# Supplementary material for: Genome-Wide Comparative Analysis of Chemosensory Gene Families in Five Tsetse Fly Species
Source: PLoS Negl Trop Dis. 2016 Feb 17;10(2):e0004421. doi: 10.1371/journal.pntd.0004421 (PMC4757090; doi:10.1371/journal.pntd.0004421)
Supplement: S1 Dataset — Metadata for each protein chemosensory family is contained in a separate sheet. CSPs—sheet 1, SNMPs—sheet 2, GRs –sheet3, OBPs –sheet 4, ORs –sheet 5 and IRs –sheet 6. For every sequence, the following data is provided in columns A-G of each sheet: Gene name, VectorBase identifier, scaffold where it is located, number of exons, strand orientation, length of the amino acid sequence and the associated scaffold coordinates. (XLS) [file pntd.0004421.s001.xls]

## Sheet: CSPs
Gene Name	Gene ID	Scaffold	Exons	Strand	Length (aa)	Co-ordinates
Glossina austeni
GaA10p	GAUT014421-PA	18	2	+	166	1568172-1568807
GaCSP1	GAUT038415-PA	515	2	-	108	65638-66091
GaEjbp3A	GAUT027332-PA	326	2	-	135	175155-176575
GaEjbp3B	GAUT027343-PA	326	2	-	130	184996-188773
GaPhekIII	GAUT046063-PA	711	2	-	123	29038-31271
Glossina pallidipes
GpdA10p	GPAI012674-PA	173	2	+	178	320391-320853
GpdCSP1	GPAI011776-PA	167	2	-	108	320391-320853
GpdEjbp3A	GPAI029774-PA	377	2	-	182	162350-164278
GpdEjbp3B	GPAI029784-PA	377	2	-	168	170273-173411
GpdPhekIII	GPAI031814-PA	409	3	-	123	90936-92933
Glossina fuscipes
GffA10p	GFUI014924-PA	1	2	-	178	2392190-2392874
GffCSP1	GFUI040903-PA	59	2	-	108	908419-908851
GffEjbp3A	GFUI003186-PA	186	4	-	177	173922-176773
GffEjbp3B	GFUI003196-PA	186	2	-	145	179497-184154
GffPhekIII	GFUI039843-PA	573	3	-	158	75439-85017
Glossina brevipalpis
GbrA10p	GBRI045129-PA	9	2	+	157	3972663-3973296
GbrCSP1	GBRI011414-PA	16	2	+	108	1186389-1186789
GbrEjbp3A	GBRI020682-PA	26	3	+	141	607033-609776
GbrPhekIII	GBRI020713-PA	26	3	-	123	872937-875314

## Sheet: SNMPs
Gene Name	Gene ID	Scaffold	Exons	Strand	Length (aa)	Co-ordinates
Glossina austeni
GaSNMP1	GAUT049266-PA	85	7	+	540	412-4831
GaSNMP2	GAUT008732-PA	142	7	-	411	12468-15563
Glossina pallidipes
GpdSNMP1	GPAI010405-PA	153	7	-	540	74092-79270
GpdSNMP2	GPAI029269-PA	369	5	-	377	11351-20597
Glossina fuscipes
GffSNMP1	GFUI000887-PA	JFJR01012825	7	+	540	15099-19239
GffSNMP2	GFUI009502-PA	152	6	+	423	567526-576060
Glossina brevipalpis
GbrSNMP1	GBRI029848-PA	14	10	+	391	2947412-2960911
GbrSNMP2	GBRI009197-PA	41	6	+	384	585363-593851

## Sheet: Grs
Gene Name	Gene ID	Scaffold	Exons	Strand	Length (aa)	Co-ordinates
Glossina austeni
GaGr21a1	GAUT050702-PA	91	5	-	460	825820-827456
GaGr21a2	GAUT041339-PA	58	13	-	460	403004-406548
GaGr21a3		58	3	-	379	401238-402766
GaGr28bB	GAUT018372-PA	21	2	-	389	714991-720179
GaGr28bD	GAUT018371-PA	21	5	-	384	1288618-1290861
GaGr28bC	GAUT037007-PA	498	4	+	463	181007-183576
GaGr2a	GAUT018378-PA	21	5	-	410	1408991-1410484
GaGr33a	GAUT030746-PA	37	3	-	398	822030..823331
GaGr58c	GAUT018082-PA	218	3	+	337	51995-53596
GaGr59f1	GAUT016799-PA	202	6	-	480	418171-425976
GaGr59f2	GAUT032734-PA	402	6	+	404	13568-19746
GaGr63a	GAUT042077-PA	5	6	+	425	2235841-2244048
GaGr66a	GAUT025297-PA	2	3	-	397	2031438-2032923
GaGr32a	GAUT018813-PA	225	1	+	342	297724-298752
Glossina pallidipes
GpdGr21a1	GPAI014620-PA	18	4	-	437	2126014-2127571
GpdGr21a3	GPAI045887-PA	86	6	-	425	409943-411461
GpdGr21a2	-	86	6	-	479	54741-54656
GpdGr28bB		75			352	106449-11602
GpdGr28bD	GPAI035388-PA	48	4	-	443	460073-462639
GpdGr2a	GPAI037163-PA	523	5	-	408	12416-13888
GpdGr32a	GPAI019874-PA	237	7	+	360	47096-53066
GpdGr33a	GPAI039461-PA	59	4	-	435	844786-486302
GpdGr58c	GPAI004494-PA	2	4	-	372	2160842-2163459
GpdGr59f1	GPAI040289-PA	61	7	+	451	121972-129448
GpdGr59f2	GPAI040385-PA	61	9	-	427	714203-724892
GpdGr63a	GPAI007341-PA	12	7	+	474	636615-644757
GpdGr66a	GPAI024994-PA	2	4	+	343	885714-887029
GpdGr59f3	GPAI040381-PA	61	1	+	349	727968-728784
Gpd28bC	GPAI043562-PA	75	4	+	463	111282-112314
Glossina fuscipes
GffGr21a1	GFUI005702-PA	123	4	+	453	323330-324871
GffGr21a2	GFUI034303-PA	462	14	-	373	130506-134124
GffGr21a3	GFUI041369-PA	604	4	+	408	127218-127726
GffGr28bB	GFUI018032-PA	233	4	-	446	425543-430888
GffGr28bC	GFUI027606-PA	355	4	-	462	149208-151105
GffGr2a	GFUI026404-PA	339	5	-	418	10488-11985
GffGr33a	GFUI051944-PA	934	3	+	442	8609-19676
GffGr59f1	GFUI022205-PA	284	5	+	436	290713-294736
GffGr59f2	GFUI025370-PA	321	4	+	445	210603-213229
GffGr63a	GFUI036605-PA	4	8	+	434	2263346-2272825
GffGr66a	GFUI041074-PA	5	7	-	368	1065907-1071392
GffGr58c	-	117	4	+	374	214562..215622
GffGr32a	-	417	7	-	375	57967..56940
GffGr28bE	-	235	4	-	414	430888..430235
Glossina brevipalpis
GbrGr21a1	GBRI008315-PA	144	3	-	429	228455-22988
GbrGR21a2	GBRI004163-PA	14	15	+	444	320168-322888
GbrGr21a3	-	114	4	+	483	322215-322274
GbrGr28bD	GBRI016968-PA	21	4	-	440	828774-830444
GbrGr2a	GBRI016977-PA	21	6	-	346	905147-906777
GbrGr28E	GBRI039848-PA	74	4	+	321	221852-226499
GbrGr59f1	GBRI043822-PA	93	6	+	426	481031-488570
GbrGr59f2	GBRI043906-PA	93	7	+	395	949716-954740
GbrGr63a	GBRI014933-PA	1	9	+	454	1371407-1377138
GbrGr33a	-	6	4	+	269	1379126..1379850

## Sheet: Obps
Gene Name	Gene ID	Scaffold	Exons	Strand	Length (Aas)	Co-ordinates
Glossina austeni
Galush	GAUT003576-PA	10	3	+	161	836822-839595
GaObp19a	GAUT045923-PA	70	8	+	141	407565-408305
GaObp19b	GAUT045912-PA	70	5	+	157	414995-417289
GaObp19c	GAUT045925-PA	70	4	+	181	417849-420327
GaObp19d	GAUT045144-PA	69	5	-	144	918179-922013
GaObp28a	GAUT048147-PA	7	6	+	170	1849265-1853703
GaObp44a	GAUT018078-PA	218	2	+	141	21530-22059
GaObp56e	GAUT030435-PA	375	4	+	170	21242-23016
GaObp56h	GAUT041055-PA	57		+	134	742801-743269
GaObp69a	-	196	2	+	123	277985-278364
GaObp73a	GAUT039149-PA	52	2	+	106	922243-928634
GaObp19	GAUT028974-PA	34	2	-	139	1076535-1079002
GaObp20	GAUT051622-PA	99	3	-	>101	132022-133021
GaObp56d	GAUT040992-PA	57	3	+	172	243969-250483
GaObp56e2	GAUT029308-PA	357	2	+	134	75389-75859
GaObp56i	GAUT028968-PA	34	1	+	148	1032106-1032552
GaObp57c	GAUT026721-PA	316	5	-	155	299578-293311
GaObp83a1	GAUT019500-PA	232	4	-	147	105165-107441
GaObp83a2	GAUT029664-PA	232	2	+	>92	141010-141267
GaObp83a3	GAUT019501-PA	232	3	+	198	131226-141845
GaObp83a4	GAUT019501-PA	232	3	+	150	131226-141845
GaObp83cd	GAUT030010-PA	368	3	-	240	18505-20900
GaObp83ef	GAUT030009-PA	368	3	+	257	27234-28161
GaObp83g	GAUT030008-PA	368	2	+	140	33879-34401
GaObp84a	GAUT044447-PA	675	3	+	108	27863-29439
GaObp8a	GAUT043978-PA	65	2	-	150	51053-53056
GaObp99b	GAUT051640-PA	99	2	+	149	216183-216701
GaObp99d	GAUT051645-PA	99	2	-	153	216778-217324
GaObp99c	GAUT051620-PA	99	2	+	140	134606-136059
Glossina pallidipes
Gpdlush	GPAI017685-PA	20	4	-	125	1425471-1431914
GpdObp19	GPAI006440-PA	122	1	-	138	4800-5216
GpdObp19a	GPAI032191-PA	417	4	-	150	75020-77205
GpdObp19b	GPAI032193-PA	417	5	-	157	66478-68754
GpdObp19c	GPAI032197-PA	417	3	-	184	63397-64127
GpdObp19d	GPAI018668-PA	21	5	+	144	2135728-2140116
GpdObp20	GPAI045033-PA	81	5	-	>98	2135728-2140116
GpdObp28a	GPAI017770-PA	210	3	-	145	14942-17034
GpdObp44a	GPAI004501-PA	10	2	-	141	2187795-2188323
GpdObp56d	GPAI008752-PA	13	4	-	192	1172942-1177154
GpdObp56e	GPAI008777-PA	13	3	+	196	1336406-1341746
GpdObp56e2	GPAI018009-PA	213	6	-	134	385474-393230
GpdObp56h	GPAI008860-PA	13	2	+	134	1810580-1811047
GpdObp56i	-	45	4	+	126	155318-155695
GpdObp57c	GPAI009631-PA	148	5	+	126	264217-267946
GpdObp69a	-	17	2	+	118	41629-416617
GpdObp83a1	GPAI013560-PA	180	4	-	156	135662-140784
GpdObp83a2	GPAI013557-PA	180	5	+	150	174444-175177
GpdObp83a3	GPAI013558-PA	180	4	+	174	168581-171435
GpdObp83a4	GPAI013555-PA	180	4	+	147	165720-166848
GpdObp83cd	GPAI031702-PA	405	3	+	240	42191-44525
GpdObp83ef	GPAI031704-PA	405	3	-	257	36016-36925
GpdObp83g	GPAI031703-PA	405	2	-	140	30052-30571
GpdObp84a	GPAI005408-PA	116	5	-	147	863930-866624
GpdObp8a	GPAI041909-PA	68	2	-	158	210470-211189
GpdObp99b	GPAI045017-PA	81	2	+	144	376046-376547
GpdObp99d	GPAI045022-PA	81	2	-	153	376615-377150
GpdObp99c	GPAI045024-PA	81	2	+	155	301380-302375
GpdObp73a	-	74	2	-	118	325289-325053
Glossina fuscipes
Gfflush	GFUI025618-PA	327	4	+	122	141534-145323
GffObp19	GFUI007906-PA	13	1	-	132	1332928-1333326
GffObp19a	GFUI000760-PA	JFJR01012814	4	-	132	62038-64042
GffObp19b	GFUI000759-PA	JFJR01012815	5	-	157	53651-55725
GffObp19c	GFUI000757-PA	JFJR01012816	3	-	189	50704-51407
GffObp28a	GFUI048313-PA	7	3	-	150	1817622-1819513
GffObp44a	GFUI004675-PA	117	2	+	150	181227-181754
GffObp56d	GFUI008988-PA	14	1	+	141	263291-263782
GffObp56e	GFUI008564-PA	145	2	-	163	474544-475026
GffObp56h	GFUI009068-PA	14	2	+	138	776017-776483
GffObp56i	GFUI007894-PA	13	6	+	254	1288885-1298117
GffObp57c	GFUI026749-PA	341	2	+	134	64570-66051
GffObp69a	GFUI040667-PA	595	3	-	154	36454-45097
GffObp83a1	GFUI048612-PA	80	4	-	128	887783-888883
GffObp83a2	GFUI048613-PA	80	4	-	122	883137-886169
GffObp83a3		80	1	-	107	884997-885320
GffObp83a4	GFUI048614-PA	80	3	-	102	879899..879642
GffObp83cd	GFUI049167-PA	832	3	+	107	2175-4502
GffObp83ef	GFUI004156-PA	112	3	-	145	731842-732784
GffObp83g	GFUI004155-PA	112	2	-	142	725365-725880
GffObp84a	GFUI027466-PA	352	3	+	158	297252-298513
GffObp8a	GFUI045274-PA	707	3	+	140	84705-88483
GffObp99b	GFUI035804-PA	48	3	-	>85	1028188-1030308
GffObp99d	GFUI035776-PA	48	3	+	184	1027533-1028107
Glossina brevipalpis
Gbrlush	GBRI030526-PA	43	7	-	131	600222-606859
GbrObp19	GBRI036202-PA	5	2	+	181	2274177-2274862
GbrObp19a	GBRI035551-PA	58	4	+	149	1163684-1166420
GbrObp19b	GBRI035552-PA	58	5	+	156	1171185-1173340
GbrObp19c	GBRI035549-PA	58	2	+	129	1175394-1175905
GbrObp19d	GBRI010734-PA	163	5	-	148	106459-111816
GbrObp20	GBRI012886-PA	181	3	-	121	253648-254657
GbrObp28a	GBRI045128-PA	9	3	+	100	4065050-4066455
GbrObp44a	GBRI026688-PA	368	2	+	142	50617-51173
GbrObp56d	GBRI016471-PA	211	4	+	175	188284-193310
GbrObp56e	GBRI016436-PA	211	2	-	152	69280-71060
GbrObp56e2	GBRI010929-PA	165	2	-	157	295002-295826
GbrObp56h	GBRI040269-PA	77	2	+	134	261505-261991
GbrObp56i	GBRI036199-PA	5	4	+	130	2277259-2277651
GbrObp57c	GBRI041963-PA	83	4	-	139	879321-879013
GbrObp69a	GBRI013864-PA	191	4	+	109	66042-68381
GbrObp83a1	GBRI031755-PA	47	4	-	158	1006248-1008915
GbrObp83a2	GBRI031753-PA	47	4	+	151	1046297-1046962
GbrObp83a3	GBRI031754-PA	47	4	-	154	1038529-1040123
GbrObp83a4	GBRI031756-PA	47	4	+	179	1024308-1036548
GbrObp83cd	GBRI031703-PA	47	3	+	239	684542-68782
GbrObp83ef	GBRI031705-PA	47	3	-	254	678967-679889
GbrObp83g	GBRI031704-PA	47	2	-	140	74746-7550
GbrObp84a	GBRI023685-PA	304	4	-	176	74746-75503
GbrObp8a	GBRI009351-PA	151	4	-	167	382122-385965
GbrObp99b	GBRI012898-PA	181	3	-	149	361796-362320
GbrObp99c	GBRI012882-PA	181	2	+	164	258700-25925

## Sheet: Ors
Gene Name	Gene ID	Scaffold	Exons	Strand	Length (aa)	Co-ordinates
Glossina austeni
GaOr13a	GAUT014395-PA	18	6	-	466	1294296-1298135
GaOr19b	GAUT050371-PA	8	7	-	445	3312163-3317121
GaOr24a	GAUT004311-PA	113	7	-	458	128786-132433
GaOr2a	GAUT045920-PA	70	3	+	394	480470-482494
GaOr33b	GAUT028888-PA	34	8	+	508	470445-480096
GaOr43a1	GAUT021583-PA	258	7	+	354	25490-29743
GaOr43a2	GAUT000836-PA	JMRR01017845	7	-	342	26406-34495
GaOr7a1	GAUT050213-PA	8	4	-	342	1602836-1602105
GaOr7a2	GAUT050213-PA	8	3	-	442	1597269-1597090
GaOr42b	GAUT022268-PA	266	7	+	379	328913-33254
GaOr45a1	GAUT044021-PA	65	5	-	405	387192-389600
GaOr45a2	GAUT022034-PA	261	6	-	397	376409-379734
GaOr45a3	GAUT028238-PA	33	7	-	335	356645-362680
GaOr46a	GAUT011101-PA	15	2	+	351	1981339-1982450
GaOr47b	GAUT016620-PA	200	7	+	429	51228-53865
GaOr49b	GAUT005608-PA	121	6	-	485	207215-215611
GaOr56a1	GAUT042364-PA	602	5	+	251	81198-86639
GaOr56a2	GAUT042360-PA	602	4	+	393	75448-78119
GaOr59a	GAUT018044-PA	217	2	-	384	249267-250523
GaOr63a1	-	10	5	-	352	1103692-1103504
GaOr63a	GAUT003629-PA	10	6	-	>164	1101200-1106895
GaOr67c1	GAUT038273-PA	50	3	-	269	1292778-1298372
GaOr67a	GAUT018383-PA	21	6	-	420	1437626-1437174
GaOr67c2	GAUT032244-PA	3	4	+	295	2266716-2267980
GaOr67d1	GAUT021320-PA	253	10	-	344	19169-22671
GaOr67d2	GAUT051820-PA	9	5	+	392	384231-389361
GaOr67d5	GAUT021321-PA	253	4	-	407	24222-34589
GaOr74a	GAUT035779-PA	468	5	-	404	55131-56628
GaOr7a3	GAUT050214-PA	8	3	-	394	1604220-1607212
GaOr82a	GAUT003281-PA	108	5	-	299	540697-542872
GaOr85b	GAUT005460-PA	120	4	-	438	46304-51854
GaOr85d	GAUT006649-PA	12	6	+	401	803629-805824
GaOr85e	GAUT040462-PA	560	5	-	451	118651-120454
GaOr88a	GAUT036655-PA	487	3	-	420	163257-166213
GaOr94a	GAUT005363-PA	11	6	-	246	2610914-2621562
GaOrco	GAUT034813-PA	445	10	-	497	15129-46682
Glossina pallidipes
GpdOr13a	GPAI034871-PA	479	4	-	378	7687-11530
GpdOr19b	GPAI027642-PA	338	3	-	393	85099-87347
GpdOr24a	GPAI015219-PA	197	4	-	362	131063-133020
GpdOr2a	GPAI004010-PA	107	3	-	394	943507-946652
GpdOr33b	GPAI034198-PA	45	2	+	380	1044239-1045446
GpdOr43a1	GPAI039623-PA	5	7	+	388	574081-578292
GpdOr43a2	GPAI039631-PA	5	2	+	287	519406- 519700
GpdOr7a1	GPAI031316-PA	3	4	+	362	2526168-2528893
GpdOr7a2	GPAI031326-PA	3	3	+	394	2527583..2528317
GpdOr42b	GPAI029610-PA	371	4	-	269	17560-21114
GpdOr45a1	GPAI041951-PA	68	5	-	405	508520-510986
GpdOr45a2	GPAI026906-PA	323	5	-	395	16085-19449
GpdOr45a3	GPAI014680-PA	18	5	-	410	2507760-2510760
GpdOr46a1	GPAI009882-PA	14	3	-	388	700661-701953
GpdOr46a2	GPAI009200-PA	143	5	+	369	49237..50041
GpdOr47b	GPAI039539-PA	5	5	+	331	93062-94564
GpdOr49a	GPAI001497-PA	JMRQ01006307	3	-		2536-3830
GpdOr49b	GPAI004557-PA	10	5	-	298	2654426-2662902
GpdOr56a1	GPAI045424-PA	83	6	+	365	689099-693647
GpdOr56a2	GPAI045426-PA	83	4	+	382	683333-686066
GpdOr59a	GPAI039747-PA	5	2	+	384	1426752-1428008
GpdOr63a	GPAI017649-PA	20	8	-	371	1165231-1171743
GpdOr67c1	GPAI041241-PA	657	2	+	329	32493-33542
GpdOr67a	GPAI037164-PA	523	10	-	376	55119-65818
GpdOr67c2	GPAI033169-PA	43	5	+	406	189385-193790
GpdOr67d1	GPAI012943-PA	105	3	-	455	778996-782573
GpdOr67d3	GPAI012945-PA	105	4	-	313	771993-778474
GpdOr67d4	GPAI046202-PA	88	7	+	332	956516-961885
GpdOr67d5	GPAI002749-PA	0	5	-	380	5037832-5039272
GpdOr67d6	GPAI042230-PA	69	9	+	373	1111489-1121348
GpdOr7a3	GPAI031315-PA	3	3	+	394	2514726-2517401
GpdOr82a	GPAI024118-PA	28	7	-	428	1605921-1610562
GpdOr85b	GPAI001626-PA	JMRQ01006330	4	+	332	12958-18883
GpdOr85c	GPAI040919-PA	63	4	+	405	677245-679228
GpdOr85d	GPAI002024-PA	0	6	-	415	978630-980945
GpdOr85e	GPAI004056-PA	108	6	+	465	471781-473533
GpdOr88a	GPAI027550-PA	335	5	+	764	81179-107856
GpdOr94b	GPAI009882-PA	145	3	-	342	311320-310780
GpdOrco	GPAI035133-PA	481	8	-	477	20629-28693
Glossina fuscipes
GffOr13a	GFUI014938-PA	1	7	+	477	2644857-2650323
GffOr2a1	GFUI043297-PA	65	3	-	393	113446-112907
GffOr24a	GFUI032492-PA	42	4	-	365	190458-192424
GffOr2a2	GFUI028755-PA	371	4	+	441	1134-5774
GffOr33b	GFUI007794-PA	13	4	+	387	820037-820798
GffOr43a1	GFUI003104-PA	107	6	+	327	562923-567104
GffOr43a2	GFUI003105-PA	107	5	+	290	508357-512244
GffOr7a1	GFUI003499-PA	10	4	-	376	122853-125643
GffOr42b	GFUI028213-PA	363	3	-	379	298922-302539
GffOr45a1	GFUI008162-PA	141	6	-	405	149517-152073
GffOr45a2	GFUI032116-PA	421	4	-	362	119677-119201
GffOr45a3	GFUI005658-PA	123	7	-	503	32427-37272
GffOr46a1	GFUI037305-PA	514	2	-	379	29704-30900
GffOr46a2	GFUI034469-PA	467	8	-	478	124341-130255
GffOr47b	GFUI045476-PA	713	6	+	406	28879-32231
GffOr49b	GFUI009257-PA	14	7	+	264	1813504-1816928
GffOr56a1	GFUI038138-PA	532	4	-	138	147381-151960
GffOr56a2	GFUI038147-PA	532	3	-	387	156749-159310
GffOr59a	GFUI042981-PA	64	2	+	336	439177-440282
GffOr63a	GFUI027054-PA	347	7	-	410	55375-62583
GffOr67c1	GFUI051694-PA	922	5	-	346	39892-50666
GffOr67d1	GFUI007388-PA	137	2	-	217	107939-108652
GffOr67d4	GFUI043789-PA	672	6	+	364	30656-36090
GffOr67d5	GFUI036188-PA	49	4	+	35	467377-468681
GffOr67d6	GFUI022534-PA	28	10	+	368	43112-58856
GffOr74a	GFUI022472-PA	289	5	-	404	8778-10282
GffOr7a2	GFUI003500-PA	10	3	-	394	132922-135699
GffOr82a	GFUI053522-PA	9	6	+	405	2146338-2149094
GffOr85b	GFUI022126-PA	283	4	+	337	75605-76794
GffOr85c	GFUI047908-PA	79	4	-	345	12453-14660
GffOr85d	GFUI049134-PA	82	12	-	496	779971-787789
GffOr85e	GFUI037003-PA	50	5	-	465	165317-167064
GffOr88a	GFUI024278-PA	309	7	+	450	20570-26379
GffOr94b	GFUI012941-PA	184	4	-	304	482702-482103
GffOrco	GFUI035140-PA	47	9	+	463	95255-104316
Glossina brevipalpis
GbrOr13a	GBRI045111-PA	9	2	-	416	3617747-3617262
GbrOr19b	GBRI018062-PA	231	4	+	414	85079-88593
GbrOr24a	GBRI036522-PA	5	4	-	375	3803138-3804854
GbrOr2a	GBRI035583-PA	58	3	+	393	1251539-1254929
GbrOr33b	GBRI036342-PA	5	4	-	374	2787260-2793468
GbrOr43a1	GBRI002464-PA	102	6	+	350	92172-95611
GbrOr30a	GBRI016989-PA	21	8	-	357	925700-930832
GbrOr7a1	GBRI044639-PA	99	5	-	454	596914-600467
GbrOr42b	GBRI034666-PA	54	3	+	355	13935571-1394170
GbrOr45a1	GBRI009897-PA	158	5	-	405	65201-67771
GbrOr45a2	GBRI026647-PA	366	4	-	309	10230-9775
GbrOr45a3	GBRI008361-PA	144	7	-	562	478678-485648
GbrOr46a	GBRI028428-PA	3	4	-	411	1299053-1300843
GbrOr47b	GBRI026891-PA	36	7	-	382	1247663-1251882
GbrOr49b	GBRI015995-PA	209	5	+	326	183313-185626
GbrOr56a1	GBRI011898-PA	172	4	+	256	350661-351631
GbrOr56a2	GBRI011904-PA	172	4	+	389	345764-347359
GbrOr59a	GBRI011358-PA	16	2	-	384	724514-725775
GbrOr63a1	GBRI031244-PA	45	8	+	405	1372025-1378237
GbrOr63a2	GBRI031534-PA	46	5	-	357	1743896-1743615
GbrOr92a	GBRI002179-PA	0	3	+	343	9631920-9633589
GbrOr67c	GBRI026158-PA	356	5	+	386	34418-37216
GbrOr67d1	GBRI017432-PA	224	7	+	280	237077-237607
GbrOr67d3	-	224	6	+	375	238586..238724
GbrOr67d4	-	387	5	-	387	6101..5852
GbrOr67d5	GBRI017598-PA	228	4	-	385	86282-187675
GbrOr67d6	GBRI040021-PA	75	4	+	391	421880-422953
GbrOr7a2	GBRI044640-PA	99	3	-	394	604341-606663
GbrOr82a	GBRI018811-PA	154	7	-	663	93037-92507
GbrOr85b	GBRI027004-PA	372	4	-	427	105938-107449
GbrOr85c	GBRI041284-PA	7	5	+	418	3478923-3483783
GbrOr85d	GBRI030235-PA	42	10	+	439	1220757-1240238
GbrOr85e	GBRI005734-PA	126	3	-	376	369996-369418
GbrOr88a	GBRI013056-PA	183	3	+	295	464204-463800
GbrOr94b	GBRI012762-PA	17	4	-	340	2487344-2488500
GbrOrco	GBRI030714-PA	440	5	-	230	65492-57864
GbrOr74a	-	55	6	+	401	63828-65251

## Sheet: Irs
Gene Name	Gene ID	Scaffold	Exons	Strand	Length (aa)	Co-ordinates
Glossina austeni
GaGluRIA	GAUT036857-PA	491	15	-	923	12641-26444
GaGluRIB	GAUT010844-PA	15	7	-	490	271878-289187
GaGluRIIA	GAUT032862-PA	406	9	+	610	227062-235839
GaGluRIIB	GAUT032862-PA	406	8	+	838	227062-235839
GaGluRIIC	GAUT018821-PA	225	9	-	818	320480-326531
GaGluRIIE	GAUT036856-PA	491	12	-	851	7165-11545
GaIR10a	GAUT051652-PA	99	7	+	580	264729-270327
GaIr21a	GAUT029664-PA	360	8	+	893	151916-160965
GaIr25a	GAUT011688-PA	165	9	+	915	419483-427269
GaIr31a	GAUT019628-PA	234	6	+	604	253145-256269
GaIr40a	GAUT028361-PA	33	12	+	799	1168341-1176017
GaIr56d	GAUT017831-PA	214	1	+	613	20365-22206
GaIr64a	GAUT035430-PA	45	11	-	589	490121-495546
GaIr68a	GAUT051179-PA	95	3	+	613	198684-202160
GaIr75a	GAUT013397-PA	17	6	-	503	1846089-1855137
GaIr75a2	GAUT013397-PA	17	5	-	547	1846910-1846101
GaIr75d	GAUT003875-PA	10	5	+	582	2831325-2834095
GaIr76a	GAUT051343-PA	96	11	-	726	662805-684595
GaIr76b	GAUT037856-PA	4	11	+	530	4002993-4003496
GaIr84a	GAUT038749-PA	520	8	+	745	111057-129675
GaIr8a	GAUT002274-PA	0	4	-	537	5757150-5758962
GaKaiR1A	GAUT026102-PA	308	16	-	295	71221-75175
GaKAiR2c	GAUT023024-PA	276	5	-	439	319882-321448
GaKaiR2d	GAUT005991-PA	125	13	-	1121	167157-176447
GaKaiR2e	GAUT026111-PA	308	12	+	848	103397-112434
GaNMDAR1	GAUT031582-PA	397	13	-	993	52340-61072
GaNMDAR2	GAUT008471-PA	13	6	-	470	2514984-2524581
GaClumsy	GAUT032864-PA	406	13	+	1029	208965-215915
Glossina palidipes
GpdClumsy	GPAI011564-PA	162	15	-	1205	347557-357125
GpdGluRIA	GPAI006854-PA	125	13	+	670	651212-667233
GpdGluRIB	GPAI010111-PA	14		+	440	2333491-2347296
GpdGluRIIA	GPAI011561-PA	162	11	+	934	358155-366744
GpdGluRIIB	GPAI011561-PA	162	12	+	916	2354879..2355256
GpdGluRIIC	GPAI019869-PA	237		-	865	73886-78958
GpdGluRIIE	GPAI006854-PA	125	12	+	934	656655..657506
GpdIR10a	GPAI045043-PA	81	11	+	422	427515-428839
GpdIr21a	GPAI016226-PA	1	8	+	897	2318938-2327793
GpdIr25a	GPAI011331-PA	15	9	-	915	2393818-2401767
GpdIr31a	GPAI007758-PA	131	5	+	560	359812-362386
GpdIr40a	GPAI004624-PA	110	11	-	834	272452-282626
GpdIr56d	GPAI022505-PA	26	1	+	613	430351-432192
GpdIr64a	GPAI032358-PA	41	10	+	550	839108-844584
GpdIr68a	GPAI017485-PA	209	4	-	574	287965-291718
GpdIr75a	GPAI036018-PA	4	6	+	1002	404760-415937
GpdIr75c	GPAI036018-PA	4	5	+	571	414465..415274
GpdIr75d	GPAI025294-PA	2	5	-	556	3454055-3456953
GpdIr76a	GPAI027894-PA	33	9	-	436	1763148-1774106
GpdIr76b	GPAI044391-PA	7	11	-	622	147031-154107
GpdIr84a	GPAI022870-PA	273	6	+	635	224716-231135
GpdIr8a	GPAI042411-PA	6	10	-	920	1453560-1459816
GpdIr93a	GPAI006139-PA	11	12	+	870	2423153-2432799
GpdKaiR1A	GPAI006142-PA	11	16	-	958	2386410-2400351
GpdKAiR2c	GPAI029067-PA	362	6	-	463	12129-21576
GpdKaiR2d	GPAI010422-PA	153	12	-	997	231756-245490
GpdKaiR2e	GPAI006139-PA	11	12	+	870	2423153-2432799
GpdNMDAR1	GPAI006944-PA	126	14	+	1000	484327-497091
GpdNMDAR2	GPAI030510-PA	38	8	-	898	1382581-1393263
Glossina fuscipes
GffClumsy	GFUI019198-PA	247	13	+	1022	406109-413460
GffGluRIA	GFUI016186-PA	214	12	+	731	480630-486116
GffGluRIB	GFUI018591-PA	23	13	+	970	926941-981018
GffGluRIIA	GFUI019200-PA	247	12	+	1797	387855-402060
GffGluRIIB	GFUI019200-PA	-	12		882
GffGluRIIC	GFUI031610-PA	413	11	+	787	27607-33214
GffGluRIIE	GFUI041857-PA	618	13	-	851	129499-134101
GffIR10a	GFUI035802-PA	48	5	-	579	978940-984632
GffIr21a	GFUI017944-PA	232	6	-	890	152894-156854
GffIr25a	GFUI008852-PA	148	9	+	915	492690-499168
GffIr31a	GFUI031962-PA	41	6	+	591	582898-592064
GffIr40a	GFUI025996-PA	331	4	-	783	72875-80318
GffIr56d	GFUI041337-PA	602	1	-	613	91505-93346
GffIr64a	GFUI028023-PA	35	8	+	420	1286620-1289121
GffIr68a	GFUI019558-PA	250	4	-	592	256288-260192
GffIr75c	GFUI029180-PA	37	2	-	475	106926-107812
GffIr75a	GFUI029178-PA	37	3	-	639	98981-99779
GffIr76a	GFUI043801-PA	673	9	+	664	33058-37788
GffIr76b	GFUI005590-PA	122	15	+	615	396974-400240
GffIr84a	GFUI004860-PA	118	6	+	612	481598-487674
GffIr8a	GFUI020203-PA	25	8	+	876	743611-749393
GffIr93a	GFUI000065-PA	13	13	-	848	97023-106414
GffKAiR2c	GFUI009601-PA	154	6	-	428	63328-65417
GffKaiR2d	GFUI000460-PA	JFJR01011458	11	+	1071	152550-161731
GffKaiR2e	GFUI000063-PA	JFJR01008464	13	-	848	97023-106414
GffNMDAR1	GFUI045184-PA	702	10	-	949	114635-120420
GffNMDAR2	GFUI050910-PA	8	9	-	933	331214-340774
Glossina brevipalpis
GbrClumsy	GBRI004368-PA	116	15	-	1014	341723-347401
GbrGluRIA	GBRI037007-PA	61	14	-	1766	771920-783580
GbrGluRIB	GBRI006509-PA	12	13	-	931	2534017-2580729
GbrGluRIIA	GBRI004366-PA	116	12	+	604	350718-363113
GbrGluRIIB	GBRI004366-PA	116	10	+	363
GbrGluRIIC	GBRI013356-PA	188	12	+	870	69252-376922
GbrGluRIIE	GBRI037007-PA	61	15	-	1766	771920..783580
GbrIR10a	GBRI012928-PA	181	9	+	761	452936-459660
GbrIr21a	GBRI001929-PA	0	3	-	406	8179738-8181089
GbrIr25a	GBRI023337-PA	2	10	+	894	4826984-4833513
GbrIr31a	GBRI000712-PA	0	5	+	634	2050653-2053202
GbrIr40a	GBRI039411-PA	71	10	-	793	494018-497181
GbrIr56d	GBRI033584-PA	50	3	+	613	920674-925264
GbrIr64a	GBRI012051-PA	174	9	+	648	408946-417138
GbrIr68a	GBRI033291-PA	4	6	+	664	4545805-4549340
GbrIr75a	GBRI016181-PA	20	7	-	1067	1115179-1128075
GbrIr75c	GBRI016181-PA	20	6	+	463	1122899.. 1122282
GbrIr75d	GBRI012020-PA	174	3	-	343	166465-167616
GbrIr76a	GBRI018928-PA	244	13	-	616	22656-28696
GbrIr76b	GBRI009997-PA	159	17	+	555	333681-343624
GbrIr84a	GBRI002787-PA	105	6	+	643	104851-110341
GbrIr8a	GBRI010267-PA	15	4	+	523	1360620-1362318
GbrIr93a	GBRI006799-PA	132	5	+	736	44007-54028
GbrKaiR1A	GBRI006802-PA	132	15	-	825	5046-16988
GbrKAiR2c	GBRI006799-PA	132	12	+	808	44007-54028
GbrKaiR2d	GBRI029815-PA	41	14	+	1070	418769-429647
GbrNMDAR1	GBRI013857-PA	191	13	+	407	47354-48899
GbrNMDAR2	GBRI040612-PA	79	8	-	913	110001-122662
GbrGluRIID	-	61		-	687	775629-775024
