# Supplementary material for: Genome-Wide Comparative Analysis of Chemosensory Gene Families in Five Tsetse Fly Species
Source: PLoS Negl Trop Dis. 2016 Feb 17;10(2):e0004421. doi: 10.1371/journal.pntd.0004421 (PMC4757090; doi:10.1371/journal.pntd.0004421)
Supplement: S2 Dataset — Multiple sequence alignments of five Glossina species, Drosophila melanogaster, Anopheles gambaie, Musca domestica and Ceratitis capitata used in construction of phylogenies of the chemosensory gene. (ZIP) [file pntd.0004421.s002.zip]

Archive with 11 entries (10 files):
- Alignment_files_for_resubmission/
- Alignment_files_for_resubmission/Ors.aln
- Alignment_files_for_resubmission/minus_C-OBPs.aln
- Alignment_files_for_resubmission/Snmps.aln
- Alignment_files_for_resubmission/Csps.aln
- Alignment_files_for_resubmission/iGLURs.aln
- Alignment_files_for_resubmission/Divergent_IRs.aln
- Alignment_files_for_resubmission/Antennal_irs.aln
- Alignment_files_for_resubmission/Grs.aln
- Alignment_files_for_resubmission/Classic-OBPs.aln
- Alignment_files_for_resubmission/Dmer_plus-C_OBPs.aln
