# Supplementary material for: Genome-Wide Comparative Analysis of Chemosensory Gene Families in Five Tsetse Fly Species
Source: PLoS Negl Trop Dis. 2016 Feb 17;10(2):e0004421. doi: 10.1371/journal.pntd.0004421 (PMC4757090; doi:10.1371/journal.pntd.0004421)
Supplement: S2 Dataset — Multiple sequence alignments of five Glossina species, Drosophila melanogaster, Anopheles gambaie, Musca domestica and Ceratitis capitata used in construction of phylogenies of the chemosensory gene. (ZIP) [file pntd.0004421.s002.zip › Alignment_files_for_resubmission/Ors.aln]

CLUSTAL

MdOr69/1-349     --MEFHRPLLPNGEIAPLSWRLFFVNVSWPMKANAKLFTRIYLVLGFLFFCYQNEAEM-H
MdOr68CTE/1-285  ---MLYTPRLVNGRPVALTWPMTFYRRFNI---------ICWWWTHIFTTVIYMVSFL-I
MdOr67/1-348     ---MLYRPRLPDGRKVPLSWFRLTNNICWPLEENASWLAVVFWYLAFILFVITNDAEF-R
GbrOr74a/1-340   -MNILYRPKLSDGTLAPLSWRLTHIVGWPI-EDDAPRWAYLFWLLAFIIFMLTNDAEF-R
GffOr74a/1-346   -MNILYRPKLSDGKLVRLSWFRLTHIVCWPLEDDAPRWAYFFWLLAFIIFVLTNDAEL-R
GaOr74a/1-346    -MNILYRPKLSDGKLVRLSWFRLTHIVCWPLEDDAPRWAYYFWFLAFIVFVLTNDAEL-R
GmmOr74a/1-345   -MNLLYRPKLSDGKLVRLSWFRLTHIVCWPLEDDAPRWAYVFWFLAFIVFVLTNDAEL-R
DmOr74a/1-351    MSFHRYRPRLPGGELAPMPWSLYRVLNHVALEAESGRWTVFLLMIFLGFLVFCEHNEV-D
DmOr35a/1-353    MVRYVPRFADGQKVKLAWPLAVFRLNHIFWPLDPSTGKWGRYVLAVAMSLVFMQHNDAEL
DmOr83c/1-348    -MSTSESPSSRFRELSKYINSLTNLLGVDFLSPKLKFNYRTWIFAIANYTGFTVFTIL--
DmOr67d/2-354    LKMAKVEPVERYCKVIRMIRFCVGFCGNDVADPNFRMWWLTYAVMAAIAFFFACTGYT-I
GbrOr67d1/1-260  -----------------------------------------------------------M
GbrOr67d3/1-277  ------------------------------------------------------------
GpdOr67d3/1-312  -----MPPLDRFRTLIKRLRVMVRFCACDMETYTVFNPFFMVLCLAIYTVCFVNTIYD-G
GmmOr67d3/1-332  -----MSPLDHFRKLLKHMRVMVRFCGCDMFDETYNILNPVFLCLAIYTACFINTIYD-G
GffOr67d1/5-214  ------------------------------------------VCLAVYTVCFINTIHD-G
GaOr67d1/1-309   -----MPPLDRFRKLIKHVRVMVRFCACDMFDETYTVFNPFFVCLAIYTVCFINTIHD-G
GmmOr67d2/1-344  -----MPPLDRFRKLIKHLRVVVRFCACDM-FDETYTMFNPFLCLAIYTVCFINTIYD-G
GpdOr67d1/1-267  -----------------------------------------M-----------------V
GmmOr67d1/1-349  -----MPCLDRFRKFIGAASLIARFCACDMFDETYTMFNPLFMVLLGFLAIYTVCFVYTI
GbrOr67d4/1-355  -MEHALSCIQRFEQIIKVIRICSKMCGVDILNPNYRMNFITWLLIAGVNGFFMCTIYT-I
GffOr67d4/33-326 SMEHELTCIERFQEIIKVIRVIAKMCGCDILNPNYRMNFITWLLIVGVNGFFLCTIYT-I
GpdOr67d4/83-367 SMEYELTCIQRFQKIIKVLRICAKMCGCDILNPDYKTNFITWLLIVGVNGFFLCTIYT-I
GmmOr67d4/1-353  -MEHELTCIQRFQKIIKVLRICAKMCGCDILNPDYKMNFITWLLIVGVNGFFLCTIYT-I
GbrOr67d6/1-353  -----MACVEYFRKLIDIFRICASVCGANVLDKNFNACSPLILILLSLIAVFSTCIFYTM
GffOr67d6/48-344 PVIMVVACVDRYRKLIRVARICAAICGADV----ADENYNPWITLSSIVFFTVGTGYT-I
GpdOr67d6/30-374 NVENQNITTVRLRAIDNTPIIRYRLISVKAGADLADTNYNPWFMTLSSIVFFTVCTVYTI
GmmOr67d6/1-315  ---MIVACVDHFRKLVRIFRFCAGICGADF----GDRNYNPWFVTLSSIVFFTVCTVYTI
MdOr55CTE/1-261  ---MVISVVQRNEFIVRIIRLSSKYCGCDVLNPEWQMNLLTWTVITFINMFSILTCYT-V
MdOr56/1-347     ---MTVSVVDEYEGIVRLIKLCSGVCGANVANYKVNVLTR--IVVTFINLYFIFTGYT-L
MdOr57/1-347     ---MAKTVAQSYDKTILFIKISSAVCGANVLSPAYRMNILTWIVIVCINLYYVFTGYT-L
MdOr58/1-347     ---MAKTLVQRYETIVRLIKICSAFCGANIFHPSYRMNILTWTVVIFINLYFAFTGYT-L
MdOr65/1-351     ---MAKTLVQRYETIVRLIRIFSGICGANIFNPAFKKNIITWIVIIFIYQYFVFTGYT-L
MdOr62NTE/1-267  ------------------------------------------------------------
MdOr60/1-351     ---MAKTHTERLLKIVRITKFCSDICGVNIYEDDYRINYRTFFVIAVIGTSFSFLSYT-M
MdOr61PSE/1-351  ---MAKKHSESLLKIVRITKFCADICGLNIYADDYRINYRTIFVVLIIGSSFTFLTYT-M
MdOr64CTE/1-290  ---MTHRQSDRFKAIVRITKICADICGANVLEHDYRINVRTVFVIIILTFVFMSYTIYDG
MdOr59/8-362     NANKLHRPSNRLRKIVRITRICSYICGADVFDPNYCVNIRTYFVLAVINFSILLLSYT-M
MdOr63INT/8-296  NINQVYRPSNRLRKIVQITRMCSDVCGADVFGHGYRVNIRTYMVLGIINFSIIFLSYT-M
GbrOr67d5/1-347  ----MRLYSERYQKILNISVTLMKLCGCNIFVKNFHLNILTFLTLLLIVVYFILFIYT-I
GpdOr67d5/2-335  VKANNSEQFEQSIDSSPLMVQDETLFGT-----------------LSGDIKRYCYSYEAM
GmmOr67d5/1-347  ----MKLYSERYQEILNVSVTLLKLCGINIFAKNFRMNLITWFIIGIIGLYFILFTYT-V
GffOr67d5/1-315  ------------------------------------MNLMTWFVIAVIASYFTLFTYT-L
GaOr67d2/3-353   SFINPNWTLETYHDMPASQAKSQKLCGVNIFAKNFRMNLMTWFIIGIIASYFTLFTYT-V
MdOr53/2-354     AGNIQLSPSERFAKFIKVIKLFAGFCGVNSLERDYRVTWVTWLVICVVTSFFVCTFYT-I
MdOr54/2-356     ATKLKLTPSQRFSNFVRVVKIFAIVCGANIFRPDYRLNALTWFVIGVIATFFIFTSYT-M
DmOr83a/5-353    FKEERIKDDSKRRDLFVFVRQTMCIAAMYPVNGSGVLAVLVRLFNYFVSVHIAGLYICTI
MdOr76/1-344     -----MEPIEARRDLFQFVRRTMYWAAMYPRRLPHYICGLGLMFLYLVSIQIAILYVCTI
MdOr77/21-369    DNIIRIESRDKRHDLFQFIRRTMYWAAMYPHLLPQRIRYLSSLFLHLVCIHIVILYLCTF
DmOr85e/5-354    QFHGNVDADIRYDISLDPARLFRLLMGLQLNGTKPSPRLPKWIGKVLPKAYCSMVIFTSL
MdOr78/13-361    DVLYSEHDSGREDDVFKLQLLFMKFMGQVP-MQLERRLPLGWAKSYCIFCVISNLHLAIL
GbrOr85e/12-335  NILYSDKDYERLDNLFSLLINYLKLVGQISYVPTYLKRIAQWEFLILFSVLHLALLLAKH
GffOr85e/12-362  NILYSFKDSERLDNLFVLMIKYLQLMGQISYVPTFLSPIERWGFLILFSVLHVALFLAKN
GmmOr85e/12-362  NILYSIRDSERLDNLFILMIKYLKLTGQIPYIPTFLSPIERWGFLVLFSVLHVALFLAKN
GaOr85e/12-352   NILYSIRDSERLDNLFVLMIKYLRLVGQVPYIPTFLSPIERWGFLILFSVLHVALFLAKN
GpdOr85e/12-360  NIFYSIRDSERLDNLFVLMIKYLKLVGQIP--PDFSSYMPKFFSRLYGFLILFSVLHVAL
DmOr88a/1-340    MKPTEIKKPYRMEEFLRPQM----------FQEVAQMVHFQWSMVNASMVPFCLSAFLNV
MdOr79/1-353     MEKHRLYTLDEFLLKLQPSQRYTRIIYLDF-RRENQNKPFRFLYAALTLLIVDCACNV-L
GmmOr88a/1-349   ---MHFYKIDEFFLILHPLQKYTRWIYFDF---RRRDSSVPFLKISLAFVLFELICNFIK
GaOr88a/1-351    ---MHFYTIDEFFLILHPLQKYTRWIYFDF-RRRDSSVPFEFLKISLALVLFELICNF-I
GpdOr88a/199-549 TPGICLEKLSLIGKYFIDDSLRWLKFGFHPVRRRDSSLPFEFLKISLALVLFELICNF-I
GbrOr88a/1-260   --------------------MTKLKISLTF---------------VLFELICNLIKFI-L
GffOr88a/1-352   MIVQQIHKALVFKKFYDQIIESSPVFTSVAQIRRDSTIPFEFLKISLTFVLFELICNL-I
DmOr67b/1-352    MQDQLDHELERIDKLPKLGLLWVEYSAYALVNIAPRKRSSKYVLIVNLSIIYSLVAFIME
MdOr51JIP/1-333  --MYLALKETKANQILKYWKWIAFTSGCNI---VYKTKFMKLILNMSLAISAAIGCYGQA
MdOr52/1-357     MDTILIDISDKGGRILNPLKWIGMFSGCNI-KYKSKFLHPLKILNLFLFVTSILACYGQL
DmOr63a/3-357    SPEEAAELKRRNYRSIREMIRLSYTVGFNLDPSRCGQVLRIW---TIVLSVSSLASLYGH
MdOr49/7-357     VQMLKKSNYNKIKELIRISF----TLGVNLSPSTLKDSLKII---NIILVVSSVISFYGH
GbrOr63a/5-350   LREALEKSNISHKKILKHLKIISFTVGAEI-----RRETKFWLNIALIVNGFICMIGDYN
GffOr63a/5-314   LKEELEKSSLSHQKILKHLRIISLTVGVDI-----RQPTRFWVTIALIVSGFVGLIAVYN
GmmOr63a1/5-356  LREELERSRLSHQKILKPLKVISLAVGVDI-----RQPTRFWLAIALIVNGFVGFIADYN
GaOr63a/1-251    -------MMACGFYMFSCLFVNYYYMHINPFTLQLRKFSLNMVINYLFLYIYVSAYLS-C
MdOr50/5-360     LLDLLKEKQLENNKILNTFYRISFMTGVKIYKTQFKDPVKLILFLISVSLVGLCAQYCLV
Ga63a2/1-183     -------------------------MGIKG---------------VLTEINFLTCCFY--
GbrOr63a2/1-275  -------------MFVRI------IIDFSK---------------IISTFENLPA----I
GpdOr63a/2-324   QVLRYPQGEPLLISTIKEDYICCQSSKSIY------------LFLIIISLMGLCAQYCLV
GmmOr63a2/5-339  LIEVLKNEQKCNNKTLKNLYKISFMTGVNIYKTDFKDPVKLVLFLITISLMGLCAQYCLV
DmOr1a/1-342     ----MSKLIEVFLGNLWTQRFTFARMGLDLPDKKGNVLRSPLLYCIMCLTTSFELCTV-C
GbrOr45a3/1-343  ------MAEEKCAKFLSTQRRNLDILGLDLTQRRYFLKNPLRLFFFQSCSVYWIYGLM-N
GffOr45a3/1-320  ------MADKICAKFLSIQQRNLAVLGFNL-----KAAQRQYLLFVLSCNFYWTYGLINF
GmmOr45a3/1-337  ------MPDKKCAKFLSIQQRNLAVLGFDL---NAAERRYLVLLFVLSCNFYWTYGLMNF
GaOr45a3/1-296   ------MTDKKCAKFLSIQQRNLAVLGFDL---NAAQRRYLVLLFVLSCNFYWTYGLMNF
GpdOr45a3/1-338  ------MTDKKSAKFLSIQQRNLAVLGFDL---NAAQRQYLVLLFVLSCNFYWTYGLM-N
MdOr2/1-345      MYNNVDGKTRQDLEFLDVQYRALIRVGLDI---GAIRGKDFLIYGIITTYLQYGLILFAV
MdOr3TRA/1-342   ----MSDTERQNLDYLPVQFGAFMVLGLDIVTRRSALLKSGWFLFNILCTVFMEYGFA-N
DmOr45a/1-343    ----------MDASYFAVQRRALEIVGFDPSTPQLSLKHPIWAGILILSLISHNWPMV-V
MdOr29IP/4-338   PSADVLPPLEGVKYYFVVQNFCFRAIGVDLMKRTMVSGLLFW---LPNILELAICVPLAR
MdOr28/1-351     MTSDDLPPLEGVKYYFVVQKFCFTAIGVDAARRTIVNGFLFW---IPNIVQFILSQPLTL
MdOr30JI/1-345   MTSDDLPPLEGVKYYFVVQKFCFTAIGVDAARRTIVNGFLFWIPNIVQFILSQPLTLY-S
GbrOr45a1/9-358  KANDALPSLNGLNRYFSVQQYTFAAIGLDP---KSLQRPVYNVPMLGLFSLIFPMIGY-A
GffOr45a1/9-361  KASDALPSPNGLSRHFTVQQYTFAAIGLDPLQRPIFNKILALVPMLGLLTLVIPMIGY-A
GmmOr45a1/9-307  KADDALPSVNGLSRHFTVQQYTFAAIGLDP---KSLQRPIFNVPMLGLFSLVIPMIGY-A
GaOr45a1/9-357   KAGDALPSLNGLSRHFTVQQYTFAAIGLDP---KSLQRPIFNVPMLGLFSLVIPMIGY-A
GpdOr45a1/9-361  KAGDALPSLNGLSRHFTVQQYTFAAIGLDPLQRPIFNKILAVVPMLGLFSLVIPMIGY-A
MdOr26/6-355     IAPDSLPSQTSIKNFVFIQRICFWAIGLDP-TSIKRTIYRPWLTVIPLLAMIGLLGPMTA
MdOr27/6-350     RAPDALPRQPSLRKFLYIQKICFAGIGFDP-TSVKRTIFSPWIPLFSILGLLAPMGVYAF
MdOr24/6-351     NPPDALPPQNSLKNFFLIQRICFSVIGLDP-TSLKRTMYRPWIPLLSLMGLLGPMGVYAF
MdOr25/6-353     KAPDALQPQTSIKKFFLIQKISFAAVGLDP-TSIRRTIFRPWLTFIPLVSIIAVLGPMGI
GffOr45a2/1-295  ------------MQAADTSR---------------------W-------FRLVNCLFI--
GbrOr45a2/1-284  ----MFSHALRLKRYFWVTQRSFHIIGLDILDYHDIVKYPVRCFLLTVLTAILACAMA-N
GaOr45a2/1-341   ----MLLHTLQLNRYFWVTRRSFNLIGIDIYHDIVKYPMRCFLFSAFAAVLAWAMTIH-V
GpdOr45a2/1-341  ----MLLHTLQLKRYFWVTRRSFNLIGIDIYHDIVKYPMRCFLFTAFAAVLAWAMTIH-V
GmmOr45a2/1-336  ----MLLHTLQLKRYFWVTRRSFNLIGIDI-TALDYHDIVKYLFTAFAAVLAWAMTIH-V
MdOr31/1-343     -------MTRILKRYFRLQRFIFSGLGLDIAATPEKMVKRPWMMTPLVMSILLCIANG-H
MdOr32PSE/1-347  --------MKIVKRYFGIQRRTLTAIGIDVFLPNGPERIAKHPLLLLVITVMPVLQYISI
MdOr33/1-342     --------MKILKRYFGMQKFAFAALGVEVMSPAGSERIFRHVLFILTVLQYISIGHY-S
DmOr22c/1-350    --MTDSGQPAIADHFYRIPRISGLIVGLWP-QRIRGGGGRPWLFVFAFAMVVVGAVGE-V
MdOr15JOI/1-349  MFDFLKASMPIAKSFMLVPRACGRLCGVWP-DPEYRWRNTLFVIFSTVVTLFGGVGEL-S
DmOr10a/4-351    WLRFLKRDQQLDVYFFAVPRLSLDIMGYWP---GKTGDTWPWHFAILAIGVATELHAG-M
MdOr11/2-348     FLRFLSRSNPLKEYYFYVPRICLQLMGFWP-GSPRSRRILCWLLVGVVTELHAGFSYL--
DmOr45b/2-342    YPRFLSRNYPLAKHLFFVTRYSFGLLGLRF------GKEQSWLWLVFNFVNLAHCCQA-E
DmOr24a/2-347    LPRFLTASYPMERHYFMVPKFALSLIGFYP-EQKRTVLVKLWNFFILTYGCYAEAYYG-I
MdOr16/2-349     VPNFLKNSYPLNKQYLLIPRFALRILGFYP-ESEWNVWLKSWNISILAYGCYAELYYG-I
GbrOr24a/2-314   IPQFLRDDYPLEKHLFLIPKFALRLIGFYP-ESKLNTPLCCWNFAILGYGSYGEFVYG-V
GaOr24a/2-345    IPRFLRDDYPLEKHLFLIPKFALQLIGFYP-ASKPNTPLLCWNFLILGYGSYAEFIYG-I
GmmOr24a/2-334   IPQFLRDDYPLEKHLFLIPKFALRLIGFYP-ESKLNTPLLCWNFLLLGYGSYAEFTYG-I
GffOr24a/2-317   IPQFLRDDYPLEKHLFLIPKFALRLIGFYP-ESKLNTPLLCWNFLILGYGSYAEFTYG-I
GpdOr24a/2-317   IPQFLRDDYPLEKHLFLIPKFALRLIGFYP-ESKRNTPLLCWNFLLLGYGSYAEFTYG-I
DmOr82a/1-342    -----------MGRLFQLQEYCLRAMGHKDMDSTDSTALSLK---HISSLIFVISAQYPL
MdOr70/1-334     -----------MLDLFAKQRQCLLLMGHNF-VRDKSELLKKWVSVLVVSAQWPIMNYT-I
GbrOr82a/31-390  YRNAYPNVHRDANGAFGAQNLVNQQFGVNSPEDNNEGEARDYTLGVFIKSPLISNRKTAV
GaOr82a/1-263    -----------------------------------------------------MINYT-I
GffOr82a/1-295   -----------MIDLFERQRFCLRVMGHNF-VRDRSQQSRRWTYKYILCLFLVVSAQVPM
GpdOr82a/1-309   -----------MIDLFERQRFCLRVMGHHF-VRDRSQQSRRWTYKYILCLFLVVSAQVPM
GmmOr82a/1-334   -----------MIDLFERQRFCLRVMGHNF-VRDRSQQSRRWKYIFLVVSAQVPMINYTI
DmOr98b/1-337    ---------MLTDKFLRLQSALFRLLGLELLHEQDVGHRYPWICCILSVASFMPLTIA-F
DmOr47a/1-335    -----------MDSFLQVQKSTIALLGFDLFSENREMWKRPYAMNVFSIAAIFPFILAAV
DmOr9a/2-345     SDKVKGKKQEEKDQSLRVQILVYRCMGIDL-WSPTMANDRPWFVTMGPLFLFMVPMFLAA
DmOr46a/1-339    -------MSKGVEIFYKGQKAFLNILSLWP--QIERRWRIIHVHVIVFWVLLFDLLLV-L
GbrOr46a1/17-365 VPIVMDNPSESVKILYSKQTLIFRIVSIWDLPENVGYYRRLAWIVTIFLVAMFAILLI-I
GffOr46a2/89-430 NAIAMDKSGESVKMLYSKQILIFRFVSIWDLPVNSGFYKRLAWIVAIFLVALFALLLI-I
GpdOr46a2/1-330  ----MDNSAESVKMLYSKQILIFRLVSIWDLATNAGYYKRLAWIVAIFLVALFASLLI-I
GmmOr46a2/1-300  ----MDNSAESVKMLYSKQILIFRLVSIWD-LAANAGYYKRLIVAIFLVALFALLLIIQI
MdOr36/1-348     ---MFHHKRELIRTFYIRQYQLLKLFALWQPEDASAYQRLGYWCFLIFWMLLLDCCMI-L
GffOr46a1/1-338  --MDGREHRRYLKAFYKHQCWVFRLFGLWKSADMTRSYQLLHYFLTMWVLSLDASCIMQL
GpdOr46a1/1-344  --MDGREHSRHLKAFYKHQCWVLRLFGLWKLSADMTRSYQLLNCILTMCVLSLDASCI-M
GaOr46a/1-314    MTRSYQLLHALYFNYILTTW----VLSLDA-------------------SCIMQLVIK--
GmmOr46a1/1-343  --MDGREHCRYLKTFYKHQCWVFRLFGLWK-LSADMTRSHQLYILTIWVLSLDASCIMQL
MdOr34/1-347     --MNSREHRELLEIFYKKQSYVFRLLALWKLPDTVTERFRLLYYILFFWVLSFDASCM-I
MdOr35/1-344     --MNSLEHREAMKTFYKKQSFIFRIFAQLKLSDTVSDRFRLLYYILIGWVLSFDISCLIQ
DmOr71a/1-336    -------MDYDRIRPVRFLTGVLKWWRLWP--RKESVSTPDWAYALHVPFTFLFVLLLWL
GaOr94a/1-190    ----------------------------------------MW-----------------L
GbrOr94b/1-302   ---------------------------------------------MVHVPLTFTITTL-M
GffOr94b/1-274   ------------------------------------------MLHVPITFTLTTLMWL-K
GpdOr94b/1-302   ------------------------------------------MLHVPITFTLTTLMWL-K
GmmOr94b/1-299   ------------------------------------------MLHVPITFTFTTLMWLKV
MdOr80/2-346     NVRLHNDGGYDRTYAVRGILRVMKILGLWKEADKETPRHILWVCHGPFTFVFITLMWI-E
DmOr94a/1-339    -----MDKHKDRIESMRLILQVMQLFGLWPLKSEEEWTFTGFLLHLPITFTFIGLMWLEA
DmOr94b/1-337    ------MESTNRLSAIQTLLVIQRWIGLLKWENEGEDGVLTWVLHLPLTFTYIALMWY-E
MdOr83/1-336     --------MYYNHPLFSFNVKMWKYLGFIE---FKRINQALL---ILIIPCLINMCQV-M
GpdOr43a2/1-262  --------MYYRLPLFSVNVKGWLYFGYIG---KRNQGIRSL---LIVNALLTLAAEILL
GffOr43a2/1-267  --------MYYRLPLFGVNVKGWLYFGYIG---KRNQGIKCL---LLLNAILTLVAGILL
GaOr43a2/1-310   -MKILCEDIYLVREIRDVNVKGWLYFGYIG---RRNQGIRTL---LIVNALLTLAAEILL
GmmOr43a2/1-315  --------MYYRLPLFSVNVKGWLYFGYIG---KRNQGIKSL---LIVNALLTLAAEILL
MdOr23/1-337     --------MMEENRMVSINIKIWKFFAIIY-----PTSDKLWLYSIQFVTILLNFMQF-M
DmOr43a/1-338    -------MTIEDIGLVGINVRMWRHLAVLY-----PTPGSSWKFAFVLPVTAMNLMQF-V
GbrOr43a1/1-315  --MSSDSFKLQDNPMLEINVKVWKYLSVIF-----PDRKHAWVYVFVLPVCIMNAMQF-V
GmmOr43a1/1-339  --MSSHSLKLEDNPMLEINVKVWKYLSVIF-----PDREHAWVYVFVLPVCVMNIMQF-V
GaOr43a1/1-319   --MSSHSLKLEDNPMLEINVKVWKYLSVIF-----PDREHAWVYVFVLPVCVMNIMQF-V
GffOr43a1/1-299  --MSSHSLKLEDNPMLEINVKVWKYLSVIF-----PDREHAWVYVFVLPVCVMNIMQF-V
GpdOr43a1/1-345  --MSSHSLKLEDNPMLEINVKVWKYLSVIF-----PDREHAWVYVFVLPVCVMNIMQF-V
MdOr19/10-356    NKITKYSAKIKRLEDVPMLWFNVRILKFWS-VLIDNNWRQYF---SYIPFFFLNIFQI-L
MdOr20PSE/10-339 QLISKYSNKIKNIEDVPMLWFNVRILKFWS-----VLIDDNWPFFVLNIFQLMDLCLT--
DmOr49a/1-106    ----------------------------------------MF---IKILRFWA-------
MdOr42/1-335     -----------MFEDIPLIYMNVKILKFWS-----LLYDHNWRYVTLIPPTFLVFTQF-Y
GaOr49b/6-350    NEDDMVACPYNKSHMMLRKRLAKHLVKCRVLNHINICPDRKLKCVAVPKLEDRPQHKP-V
GffOr49a/1-233   ------------------------------------------------------------
GbrOr49b/1-295   -----------MFEDIPLIYMNVKILKFWS-----FLYEKNWRYVCLPATTFLVFTQF-M
GffOr49b/1-319   -----------MFEDIPLIYMNVKILKFWS-----FLFEKNWRYICLPTTTFLVFTQF-V
GpdOr49b/1-242   ------------------------------------------------------------
GmmOr49b/1-325   -----------MFEEIPLIYMNVKILKFWS-----FLFEKNWRYLCLPATTFLVFTQF-V
DmOr30a/1-340    -------MELKSMDPVEMPISTLKLMKFWS-----YLFVHNWYVAMTPYIIINCTQYVDI
MdOr18/1-337     -------MLIETIEDVPLYNNSLRIMKFWS-----FLLRHDWYLSLIPYIILTSSQFVDL
MdOr17/1-337     -------MQIRSIEDVPLLSTNLSIMKFWS-----FLLEHNWYFALIPYLFINTTQFLDV
GbrOr43a2/1-332  ------MDELRTIEDVPLYQTSLRIMKFWS-----FLLQHNWPYVMINATQFLDICYS--
GaOr67a/45-373   EKNWLLWLRQYSKDYLFLAIMHLRAIEDVPLYQTSLRIMKFWWRRLIPYVIINTTQFLDI
GpdOr67a/11-337  YPEFIVDCATSNVNFIPIK-MHLRAIEDVPLYQTSLRIMKFWFLLLIPYVIINTTQFLDI
DmOr65a/12-356   NWDRLFGPFFESWAVFKAPQKSRHIIAYWTSEQRRLPRIVAW---QYFVSIQLATALASL
Dm65c/6-352      NVHRFVKFYIDGWKHFRDPTMESSYSAVYYSKERQMPYRSSWLVIIQATVCFLTMCYG-V
DmOr65b/13-357   GWKTYRDPLMEASHSSIYYWEQMKAMALFTTEERLLPYRSKW---HTLVYIQMVIFFASM
DmOr47b/22-370   SVLRQESPGLIPRLAFYYVRAFLSLLCQYPNKKLASLPLYRW--INLFIMCNVMTIFWTM
GbrOr47b/9-332   KFIRNNNKLKNKNNNSYLKKQQYEQQEQEEGSCTMKYTLGMLAFKLAMSLMFAATIVCDL
GffOr47b/12-351  KMVLRQRACLLEQVSLMFVRSYIRMIGILP---------RKWVYYYIV-LITMGSMFI-V
GpdOr47b/1-297   --------MNHILGFYTQAKMVLRQREHLL-------EQVSL---IFVRSYIRMIGIL--
GaOr47b/23-348   NNNNKNKNNNGYSQHNTYKKSMNHILGFYAYIRMIGILPRKWGYY----SLAYALLIA-M
GmmOr47b/1-325   ------------------------MIGILP--REWSEEHVYYLLIAMGSMFIVTVACD-L
MdOr1JOI/10-351  RDFFPSNVEKGEIGSVKLNIWLAQITGVPILKDESSLIKNLIFTTTVVTFIYTGFEMYDL
GbrOr85d/28-374  AIVLLRNPIEGQIGSIEMNLWLAQIAGIAILRYNKSNDIKIFIIIIFVTFIYTACEFYDL
GffOr85d/59-402  RQVFQNYSSYNYYKIVAMLKIKQSLMNYFPKGQIGSIELNLWSVMNIFIFIYTVIITILV
GmmOr85d/116-462 MNHFPSDPRKGQIGSIELNLWLAQMSGVSVLRQNSSDINIFILITILVTFVYTACEFYDL
GaOr85d/1-347    MNHFPSDPRQGQIGSIELNLWLAQMSGVSVLRQNSSDIKIFILITILVTFVYTACEFYDL
GpdOr85d/15-356  MNHFPSDPRKGQIGSIELNLWLAQMSGVSVMRLRQNSSDIKILITILVTFVYTACEFYDL
DmOr43b/8-357    VYPAPISEPIQSRDSNAYMMETLRNSGLNL-KNDFGIGRKIWVFSFTYNMVILPVSFPIN
DmOr85a/6-350    IQEPVLGSLFRSRDSLIYLNRSIDQMGWRLPPRTKPYWWLYYLVVIVLVFIFIPYGLIMT
GbrOr7a2/4-344   ALSRGVGIKAQSSQASAYLFNAINFLAQDF----HRKWTVGLFVTNGFVVLFMPILFNLS
GffOr7a2/4-346   ALSRGVGVKTQSSQAAEYLFNVINFLAQDF----HRKWTFGFFVANGTVVLFMPILFNLS
GaOr7a3/4-346    ALSRGVGVKTQSSQASEYLFNVINFLAQDF----HRKWTFGFFVANGTVVLFMPILFNLS
GmmOr7a1/4-336   ALSRGVGVKTQSSQASEYLFNVINFLAQDF----HRKWTFGFFVANGTVVLFMPILFNLS
GpdOr7a3/4-346   ALSRGVGVKTQSSQASEYLFNVINFLAQDF----HRKWTFGFFVANGTVVLFMPILFNLS
DmOr7a/5-352     TRVATKQEVPESRRAFRNLFNCFYALGMQAPDGSRPTTSSTWCFSYVWQLLLVPTFFV-I
GpdOr7a2/1-292   ------------MNYFTNEL----------------------------------------
GaOr7a1/4-310    DTVADYKSSVSSLEATTYLFRIYRVLGINK-PQRHKNLYIFYIILNGLVNFLQPIAFTMN
GmmOr7a3/4-348   DTVADYKSPISSFEATTYLFRIYRVLGINK-PQRHKNLYIFYIILNGVVNFLQPIAFTMN
MdOr7PSE/1-279   --AVKISKKVATKQALTNLYICFRVVGIHV-TKSNPHLYIVYIVIHSLTTVFTPISFTTS
MdOr8/3-351      KQTVKVIKKVATKQALTYLYGCFRVMGIHF-TKSHTHLYLIYIVIHSLTTVFTPISFTTS
GbrOr7a1/61-409  NFENALNQNVRTVHGTRYLFNGFRFLGIYM-PKKNRVFYVIWFLINSAVTIYLPVGFI-L
GffOr7a1/7-333   NTVDDQQQSDERDSIDKERFDSQLKIDYNN---------------NVKNGIFVKISGE--
GaOr7a2/54-401   NVKNAFDRNARTMHGTMYLFNGFRFLGVYM-PEKNRVLYLLWFLINSTVTVYLPVAFI-L
GmmOr7a2/36-361  NVTNAFDRNARTMHGTMFLFNGFRFLGVYM-PEKNRLFYLIWFLINSTVTVYLPVAFILS
GpdOr7a1/1-329   ------------MHGTMFLFNGFRFLGVYM-PEKNRLFYLIWFLINSTVTVYLPVAFILS
MdOr9/36-383     KSDTNDDSSVQTRHGLRFLFIGFRLLGVYF-PKRGRFLYFLWLFVNLYATIYLPTGLV-V
MdOr10/39-386    KWDLKAEPPLETRQGLRYLYNGFRFLGIYF-PKRRKGLYLLWIIVNLYVTIFLPTGFI-M
MdOr22/37-385    AHMDIDAPLPKTRDATVYIFRGLNIIGYVP-TETNKLAFYMWGFVNFFVTVYLPVGFLMS
GbrOr42b/1-297   ---------------------------------------------MPVGFLLSFIMRL--
GffOr42b/2-344   AYFREDGPPPKTRDAVLYLFRGITIIGLLT-PDYNKKCFYVWLFLNSLVTLYMPVGFLLS
GmmOr42b/11-360  AHFRGDGPPPKTRDAVLYLFRGITIIGLLT-PASNKKCFYVWLFINSLVTLYMPVGFLLS
GpdOr42b/2-234   AHFRGDGPPPKTRDAVLYLFRGITIIGLLT------------------------------
GaOr42b/2-338    AYFRGDGPPPKTRDAVLYLFRGITIIGLLT-PASNKKCFYAWLFINSLVTLYMPVGFLLS
DmOr22b/9-353    IKEKPLSERVKSRDAFVYLDRVMWSFGWTVENKRWDLHYKLWTFVTLLIFILLPISVSVE
DmOr22a/9-351    IKEKPLSERVKSRDAFIYLDRVMWSFGWTEENKRWILPYKLWAFVNIVMLILLPISISIE
DmOr59c/9-358    LQTAPLDQEVSSLDASDYYYRIAFFLGWTPKGALLRWIYSLWLTTMWLGIVYLPLGLSLT
DmOr98a/6-349    LRKPNPTNLLTSPDSFRYFEYGMFCMGWHT---PATHKIIYYCLIFAWCAVYLPIGIIIS
DmOr42a/10-356   LYTQSKDSPVRSRDATLYLLRCVFLMGVRKPPAKFFVAYVLWFALNFCSTFYQPIGFLTG
DmOr42b/6-351    IRPAPLTEQKRSRDGCIYLYRAMKFIGWLPKQGVLRYVYLTWLMTFVWCTTYLPLGFL-G
DmOr59d/7-353    IKPAPLTEKVQSRQGNIYLYRAMWLIGWIPKEGVLRYVYLFWCVPFAFGVFYLPVGFIIS
DmOr19a/1-343    ----MDISKVDSTRALVNHWRIFRIMGIHP-----PGKRTFWAYSMVWNVTFHICIWVSF
DmOr19b/1-339    ----MDISKVDSTRALVNHWRIFRIMGIHP-----PGKRTFWTAYSMVWNVTFHICIW-V
MdOr81/4-349     RQPKDVGQQLNSVYGLKYLWWNFSIIGIHPGVRTHPVWRFLYVVINFLAGFCLPATMLAN
GbrOr19b/1-289   ------------------------------------------------------------
GffOr2a1/1-343   ----MAVAKIHTWKAFEYHWRLWKFFGLKS-PPRNSVWFKPYILLNISVTLLFPCTLI-I
GmmOr19b/1-338   ----MVVTKIHTWKAFEYHWRLWTFFGLKP-PPRNSVWFKPYILLNISVTFFFPCTLI-I
GaOr19b/1-345    ----MAVAKIHTWKAFEYHWRLWTFFGLKP-PPRNSVWFKPYIVLNISVTFLFPCTLI-I
GpdOr19b/1-343   ----MVVAKIHTWKAFEYHWRLWTFFGLKP-PPRNSTWFKPYIVLNISVTFFFPCTLIIN
MdOr5/8-352      SSSSSASNKIHTWQAFRNHWILWKFCGLHP-PKRNSRWFNPYIVLNVTTTLMFPITLI-V
MdOr6/1-348      -MSVLFSPHPNTWEAFKYHWLLWKWCGLQP-PSRDSKWFRPYAIIFNLTTILFPLSLVLD
DmOr2a/1-348     -MEKQEDFKLNTHSAVYYHWRVWELTGLMRPPGVSSLLYVVYITVNLVVTVLFPLSLLAR
MdOr4/7-353      DNNKNIYSKLDTNVAFEYHWKVWRWTGIKPPQDMNPQLYRLYIVLNFLATVLFPLSLI-A
GbrOr2a/1-343    ---MECRATPDTNNAFRYHWFVWQLTGIIQSPYLSVYWYRLYVLINILVTILFPLTFV-I
GffOr2a2/1-337   ---MEYRAHLDTNTAFRYHWLVWQLTGIIQ----PRYFPTYWVLVNILVTLLFPLTFV-I
GmmOr2a/1-343    ---MEYRAHLETNTAFRYHWLVWQLTGIIQPRYFSTSLYRLYVLVNILVTFLFPLTFV-I
GaOr2a/1-342     ---MEYRAHLDTNTAFRYHWLVWQLTGITQPRYFSTYLYRLYVLLNILVTFLFPLTFV-I
GpdOr2a/1-343    ---MEYRAHLDTNTAFRYHWLVWQLTGIIQPRYFSTYFYRLYVLVNILVTFLFPLTFVIN
DmOr23a/1-336    ----MKLSETLKIDYFRVQLNAWRICGALD-----LSEGRYWWSMLLCILVYLPTPML-L
DmOr33c/1-347    ------MVIIDSLSFYRPFWICMRLLVPTF-FKDSSRPVQLYVLLHILVTLWFPLHLL-L
MdOr45/1-344     ----MSETKLHTKSLFWAHFACWPILGMMT-PPNVKYKALYWFAVVTILMIGYPLHLI-L
MdOr46/1-341     -----MDKELNTKSLFRTHFKCWRILGMMP---SKKYRLLYWLIVNLLVTIGFPLHLI-L
MdOr47/1-339     --MALLQNKLNTKSLFNTHFMCWRILGMLP---PQNYRPLYWFIVNLMVTIGYPLHLI-L
MdOr44/1-341     -----MTEEPNTKALFKTHFIAWRILGMSP---PDNYRPLYWILLNIFVTIGYPLHLI-F
MdOr48/1-340     -----MADELNTKALFKTHFVAWRILGMLP---PTKYRPLYWVFLNLAVTIGYPLHLI-V
DmOr33b/1-333    --MDLKPRVIRSEDIYRTYWLYWHLLGLES--------NFFLLVITIFVTIWYPIHLI-L
DmOr33a/1-338    ---MDSRRKVRSENLYKTYWLYWRLLGVEG--------DYPFFTITSFITILFPVHLI-L
DmOr59a/1-345    ----MAEVRVDSLEFFKSHWTAWRYLGVAH--FRVENWKNLYIVSNLLVTLCYPVHLG-I
MdOr67d3/1-347   ---MAPSMEINSNEFFKINRTCWKLLGLGMQRKMSTNLYMVWIVINLMATCCFPIHLF-L
GbrOr59a/1-344   -------MSVNTLEFFRNNWLSWKLLGIVPGQRLQLIKYLFWMIVNAIATISFPLHLL-L
GffOr59a/1-301   -------MFLNTLKFFRNNWLSWRLLGIVSKQNHKLIKYLLWMIVNAVATFLIPLHLL-L
GpdOr59a/1-343   -------MFLDTLRFFRNNWLSWRLLGIVLEQNHKLIKYLLWTIVNVVATFLFPLHLL-L
GaOr59a/1-343    -------MFLDTLKFFRNNWLSWRLLGIVLEQNHKLIKYLLWTIVNVVATFLFPLHLL-L
GmmOr59a/1-341   -------MFLDTLQFFRNNWLSWRLLGIVLEQNHKLIKYLLWTIVNVVATFLFPLHLL-L
MdOr21/1-335     -MAFENFYQTNSVENFKMFWFLWRLLGFRGFQNKYANIVHNL-VLHVAISFWYPMHLT-L
GbrOr33b/1-324   -----------MDVQLRVAEFRYKALARFY------------VCLTLFVSVYYPIHLI-I
GaOr33b/1-346    -MRIEWWSKLNSTAAYRRFWFCFRILGVAE--FRYKALAQFYICLTLFVTVYCPIHLL-I
GffOR33b/1-346   -MNIEWWSKLDSTVAYRHFWSCFRILGVAE--FRYKALAQFYICLTLFVTVYCPIHLL-I
GmmOr33b/1-339   -MGAIVDQRLMAPAWFPFDWLLYQFIGLNM----LIMQNLVNLCLLSGHVHLLAMRVARI
GpdOr33b/1-341   -MKIEWWSKLDSTAAYRRFWSCFRILGVAE------FRYKALICLTLFVTVYCPIHLL-I
GbrOrco/1-187    -----------------------------------------M------------------
DmOrco/2-347     TTSMQPSKYTGLVADLMPNIRAMKYSGLFMFTGGSAFMKKVY---SSVHLVFLLMQFTFI
MdOrCo/2-343     QANLQPTKYTGLVADLMPNIKLMKYSGLFMFTGGSALLKNVY---SSIHLVLIVLQFIFI
GaOrco/1-327     ---MPNIKLMKFSGLFMHAFTSGSAVGKKI------------IHLALILLQFLSILIN-M
GmmOrco/7-349    ANDLQPGKYVGLVADLMPNIKLMKFSGLFMFTSGSAVGKKIYIHLALILLQFLSILIN-M
GffOrco/2-332    ATDLQPGKYVGLVADLMPNIKLMKFSGLFMFTSGSALGKKIYIHLALIVLQFLSILVN-M
GpdOrco/2-344    ASDLQPGKYVGLVADLMPNIKLMKFSGLFMFTSGSAVGKKIYIHLALILLQFLSILIN-M
DmOr56a/4-356    VKDLLLSPTTFEDPIFGTHLRYFQWYGYVASKDQNRPLLSLIRCTILTASIWLSCALMLA
GbrOr56a1/4-241  IKDLQIQSEVSENPLITIHLKSMLLYGFIVSMEQKHKRFSLRSFVISCGLIFMKISRG--
GaOr56a1/1-210   ------------------------------------------------------------
GpdOR56a2/4-332  IKDLQIRPEVCRNPLIIIHMKSMLLYGFIV---STEQKHKRFAVFTISFVISCALIFIKV
GmmOr56a1/4-258  IKDLQIRPEVCQNPLIVIHLKSMLLYGFIV-STEQKHKRFSLFTISFVISCALIVSRG--
MdOr84A/1-314    ----MTMEPRNFSKYLQITI----TLNQSI---------------SIVLQLMYNFTTQ--
MdOr84B/1-313    -------MTIEPRKFSKYLKITITLNQILI---------------IVLQIIYNLTTQD--
GbrOr56a2/1-348  MFYNRFTSITSFNSFVDRPKQMLKYSGIKL-DKEEISFYKMYTFLVIITIMFAIISQL-W
GpdOR56a1/1-325  MPGDQSTSSTNFNSFVKGPKNMFKLLGIKL-QKQGNLISTMYTSFVVISATIVAILQL-C
GaOr56a2/1-351   MPGDQPTSSTNFNSFVKGPKNMFKLLGIKL-QKQDKLISTMYTFFVVISATIVAILQL-C
GffOr56a/1-350   MPGDQSTSSTNFNSFVKGPKHMFKLLGIKL-QKQGNLISTVYTAFVVISATIVAILQL-W
GmmOr56a2/1-347  MSADQSTSSTNFNSFVKGPKNMFKLLGIKL-QKQGNLISTMYSFVVISATIVAILQLCHI
DmOr13a/1-347    ----MFYSYPYKALSFPIQCVWLKLNGSWPSQSLLATAYIVWAWYVIASVGITISYQT-A
MdOr12/1-351     --MFNPKPNNDLNYRIPGQCIWLKLNGSWPANKDFYSSRYVWWSWYVVWSVGITIGFQTA
GbrOr13a/1-337   ----MFNPLPAEDKRFHWPRVWLKLNGSWPIENYSTFLYSFWWYVIIS-VGITIIYQT-A
GaOr13a/5-361    TTLVMFNPVPADDKRFHWPRVWLKLNGSWPQSEFYTTENYSWWSWYVILSVGVTIVYQTA
GffOr13a/1-352   ----MFNPVPADDKRFHWPRVWLKLNGSWPSELDATESYSTFSWYVILSVGVTIVYQT-A
GpdOr13a/4-327   ETLVMFNPVPADDKRFHWPRVWLKLNGSWPLKSTKDFQSEFYSSFLYILWSWYVILSVGV
GmmOr13a/1-350   ----MFNPVPANDKRFHWPRVWLKLNGSWPTENYSSFLYILWSWYVILSVGVTIVYQT-A
MdOr13/1-347     -MGFWYKPNCPFDEKFSFVSVHLIINGCWPSYRICNALYTLWSCQVIFSLNFTLYAEC-M
MdOr14/1-353     -MAILYKPRCGEDVNFVLPLTFLMINGCWPANNTNGLWNRLLWFIFGVVCLFYIVCVGWV
MdOr66/1-348     -----MNTHYRLQDFMVYPNIAFNLAMVQPRGFMKSMLIKLWFVFGAVNLIYQNVGML-A
DmOr69a/1-338    ---------MQLHDHMKYIDLGCKMACIPRYQWKGRPTERQFVFLLGTICQIFQITGVLI
GpdOr49a/4-312   KIVQSLNQLKQFDDYIWFPNAVLKTIGYEFPQKPTSKWLLCLLTLLEISAHFYCSGYSIK
GmmOr49a/4-303   KIVQSLNQLKQFDDYIWFPNAVLKTIGYEFAHKPTSKWLLCLLTLLEISAHFYCSSYS-I
MdOr41/6-357     VKKARVNFQRDFRDFCHLPNYLMRIYGRDFSERKRTKWQTLLTVSSHIYCFYFISQQVFL
MdOr39/9-363     SALKTAEKELYFDDFVKLPCVLVRTIGYDFIDKPRPLWLRALCLIFCAWFTYFAWDFMMA
MdOr40/1-348     ----MTTKERTFADLAKLPCVLLKTLGYDFLDQPRPRWLRMLCLMCCSYFTYFALDFAVA
MdOr37/1-348     ----MAEVERYFEDFVNLPCVLLKTLGYDF-LEISRPWLARWYFFLTLICCLYCTYFVTD
MdOr38/8-360     PLTVMATTERYFEDFVNMPCALLRTLGIDFLNISRSLLAKCLFVLSLLSCFYCTYFVMEM
DmOr85f/1-341    ----MEPVQYSYEDFARLPTTVFWIMGYDMVPKTRSRRILYWLCLASHGVCVGVMVFR--
DmOr67c/1-351    METAKDNTARTFMELMRVPVQFYRTIGEDIHRSTNPLKSLLFLYAGFINFNLLVIGEL-V
DmOr92a/6-356    RKPKSDDEVITFDELTRFPMTFYKTIGEDLYSDRDPNVIRRYLVLGFLNFNAYVVGEI-A
DmOr67a/4-355    VAEMPEEKYVEVDDFLRLAVKFYNTLGIDP--YETGRKRTIWFALNMFNMVFSFYAEV-A
MdOr74CTE/36-379 TFSLIMFKLKNFEDFFIYVDFIYATFGIESARRELRAPCKKYFYINITNMNVVMLAEI-L
MdOr73/28-378    LLPWKMSKLISFEDFLSYANALNATIGLVAYEKPNTKPLKKLFWLNFINLNLVLLGEL-V
DmOr85d/10-362   AKEQEKLKAIPLHSFLKYANVFYLSIGMMAYSQKWKEVLLHWQMVNLNTVLISELIYVFL
MdOr75/19-368    MAPKATSNGIGLNKFLLQADILAKSIGLIPYDEENDKRSVRYFILNMVNMNFVLFSEI-M
DmOr85b/1-343    -----------MEKLMKYASFFYTAVGIRPNGEESKMNKLIFFWSNVINLSFVGLFES-I
DmOr85c/1-340    ------------MKFMKYAVFFYTSVGIEPTIDSRSKKASLWNVINLSVIVFGEILYLGV
GbrOr85c/1-347   ------MKLYKFEDFVRLANLFYTCLGIEPALKESTKWQMVWFFFQIINLGSMMVCEF-I
GpdOr85c/1-348   ------MKLYKFEDFFRLANLFYTSLGIEPYALGQSTKWQIFFYFQIINLSSMVVCEV-T
GffOr85c/1-302   ---------------------------------------------MVVCEVTYVFLAF--
GmmOr85c/1-333   ------MKLYKFEDFVRLANLFYTSLGIEPYALGQSTKWQIFFSFQIINLSSMVVCEV-T
GaOr85c/1-348    ------MKLYKFEDFVRLANLFYTSLGIEPYALGQSTKWQIFFYFQIINLSSMVVCEV-T
MdOr71CTE/1-272  -----MKKAATFDDFFKLASFFYRTIGIEPYDEPGVEVKKSKFYSGVINLNYVLIMEI-V
MdOr72PSE/1-350  -----MSNAAKFDDFFKLSRFFYTTIGVEPYNEPGVEVKKSKFYSGVINLNYLLSMEM-V
MdOr82/1-351     -MVLETDNSLILFDFIRLPLKFYSAVGIKIADDIMTTKEKCI---FLLLGINFIGCFLAK
GbrOr67c/1-342   ---MLYEPQFCFTLGIRLYK--------WS-EAERTTVRQLFLFNLLVHTSVYPFFIT-I
GffOr85b/1-291   ------------------------------------------------------------
GaOr67c2/1-254   ------------------------------------------------------------
GpdOr67c2/5-355  SSKPSSRQTLFLQASLIMHRRFCLTLGIRLYKWSETERTTILLTNLLLHTSVYPFFLV-I
GmmOr67c/1-351   ---MDEEVIVTIKEFFDIPLKFCLTLGIRLYKWSETERTTILLSNLLLHTSVYPFFLV-I
GbrOr92a/1-313   MIKHSKSQLVTLKDIYQLPFSLFLMYGIRLYRWSPEERLTLIFFANLILHILVYAVLVPM
GffOr67c1/1-304  --MVLWELYVHYYEEYRWNFASCNSAALDWPTYTFSSYNSFLLTDYFVEKANGSGRVA-V
GaOr67c1/1-249   MVRNSGAKPMVVLDFFKVTFWVFQKFGICLYRTSSEKGAPASFASSMAQIGCYSILVP-L
GpdOr67c1/1-292  MVRNSGAQLLTVLDFFKVPFWLCQKFGICLYRTSSKERVSVSFASSMLQIGAYSILVP-L
GmmOr67a1/1-349  MVRNSGAKPMVVLDFFKVPFLILQKFGVCVYRTSSKERLSVKFAISMVQIGAYSILVP-L
GmmOr67a2/1-326  MVRNSGAQVMVVLDFFEGPFWMFEKFGVCLYRTSSKERLSLKFAISMVQIGAYSILVPLF

MdOr69/1-349     YVV-NNINDIGLALEGMATYLILVETHLRIYNK-GLYKSSFREFLEFYAKIYMEKSYNIE
MdOr68CTE/1-285  FVMRVNFHNLDDMLTGIPTYFVLIEIHIRAFTS-AFEKKSFKWMLKFYAEIFIEESLRPD
MdOr67/1-348     YLR-VNINNLDEMLTGVPTYLVLIEIHLRAFTL-GWRKQDFRRLLKFYRQIYIESSLHPT
GbrOr74a/1-340   YLR-FHIQNLDELLSGVPTYLVLVEAHIRGFTL-GYRKDKFKKLLQYFYNNIYV-DEREH
GffOr74a/1-346   YLR-FNMQNLDELLNGVPTYLVLIEAHIRGFTL-GYRKNKFKNLLRKFYSDIYVDERQHP
GaOr74a/1-346    YLR-FNMQNLDELLNGVPTYLVLIEAHIRGFTL-GYRKNKFKNLLRKFYAAIYVDERQHP
GmmOr74a/1-345   YLR-VNMQNLDELLNGVPTYLVLIEAHIRGFTL-GYRKNKFKNLLRKFYTDIYVDERQHP
DmOr74a/1-351    FHYIANRQDMDNMLTGLPTYLILVEMQIRCFQL-AWHKDRFRALLQRFYAEIYVSEEMEP
DmOr35a/1-353    RYLEASNRNLDAFLTGMPTYLILVEAQFRSLHI-LLHFEKLQKFLEIFYANYIDPRKEPE
DmOr83c/1-348    ----NNGGDWRVGLKASLMTGGLFHGLGKFLTC-LLKHQDMRRLVLYSQSIYDEYETRGD
DmOr67d/2-354    YVGVVINGDLTIILQALAMVGSAVQGLTKLLVT-ANNASHMREVQNTYEDIYREYGSKGD
GbrOr67d1/1-260  FSF---------------------KAISKFICY-YIHRHTLKKVVQYLDNIYSEYKSGRY
GbrOr67d3/1-277  ------------------MGAIAVQAISKFICY-YIHRHTLKKVVQYLDNIYSEYQKKSG
GpdOr67d3/1-312  FVI---NNDWTVILQCLAVGAMAVQAISKYACY-YSHRITLRKTVKHLDNIYEEYRGTRY
GmmOr67d3/1-332  FVI---NNDWTIVLQCLAVGSLAVQVIAKIYIYIYIYIYTYNIYMKHLDTIYDEYQSRGT
GffOr67d1/5-214  FII---NNDWTIILQCLAIGSMAVQAISKYACY-YSHRTTLRKMVKHLVNIYEEYQNRGT
GaOr67d1/1-309   FVI---NNDWTIILQCLAVGAMAVRVFFKYACY-YIHRITLRKMVKHLDNIYEEYQSRGT
GmmOr67d2/1-344  FVI---NNDWTIILQCLAVGAMAVQAISKYLCY-YSHRITLRKMVKHLDNIYEEYQSRGT
GpdOr67d1/1-267  FSF---------------------QAISKYAFY-YIHRTTLRKVVKHLDEIYGEY--QNL
GmmOr67d1/1-349  YDGFVTNQDWTIILQCLTIGAMALQAISKYACY-YIHRTTLRKVVKYLDEIYGEYQDRGA
GbrOr67d4/1-355  YKGVKIDNDWTVIPVCMCIIGSGIQGFAKIILV-LKHRKTIVKHQYYLENIYTVYQQKSE
GffOr67d4/33-326 YKGMAIDHDWTVIPVCLCIIGSGIQGFAKILLV-LKYRKVIVVQQYFLENVYTVYQQKTE
GpdOr67d4/83-367 YKGMAIDHDWTVMPICMCIIRSGIQGLAKILLV-LNHRKVIVAQQYFLEIIYTVYQQKTE
GmmOr67d4/1-353  YKGMTIDHDWTVIPVCMCIIGSGIQGLAKILLV-LKYRKVIVEQQYFLENVYTVYQQKTE
GbrOr67d6/1-353  YIGLVYDNDWTVILQCLCSASCGWQGLAKYIFC-MLSRTTLIKIVKFIEDTYLQYQEISQ
GffOr67d6/48-344 YAGLVYDNDWTVILQSLCLASSAFQGLAKYMFS-LIRRRLIVNIIKSIDDIYLECQNISE
GpdOr67d6/30-374 YAGLVYDNDWTVILQCLCLASSAFQR--------------IINIIKFIDDIYLECQKISE
GmmOr67d6/1-315  YAGLVYDNDWTVILQCLCLASSAFQG--------YPDKNR---------------ECSDD
MdOr55CTE/1-261  YVSIYLEGEWSHSLQALAMVGSGVHGYAKLLNA-IRNKAYFRFLVDELHTIYKEYEKKHS
MdOr56/1-347     YINIFIEKDWTHMLQVICFFGSALQGYCKLLNA-IWNKDHLRYLVDDLREVYAEYAPKHD
MdOr57/1-347     YVNIYVEKDWPNVLQVLCYLGSAVQGYCKLLNA-IHNKESLRFLDQELREIYLEYDQKHA
MdOr58/1-347     YVNIYIEKDWPNILQVLCYLGSAMQGYCKLLNA-IGNKDNIRYLTDELREIYRKYDLKHT
MdOr65/1-351     YVKIYIDKDRPSVLQVLCYLGSAVQGYCKLLNF-LWNKDDIRYLIYELRDIYEKYDLKHA
MdOr62NTE/1-267  -------------------------GFCVFLTF-IKEQENLRFLLTECYDIYEKYERMDS
MdOr60/1-351     YDGYGKEGDWTILVQVISLAGGTLQGFFVLILF-LTKQEKYRFLLKECIILYEKYEKMDS
MdOr61PSE/1-351  YDGYGKEGDWTILVQVISLAGGTLQGFFVLILF-LTKQDKYRFLLKECIILYEKYEXMDS
MdOr64CTE/1-290  FFV---QGDWKIILQVLSIGAGTLQGFVKLLNC-IQQQENFRFLIGELYDIYEEYELKHT
MdOr59/8-362     YSGWVEEGDWAIVLQVLTIGGGTLQGYCKLINS-IRQKDKFRFLLTEVYSIFEEYELKSC
MdOr63INT/8-296  YSGWITEGDWTIILQVLTIGGGTLQGYVKLVNS-IRQQNNFRYLLGEVYSLFEEYELKSS
GbrOr67d5/1-347  YVG--IQNDWGIVLRVITMSTTASQGLIKFQNI-LCNRKTLRKLAEELKEIYLEYERRNS
GpdOr67d5/2-335  WGI---QNDWTIVLKVITMSTTATQGVIKLQNI-LCNFKTLRKLAEVLKEVYLEYERRTN
GmmOr67d5/1-347  YVG--IQNDWSIVLKVITMSTTATQGLIKLQNF-LCNPKTLRKLAEELEEVYLEYERRTN
GffOr67d5/1-315  YEG--IRHDWGIVLKIITMSTTASQGLIKLQNI-LCNPKTLRKLAEDLKEIYLEYERHTT
GaOr67d2/3-353   YVG--IQNDWGIVLKVITMSTTASQGLVKLQNF-LCNSKTLRKLAEDLKEIYLEYERRPN
MdOr53/2-354     YVGMAIQNNYSILLQSLCITGTGVQGYTKLLNA-IFCGKHLRFAFEELTAIYEEYECKRL
MdOr54/2-356     YVGVVIDNDYTKILQLLCVTGSAIQGATKLVNG-LYHASLIRSLIAEILTMYEEYECKDQ
DmOr83a/5-353    YIN-YGQGDLDFFVNCLIQTIIYLTIAMKLYFR-RFRPGLLNTILSNINDEYETRSAVGF
MdOr76/1-344     YLN-YDSGDLELLVNCMIQTIIYVTIVMKVYFR-RVRPHHLEGMVDTINAEYRTRSAIGF
MdOr77/21-369    YLN-NNSGDLELLVNCMMQTIIYVVIGMKLYFR-RMNPRPLEELMKTMNLQYRTHSIKGF
DmOr85e/5-354    HLGVLPTGELQAITDALTMTIIYFFTGYGTIYW-CLRSRRLLAYMEHMNREYRHHSLAGV
MdOr78/13-361    YVKMLHNGELEEITDALTMAIIYSFSTFATCYW-LFNAEALNSFIGDINANYRHHSMAGL
GbrOr85e/12-335  TLDILETGELEEITDSLTLTIIYCFASFSSAYW-MFRQKLLMGLFQEINQFHRHHSLAGV
GffOr85e/12-362  TFDVLETGELEQITDSLMLTIIYSFASFSSAYW-MFRQKRLMEVLQEINQLHRHHSLAGV
GmmOr85e/12-362  TFDILETGELEQITDSLVLTMIYLFASFSSAYW-MFRQKRLMELFQQINQLHRHHSLAGV
GaOr85e/12-352   TFDVLETGEFEQITDSLTLTIIYIFASFSSAYW-MFRQKRLMQLLQAINQLHRHHSLAGV
GpdOr85e/12-360  FLAVLETGEFEQITDSLTLTIIYFFASFSSAYW-MIRQKRLMELFQEINQLHRHHSLAGV
DmOr88a/1-340    LFFHFWLGHPANQNPPVLSITIYF--SIRGLML-YLKRKEIVEFVNDLDRECPRDLVSQL
MdOr79/1-353     KIIEIRAQRLSEAKQIGAVWSIAFLCLIRGIFV-MFKHKSMLDLTNDLDKIFPRTRLLQN
GmmOr88a/1-349   FAIEIRADRLSEAKQIAAVTSIALLCMIRGISL-YTDRNRMLAICNDLDKIFPNTFYLQR
GaOr88a/1-351    KFTEIRADRLSEAKQIAAVTSIALLCFIRGVSL-YTDRNRMLAICNDLDKIFPNTFYLQQ
GpdOr88a/199-549 KFTEIRADRLSEAKQIAAVTSIALLCMIRGVSL-YTDRNRMLAICNDLDKIFPNTFYLQQ
GbrOr88a/1-260   EIR---ADRLSEAKQIAAVTSIALLCMIRGISL-YTDRNRMLAICNDLDKIFPNTVYLQQ
GffOr88a/1-352   KFIEIRADRLSEAKQIAAVTSIALLCMIRGISL-YTDRNRMLAICNDLDKIFPNTVYLQQ
DmOr67b/1-352    NYM----ISFETYVEAVLLTFQLSVGVVKMFHF-QNKVESCSQLVTGEVLKFQLDLPRKK
MdOr51JIP/1-333  QFFNHRHESFDVYLEAILIFFQIVISISKLMLF-TLKQQQIFEIVQDVQNGEILNDLEIF
MdOr52/1-357     YYVERRHYTFEIYIEAILIFFQSLISIWKLWMF-TFSQDCLFDMMKSVENSLQNLEIFQL
DmOr63a/3-357    WQMARYIHDIPRIGETAGTALQFLTSIAKMWYF-LFAHRQIYELLRKARCHLLQKCELFE
MdOr49/7-357     WCYIESIKDIPKIAESVCTGFQTLISVIKMVYY-LFIQRRLYYLLTHEYIRFHKNFPMSE
GbrOr63a/5-350   FIHNNLNESIDVYADSLLLSLQVIISNVKLIYL-MFIQHKFYKVINSEILLFELNINGKR
GffOr63a/5-314   FIRNNLNESINVYADSLLISMQIIISNIKLVHL-IFMQHEFYKVI----------KQAEN
GmmOr63a1/5-356  FIRNNLNESINVYADSLLISMQIIISNIKLIHL-ILKQHEFYKVINSEILLFELTTNEHK
GaOr63a/1-251    YLF---ICPSVHLCNVYCKCALGAQNWRDRLYI-LQKHWKFFHAGWQVGANWPNRPNDTS
MdOr50/5-360     WNK--RKEPFVESADAICTANQAWISIFKLIYL-VFVQHKFYELLNGSLLYFDLAIDCKQ
Ga63a2/1-183     ----------------FCFCKKAM---PALFPM-W----------HDYGMTWPYY-----
GbrOr63a2/1-275  NCK---EKLLKEVKDILHDSWMDI---RRQLNF-F-----IFSCM---------------
GpdOr63a/2-324   WHN--RHESFVESADAICTANQAWISIFKMIYL-VFVQHKFYDLLDGSLLYFDLAINCKE
GmmOr63a2/5-339  WHN--RHESFVESADAICTANQAWISIFKMIYL-VFVQHKFYDLLDGNLLYFDLAINCKE
DmOr1a/1-342     AFMVQNRNQIVLCSEALMHGLQMVSSLLKMAIF-LAKSHDLVDLIQQIQSPFTEEDLVGT
GbrOr45a3/1-343  FSI-YNIETFDVSSGSLSLFNQGILIIFKLFIL-LAKASKFLYLMKIMNQLAKKAKNEEY
GffOr45a3/1-320  AIY--NIENFDEITGSLSVFNQDILLFFKMFIFFAKGTKN-----QEYDEWMSEN-----
GmmOr45a3/1-337  AIY--NIENFDEITGSLSVFNQDILLFFKMFIF-FAKADKYLNLIKSMNKLADKAKNQEY
GaOr45a3/1-296   AIH--NIENFDEITGSLSVFNQDILLFFKMFIF-FAKANKYLNLIKKMNKLADKAKNQEY
GpdOr45a3/1-338  FAI-YNIENFDEITGSLSVFNQDILLFFKMFIF-FTKANKYLNLIKSMNKLADKAKNQEY
MdOr2/1-345      HIF---GVQIDKASAALSMFNQGSLLMLKVSIL-IFKSNRLLKLIWDMNLLATMANEPER
MdOr3TRA/1-342   FVI-NSITDIDAITSSLSMFNQGMLLTFKVLVM-VFKGDEMLKLIWDMNRLARGANAKEW
DmOr45a/1-343    YAL-QDLSDLTRLTDNFAVFMQGSQSTFKFLVM-MAKRRRIGSLIHRLHKLNQAASATPN
MdOr29IP/4-338   YAL-ENLEDMSLVTDAMAPVWQVLMAILKMALF-MWHKKDIKKLVWNLWLWNLEAKQEEL
MdOr28/1-351     YSL-QHLEDMSLVTDAMAPVWQVLMANMKMALF-LWHKKEMKKLVRDLWLWNLEATPDEL
MdOr30JI/1-345   LQH---LEDMSLVTDAMAPVWQVLMANMKMALF-LWHKKEMKKLVRDLWLWNLEATPDEL
GbrOr45a1/9-358  SLY---KSDILKVTDALSPVWEGVLALSKFFYF-IWNREKIVQLLRKIWIKNLEVKNNAE
GffOr45a1/9-361  SLY---KSDILKVTDALSPLWEGVLALSKFFYF-IWNRQKIIQLLRKIWIKNLEVNNNPE
GmmOr45a1/9-307  SLY---KSDILKVTDALSPVWEGLLALAKFFYF-IWNRQKVIQLLRKIWIKNLEVSSNPE
GaOr45a1/9-357   SLY---KSDILKVTDALSPVWEGVLALAKFFYF-IWNRQKVIQLLRKIWIKNLEVSSNPE
GpdOr45a1/9-361  SLY---KSDILKVTDGLSPVWEGVLALAKFFYF-IWNREKVIQLLRKIWIKNLEVSSNPE
MdOr26/6-355     YAFNNLKMDLGKAISALSPFWQAILSIVKFFFF-MVNRKKILQLLRDVWLWTLEATAEEL
MdOr27/6-350     KYI---KIDLAKTTAALSPFWQSLLSSVKFFVF-MLNRKKIVESVRKVWLWTLEANEEEV
MdOr24/6-351     NYL---KIDLGKAITALSPFWQSMLSTIKFFVF-MLNRKKIVGLVRKVWSWTLEATEEEL
MdOr25/6-353     YAFNYLKIDLGKAVSALSPFWQALLSIVKFFVF-MLNRKKIVGLVRKVW--LWTLEANEE
GffOr45a2/1-295  ------HRNLTSLRRRVKISYKPTFF-IRSCSH-IFQNKNLVHYA-ALKALLTCYKVQKF
GbrOr45a2/1-284  HVY-DHRDDFGEFADTSGMLLQTIIALWKLLIF-LLKRKEICDLIQSVWQWNINGTISNF
GaOr45a2/1-341   YEY---RDDFGEFADTSGMLLQTIIALWKTLVF-LFKRKEICDLMQNVWQCNINVNPQEF
GpdOr45a2/1-341  YEY---RDDFGEFADTSGMLLQTIIALWKTLVF-LFKRKEIRDLMQNVWQCNTNVNPQEF
GmmOr45a2/1-336  YEY---RDDFGEFADTSGMLLQTIIALWKTLVF-LFKRKEICDLMQNVWQCNINVNPQEF
MdOr31/1-343     YVL-DNASDYLEATDSLTLLCQSLISVWKVIMV-IWKRKEFANMIARIERLNVKAEGEEL
MdOr32PSE/1-347  GHYYKNSNNMVTATYSFSLSCQGVICLTKILIF-LFKRRDIVKLVKMLQEDVFNAKSDEL
MdOr33/1-342     YVY---TSDIVSAAYSIALSCQGVICITKLVIF-FFKRQGIVELVRMLQ--TDAFNAQSE
DmOr22c/1-350    SYGCVHLDNLVVALEAFCPGTTKAVCVLKLWVF-FRSNRRWAELVQRLRAILWESRRQEA
MdOr15JOI/1-349  YGF-THLNDLVDALDAFCPAVTKIISFFKATII-FINRKKFYDIMQRLRTLIMREQHDSK
DmOr10a/4-351    CFL---RQQITLALETLCPAGTSAVTLLKMFLM-LRFRQDLSIMWNRLRGLNWERPEQRD
MdOr11/2-348     ------NYDLEKGLDTLCPAGTSAVTVLKMILI-SYYRQDLEAVLKKMHQMLYGCNEKDM
DmOr45b/2-342    FVFSHLRTSPVDAMDAFCPLACSFTTLFKLGWM-WWRRQEVADLMDRIRLLQEKREDSRR
DmOr24a/2-347    HYI---PINIATALDALCPVASSILSLVKMVAI-WWYQDELRSLIERVRF-LTEQQKSKR
MdOr16/2-349     YYL---PIDIVMSLDALCPVASSIMSFIKIFFI-WWYREQYKQLIEEVRRL----TEDQN
GbrOr24a/2-314   HYL---GIDMQTALDALCPMLSSIMSLIKISFI-WWYRKEYKHIIEEVRRL----TEAQS
GaOr24a/2-345    HYL---TIDMQTALDALCPVLSSIMSLIKIFFI-WWHRNDYKHLIEAVRRL----TETQS
GmmOr24a/2-334   HYL---TIDMQTALDALCPVLSSIMSFIKIFFI-WWHRSEYKHLIEEVRRLTAAQSSRKN
GffOr24a/2-317   HYL---TIDMQTALDALCPVLSSIMSFIKIFFI-WWHRSEYKHLIEEVRRL----TEAQS
GpdOr24a/2-317   HYL---TIDMQTAFDALCPVLSSIMSCIKIFFI-WWHRREYKHLIEEVRRL----TAAQS
DmOr82a/1-342    ISYAYNRNDMEKVTACLSVVFTNMLTVIKISTF-LANRKDFWEMIHRFRKMHEQSASHIP
MdOr70/1-334     YYI----DDLQLATASMSISYTNVLTVVKITTF-LFYKWRFAALMEKLESMYHELQEEES
GbrOr82a/31-390  KIIIYVLNKKPEAAEIKAEILDQSTTTTRPQVI-FINYKNIEALDQVIDEGVSITNEFVS
GaOr82a/1-263    YYV----DHVELATASLSICFTNILTTVKIITF-LLYKWEFAALMEKLEEMYYEVQNAET
GffOr82a/1-295   INYIYYIDHVELATASLSICFTNILTTVKIITF-LLYKWEFAALMEELEEMYYEVRKAEI
GpdOr82a/1-309   INYIYYIDHVELATASLSICFTNILTTVKIITF-LLYKWEFAALMEKLEEMYYGVQKAET
GmmOr82a/1-334   YYL----DHVELATASLSICFTNILTTVKIITF-LLYKWEFAALMEKMEEMYYEVRKAET
DmOr98b/1-337    GLQ--NVQNVEQLTDSLCSVLVDLLALCKIGLF-LWLYKDFKFLIGQFYCV----LQTET
DmOr47a/1-335    LHN---WKNVLLLADAMVALLITILGLFKFSMI-LYLRRDFKRLIDKFRLLMSNEAEQGE
DmOr9a/2-345     HEY---ITQVSLLSDTLGSTFASMLTLVKFLLF-CYHRKEFVGLIYHIRAIIEVWPDARE
DmOr46a/1-339    HVM-ANLSYMSEVVKAIFILATSAGHTTKLLSI-KANNVQMEELFRRLDNEEFRPRGANE
GbrOr46a1/17-365 KIF-CDINNISEVIRVIFNLASSLTVLGKFLTV-KMKNHLFRELFDLLHIAFLPKNLNED
GffOr46a2/89-430 QIF-CDINNISEVIRVIFNLASSLTVLGKFLTV-KMKNRSFQQLFDLLHTRYLPRDLKED
GpdOr46a2/1-330  EIF-CDINNISEVIRVMFNLASSLTVLGKFLTV-KMKNRSFQQLFDLLHSTYLPRDLKED
GmmOr46a2/1-300  FCD---INNISEVIRVMFNLASSLTVLGKFLTV-KMKNRSFQQLFDLLHSTYLPRDLKED
MdOr36/1-348     QIA-THLGDVDEVIKVFIIFATAFAVMGKYLYL-KIYNYRFEQLFQMMHQ-PEYLPENPT
GffOr46a1/1-338  VFK---ARDLNEVIEVFIIFATALAVLAKFLTI-KMKNHLYRQWCEMIAS-STFRPNNTR
GpdOr46a1/1-344  QLV-IKARDLNEVIEVFITFATALAVLAKFLTI-KMKNHLYRQWCEIIES-STFRPNNER
GaOr46a/1-314    ------ARDLNEVIEVFIIFATALAVLAKFLTI-KMKNHLYRQWCEIIESSFRPNNEREI
GmmOr46a1/1-343  VIK---AGDLNEVIEVFSIFATALAVLAKFLSI-KMKNHLYRQWCEIVESSFRPNNEREI
MdOr34/1-347     QFI-ANITDLNEVIKVFFIFATSLAVFAKFATI-KLKNHLYAELIETIHEPYRPVNSREV
MdOr35/1-344     FIS--NITDLNEVIKVFYIFATAMGVLAKFLAI-KIKNNLYAELIEAMHEAFRPTNSREL
DmOr71a/1-336    EAI--KSRDIQHTADVLLICLTTTALGGKVINI-WKYAHVAQGILSEWSTWFELRSKQEV
GaOr94a/1-190    KVI--FSSNFNDATDVLYVAFTET--TL---------------------------CSVHE
GbrOr94b/1-302   WIKVIVSPNLIEAADVIYMAFTETALVVKILSA--WRFARLLQFM--FLEWLFSLKNTSE
GffOr94b/1-274   VIF---SSNFNDATDVIYIAFTETTFVIKVLSA--WRFARLLQFI--FLEWLFSLKSANE
GpdOr94b/1-302   VIF---SSNFNDATDVLYIAFTETTLIIKILSA--WRFARLLQFV--FFEWLFAMKSANE
GmmOr94b/1-299   IFS----SNLNDVTDVLHMAFTETGLVIKILSA--WRFARLLQFV--FLEWLFSLKSANE
MdOr80/2-346     ALR---ANGLDEMGDVLYMSLTEAALIVKILNI-WQHSTKASTFLHALRHNAHFALHSGD
DmOr94a/1-339    FIS----SNLEQAGQVLYMSITEMALVVKILSI-WHYRTEAWRLMYELQHAPDYQLHNQE
DmOr94b/1-337    AIT---SSDFEEAGQVLYMSITELALVTKLLNI-WYRRHEAASLIHELQHDFNLRNSEEI
MdOr83/1-336     NIA-YNWNDMSVIAIGLFMTAILFNALVRITTV-MRNQSKFIEFFEMIEQWYREIEMGPD
GpdOr43a2/1-262  YIK---TEDVSNVIRDIFKTAILFNSLVRILYV-MRREEDFIQFMKGIESWYQEF-----
GffOr43a2/1-267  YIK---TDDITNVIRDMFKTAILFNSLVRILFV-IRNQEDFVKFMEGIESWYQEFKDDND
GaOr43a2/1-310   YIK---TEDVSNVIRDIFKTAILFNSLVRILYV-MRREEDFIQLMKGIESWHQEFKDDND
GmmOr43a2/1-315  YIK---TEDVSNVIRDIFKTAILFNSLVRILYV-MRREEDFIQFMKGIESWYQEFKDDND
MdOr23/1-337     FLI-EMWGNLAPFILNVFYVSATFDCLLRTGVI-VYNRSKFEAFLAEFDSMYSEIEENGD
DmOr43a/1-338    YLL-RMWGDLPAFILNMFFFSAIFNALMRTWLV-IIKRRQFEEFLGQLATLFHSILDSTD
GbrOr43a1/1-315  YLF-RMWGDLAPFILNTFFAAAIFDALLRTCLV-IINRDKFEAFLLELNEMYRDVETSEN
GmmOr43a1/1-339  YLL-RMWGDLAPFILNTFFAAAIFDALLRTCLV-IINRDKFEAFLLELAEMYRDIE--ES
GaOr43a1/1-319   YLL-RMWGDLAPFILNTFFAAAIFDALLRTCLV-IINRDKFEAFLLELAEMYRDIEISES
GffOr43a1/1-299  YLL-RMWGDLAPFILNTFFAAAIFDALLRTCLV-IINRDKFEAFLLELTEMYRDIEISES
GpdOr43a1/1-345  YLL-RMWGDLAPFILNTFFAAAIFDALLRTCLV-IINRDKFEAFLLELAEMYRDIEISES
MdOr19/10-356    DLY-YTEKEINDKIHDTYMTMIIFNTFLRAIVM-VTNRRKFSESLEYMKDLYAELMEYDF
MdOr20PSE/10-339 ------QKELNDKIHDIYMTMLMFNTFLRTVVM-VTNRKKFCKLLEHIRQMYEELMERDA
DmOr49a/1-106    ---------MEKLRSYEDFIFMAN----MFKTLGYDL-----------------------
MdOr42/1-335     YMF-MTEEGIDAIIRNSYMLVLWFNTILRAYIL-IKDRVEYQSLLQDLEAYFYDLDKSND
GaOr49b/6-350    EADDYDPKKYLENTRVLRQPEGTCSS-ARKEFV-KKERKRYKHEESDERKCPPPPTSTSL
GffOr49a/1-233   ---------MNSLTSNKKHSTALILE--KQMYT-PNDRRR---------------SSQLQ
GbrOr49b/1-295   YMF-KTKEGIDSIIRNSYMLVLWFNTILRAYIM-IYDNQKYQQVIHDLVELFYNLKKSND
GffOr49b/1-319   YMF-KTNEGIDSIIRNSYMLVLWFNTILRAYIM-IYDNEKYQQVIYDLVELFYDLKKSKD
GpdOr49b/1-242   --------------------------MI-------YDNDKYQQVIHDLVELFYDLKKSKD
GmmOr49b/1-325   YMF-KTKEGIDSIIRNSYMLVLWFNTILRAYIM-IYDNDKYQQVIHELVELFYDLKKSKD
DmOr30a/1-340    YLS---TESLDFIIRNVYLAVLFTNTVVRGVLL-CVQRFSYERFINILKSFYIELLQSDD
MdOr18/1-337     FFS---TEPMDAIIRNAYLAVLFFNTTLRGIAV-CIHQSRYEDFLERIRVLYIDMMESED
MdOr17/1-337     YFS---TEPIDAIVRNAYIAVLFFNTILRAVLL-CVNRFEYEGFMEKIRLLYIELMNSED
GbrOr43a2/1-332  ------HESIDAIVRNAYIAVLFFNTILRAVLL-CINRFDYEKFMDNIRLLYIELTDAED
GaOr67a/45-373   YHS---EESIDAIVRNAYIAVLFFNTILRAVLL-CINRFDYEKFMDNIRLLYIDLTDSED
GpdOr67a/11-337  YHS---EESIDAIVRNAYIAVLFFNTILRAVLL-CINRLDYEKFMDTIRLLYIDLTDSED
DmOr65a/12-356   FYGSESIGDIVNLGRDLVFIITIIFICFRLVFF-AQYAGELDVIIDALEDIWSIKGPATK
Dm65c/6-352      TES---LGDKVQMGRDIAFIIGFFYIAFKIYYF-QWYGDELDEVVEALETFWAQKGPGAV
DmOr65b/13-357   SFGTESMGDHVQMGRDLAFILGAFFIIFKTYYF-CWYGDELDQVISDLDALWAQKGPNPV
DmOr47b/22-370   FVALPESKNVIEMGDDLVWISGMALVFTKIFYM-HLRCDEIDELISDFE--YYNRELRPH
GbrOr47b/9-332   YEA---SQNMILLGDDIAVLIGSSLIIFKIYIN-GQHSDEIQRIIEQFNNLQKTYAHYNG
GffOr47b/12-351  TVAHEARHNLTLLGDDIVVIIGGSLIILKMYFH-GQHSSEIHPIVDKLNGLHRMFAEYNG
GpdOr47b/1-297   ------PRKWSEEHVYYSLAHTLVIA-MSAMFI-VTVACDLYEARQNLTLL---------
GaOr47b/23-348   GSMYEARQNLTLLGDDIVVIIGGSLIMLKIYFH-GQHSSEIHPIVDKLNGL---------
GmmOr47b/1-325   YEA---RQNLTLLGDDIVVIIGGSLIMLKIYFH-GQHSSEIHPIVDKMNDLHKMFAEYNG
MdOr1JOI/10-351  YMN---WHDLDSLTQNTCLSLTHVSGAIKTVNI-IFHLPRLEGVIRKLKHVTKTYIKSEK
GbrOr85d/28-374  ILN---WYDLNSLTQNSCLSLTHLAGLVKILNA-LYKLKDIEKLLDKLKFGLKTYTISNE
GffOr85d/59-402  TFVALNWYDLNILTQNSCISLTHLAGLAKIINA-LYKLKDIQKVLDKLKYGLKTYTTSKE
GmmOr85d/116-462 ALN---WYDLNILTQNSCISLTHLAGLAKIINA-LYKLKDIQKVLDKLKYGLRTYTISKE
GaOr85d/1-347    ALN---WYDLNILTQNSCISLTHLAGLAKIINA-LYKLKDIQKVLDKLKYGLRTYTISKE
GpdOr85d/15-356  ALN---WYDLNILTQNSCISLTHLAGLAKIINA-LYKLKDIQKVLEKLKYGLRTYAISKE
DmOr43b/8-357    YVIHLAEFPPELLLQSLQLCLNTWCFALKFFTL-IVYTHRLELANKHFDE-LDKYCVKPA
DmOr85a/6-350    GIKEFKNFTTTDLFTYVQVPVNTNASIMKGIIV-LFMRRRFSRAQKMMDAMDIRCTKMEE
GbrOr7a2/4-344   YLHESRQFDFGQLFTSIQAAINICAIPIKFITM-QLYMKNLHQI-NKMLNILDGRCKHPE
GffOr7a2/4-346   YLNASMQFDLGQLFTSIQAAINICAIPIKFITM-QLYMKNLHRI-NKMLNILDSRCKHPE
GaOr7a3/4-346    YLNDSMQFDLGQLFTSIQAAINICAIPIKFITM-QLYMKNLHRI-NKLLNILDGRCKHPE
GmmOr7a1/4-336   YLNDSMQFDLGQLFTSVQAAINICAIPIKFITM-QLYMKNLHRI-NEMLNILDGRCKHPE
GpdOr7a3/4-346   YLNDSMQFDLGQLFTSVQAAINICAIPIKFITM-QLYMKNLHRI-NEMLNILDGRCKHPE
DmOr7a/5-352     SYRYMGGMEITQVLTSAQVAIDAVILPAKIVAL-AWNLPLLRRAEHHLAA-LDARCREQE
GpdOr7a2/1-292   ------VSKLGSLLTSIEIVINVYGCTVKFIII-AWLLPRSHATVQLLKK-LDERCQAPD
GaOr7a1/4-310    YFTNELVSQLGSLLTSIEIVINIYGCTVKFIIV-AWLLPRSRATFQLLKK-LDERCQAPD
GmmOr7a3/4-348   YFTNELVSKLGSLLTSIEIVINVYGCTAKFIII-AWLLPRSNATVQLLKK-LDERCQAPD
MdOr7PSE/1-279   YFRTDQDFNVGVFLTSIQAVINVYGCAIKILLL-IYYKTKLEAAEKLMDK-MDQHCRAED
MdOr8/3-351      YFRTDENFNMGVFLTSVQAVINVYGCIVKIFFL-VYYKKKLEAAEKLMDQ-MDQHCQADD
GbrOr7a1/61-409  TLLSSNDLKFGDLLTTAQAGVNTVGSSVKFTLM-GFLLPKLLSTENILNR-LDERCKTTE
GffOr7a1/7-333   ------DLQIGNLLTSAQVAINVVGCSIKIILM-GFLLPKLLSTEKFLNR-LDERCKTEE
GaOr7a2/54-401   SFVSGEDLEIGNLLTSAQVAINVVGCSVKIILM-AFLLPKLLSTEKFLNR-LDERCKTAE
GmmOr7a2/36-361  FVKSGDDLQIGNLLTSAQVAINVVGCSVKIILM-GFLLPKLLSTEKFLNR-LDERCRTAE
GpdOr7a1/1-329   FAKSGEDLQIGNLLTSAQVAINVVGCSVKIILM-GFLLPKLLSTEKFLNR-LDERCKTAE
MdOr9/36-383     GIITHRDVAIGDMLTSLQVAIDVVGCAIKIVLM-YFLLPQLLQCDPVLER-LDKRCTSPE
MdOr10/39-386    GIITDENVEIGNLLTSFQVAINVVGCSIKIILM-YFLLPQLLKCEPIFER-LDGRCTSRE
MdOr22/37-385    FLLRLNTFSPSDFFTSLQIWVNCIGCSLKMFVF-FFLHRRLIESRKFMDRLDVRIDNDED
GbrOr42b/1-297   -----SSFTPSEFFTSLQISINCVGASLKLFVF-SLMYKRLIKATKYMDKLDQRPIDEEG
GffOr42b/2-344   FIMRLHSFSPSEFFTSLQISINCVGASLKLFVF-SLMYKRLIKATKYMDRLDQRPIDKQG
GmmOr42b/11-360  FIMRLSSFSPSEFFTSLQISINCVGASLKLFVF-SLMYKRLIKATKYMDRLDKRPIDEQG
GpdOr42b/2-234   -----------------------------------PASNK--------------------
GaOr42b/2-338    FIMRLSSFSPSEFFTSLQISINCVGASLKLFVF-SLMYKRLIKATKYMDRLDQRPIDEQG
DmOr22b/9-353    YIQRFKTFSAGEFLSSIQIGVNMYGSSFKSYLT-MMGYKKRQEAKMSLDE-LDKRCVCDE
DmOr22a/9-351    YLHRFKTFSAGEFLSSLEIGVNMYGSKCAFTLIGFKKRQEAKVLLDQLDKR----CLSDK
DmOr59c/9-358    YVKHFDRFTPTEFLTSLQVDINCIGNVIKSCVT-YSQMWRFRRMNELISS-LDKRCVTTT
DmOr98a/6-349    FKTDINTFTPNELLTVMQLFFNSVGMPFKVLFF-NLYISGFYKAKKLLSEMDKRCTTLKE
DmOr42a/10-356   YISHLSEFSPGEFLTSLQVAFNAWSCSTKVLIV-WALVKRFDEANNLLDEMDRRITDPGE
DmOr42b/6-351    SYMQIKSFSPGEFLTSLQVCINAYGSSVKVAIT-YSMLWRLIKAKNILDQLTAMEEREKI
DmOr59d/7-353    YVQEFKNFTPGEFLTSLQVCINVYGASVTYLFL--WRLRKTEILLDSLDKRLANDSDRER
DmOr19a/1-343    SVNLLQSNSLETFCESLCVTMPHTLYMLKLINV-RRMRGQMISSHWLLRLLDKRLCDDER
DmOr19b/1-339    SFSLLQSNSLETFCESLCVTMPHTLYMLKLINV-RRMRGEMISSHWLLRL-LDKRCADER
MdOr81/4-349     LML---LKSLEEIIGNLSLSMTIAISMTKELAI-LYCRGGLLKANHYLRL-LDERCSAHP
GbrOr19b/1-289   ----IQSKSMIEFCENLYNTITDVNCNIKFLNV-FLIRKKLLNINQILKR-LDLRAQTQE
GffOr2a1/1-343   NLF--LSKSMNEFCEYLYHTITDVICNIKFLNL-FLVRKKLLQINQILKRL----DMRAQ
GmmOr19b/1-338   NLI--LAKNMNEVCENLYHTITDVVCNIKFLNM-FLVRKKLLQINQILKR-LDMRAQTLE
GaOr19b/1-345    NLI--LAKNMNEVCENLYNTITDVICNVKFLNM-FLVRKKLLQINQILKR-LDMRAQTRE
GpdOr19b/1-343   LIL---AKNMNEVCENLYNTITDVICNVKFLNM-FLVRKKLLQINQILKRL----DMRAQ
MdOr5/8-352      DLI--LSQNLTELCENLYVTITDVICSLKFINI-FTVRHKLLEVRWILERLTTPEQRQEL
MdOr6/1-348      LTL---SQNLTEIFQNLYVTVTVVFSSLKFVNV-FLIRRKLLEVRFLLERLDVRANTEEQ
DmOr2a/1-348     LLF---TTNMAGLCENLTITITDIVANLKFANV-YMVRKQLHEIRSLLRLMRLVGDPEEI
MdOr4/7-353      NVF--FTQNLQQLCENLTITISDCQSNLKFINV-FLVRHQLDRIKSILRR-LDRRVQDDK
GbrOr2a/1-343    NVF--WSKNLQQLCENLIITISDITANLKFLNV-FLVRNELQRI-KVILKYLDKRIFMEE
GffOr2a2/1-337   NVF---SKNLQQLCENLIITLSDITANLKFLNV-FLVRKELQRI-KIIFEYLDKRLNTEE
GmmOr2a/1-343    NVF--FSKNLQQLCENLIITLCDITANLKFLNV-FLVRKELQQI-KIILECLDKRLNTEE
GaOr2a/1-342     NVF--FSKNLQQLCENLIITLSDITANLKFLNV-FLVRKELQRI-KIIFKYLDKRINTEE
GpdOr2a/1-343    VFF---SKNLQQLCENLIITLSDITANLKFLNV-FLVRKELQRI-KIIFEYLDKRLNTEE
DmOr23a/1-336    RGV-YSFEDPVENNFSLSLTVTSLSNLMKFCMY-VAQLTKMVEVQSLIGQLSGESQSERH
DmOr33c/1-347    HLL--LLPSTAEFFKNLTMSLTCVACSLKHVAH-LYHLPQIVEIESLIEQ-LDTFIASEQ
MdOr45/1-344     GLV--SSSSLKELMQSLSITLTSTVCSIKTMAI-WWRLNKVTDMFTIIRR-QDERVRSTE
MdOr46/1-341     GLF--QSTSLYEVIQNLAITLTSTVCSMKTFAI-WWRFKDIERMFDIIRK-QDEHTRHGE
MdOr47/1-339     GLL--TSTSMYEVIQNLAITLTCTVCSMKTFAI-WWRFQDVDRIFDIVNR-----QDEHT
MdOr44/1-341     GLF--TSTTMYEIIQNVAINFTCSVCAMKTIAI-WWRFNKVDVMFEIIQR-QDQRFTSHE
MdOr48/1-340     GLF--TTTTAYEVVQNIAINLTCAFCAMKTIAI-WWRFNKLDIMFEIIQR-QDERVISEE
DmOr33b/1-333    GLF--MERSLGDVCKGLPITAACFFASFKFICF-RFKLSEIKEIEILFKELL---SREEC
DmOr33a/1-338    GMY---KKPQIQVFRSLHFTSECLFCSYKFFCF-RWKLKEIKTIEGLLQD-LDSRVESEE
DmOr59a/1-345    SLF--RNRTITEDILNLTTFATCTACSVKCLLY-AYNIKDVLEM-ERLLRLLDERVVGPE
MdOr67d3/1-347   GIF--ESENKTSFFDSISITITSIGASTKLLII-AIKMKKILEMQSLLRT-LDARITHHE
GbrOr59a/1-344   GIF--QQQSQSTRFESIAICVTSIATSLKFVIY-ASKLQHVQEMGKFFQH-LDTRLRKDN
GffOr59a/1-301   GIF--QEQPQSTRFESIAICVTSIATSLKFIIY-ASKLQHVKRMGELFQR-LDARNDNER
GpdOr59a/1-343   GIF--QEQPQSTRFESVAICVTSIATSLKFIIY-ATKLQHVKQMGKLFQRLARISNDNER
GaOr59a/1-343    GIF--QEQPQSTRFESVAICVTSIATSLKFIIY-AKKLQHVKQMGKLFQRLARISNDNER
GmmOr59a/1-341   GIF--QEQPQSTRFESVAICVTSIATSLKFIIY-ARKLQHVKQMGKLFQR-LDARNDNER
MdOr21/1-335     GLL--SLPNQGEIFKNLSITITCIVCSMKQLFL-RWKIRQMHDIEMLFLE-LDASVESRQ
GbrOr33b/1-324   GLL--MQSNKEDFFNYFFMTQAALVCSLKYLFL-RMNLKNIERVIKMYSELDKRASTADE
GaOr33b/1-346    GLL--MLTDAGDFFKNLSMTLTSLVCSLKYFFL-RLNLNKIHQVIKIYSE-LDKRASTAD
GffOR33b/1-346   GLL--MLTDTGDFFKNFSMTLTSLVCSLKYFFL-RLNLNKIHQVIEIYSE-LDKRASTAD
GmmOr33b/1-339   GYN--KRKSQKYHEDELKLCIEDHQKLLKAFTL-LESSMSWLQFILFFTSGLNT-CLGVV
GpdOr33b/1-341   GLL--MLTDAADFFKNFSMTLTSLVCSLKYFFL-RLNLNKIHQVIKIYSELKRASTADEC
GbrOrco/1-187    --------------------------YYRTINI--WNQVNTHPLF----------AESDA
DmOrco/2-347     LVNALNAEEVNELSGNTITTLFFTHCITKFIYL-AVNQKNFYRTLNIWNQVHPLFAESDA
MdOrCo/2-343     LVNALNADEVNELSGNTITALFFTHCITKFVYI-AVNQKNFYRTLNIWNQPHPLFAESDA
GaOrco/1-327     ALN---ADEVNELSGNTITVLFFTHSITKFIYL-ACSQKNFYRTISIWNQVHPLFAESDA
GmmOrco/7-349    ALN---ADEVNELSGNTITVLFFTHSITKFIYL-ACSQKNFYRTISIWNQVHPLFAESDA
GffOrco/2-332    ALN---ADEVNELSGNTITVLFFTHSITKFIYL-ACSQKNFYRTISIWNQVHPLFAESDA
GpdOrco/2-344    ALN---ADEVNELSGNTITVLFFTHSITKFIYL-ACSQKNFYRTISIWNQVHPLFAESDA
DmOr56a/4-356    RVF-RGYENLNDGATSYATAVQYFAVSIAMFNA-YVQRDKVISLLSDIQNLMHEADNREM
GbrOr56a1/4-241  ------FESLAAGATSCATAFLYLSTSITIVNA-FFQRARVVKMCEDINKLMALADEREK
GaOr56a1/1-210   ---MVEIKDLQIHPEVFQNPLIVI--HLKSMLL-------YGFIV----------STEQK
GpdOR56a2/4-332  SRG---FESLAAGATSCATAFLYLSTSITIVNA-FFQRTRVVRMCDDINKLMELADEREK
GmmOr56a1/4-258  ------FESLAAGATSCATAFLYLSTSITIVNA-FFQRARVVRMCDDINKLMELADEREK
MdOr84A/1-314    ------DEDVDVLTNMIYFNYIFVGL-GKLLCM-YYRRQTLAKVLETLQEIYPTQHIEEK
MdOr84B/1-313    -------EGVDVLTNIIYINYNVVLG--KLLSM-YYRRQTLAKVLEILDGIYPT-QRIEE
GbrOr56a2/1-348  YVA---SCDASDPHRVIVVVYSAYFMLGKMVNI-LYRQSSLIECLAELQDICPDK-DIER
GpdOR56a1/1-325  QILTSDTSDPHRVQNVVYITYFTVLG--KILNI-LYRRSILIECLSELEGIYPVR-EMER
GaOr56a2/1-351   QILTSDTSDPHRVQNVVFITYFTVLG--KILNI-LYRRSILIECLSELEGIYPD-KEMER
GffOr56a/1-350   QILTSDTSDPHRVQNVVFITYFTVLG--KILNI-LYRRSILIECLSELEEIYPD-KEMER
GmmOr56a2/1-347  LTS--DTSDPHRVQNVVYITYFTVLG--KILNI-LYRRSILIECLSELEGIYPD-KEMER
DmOr13a/1-347    FLL-NNLSDIIITTENCCTTFMGVLNFVRLIHL-RLNQRKFRQLIENFS--YEIWIPNSS
MdOr12/1-351     FLI-NNLGDIMMTTENCCTTFMGALNFVRLLHM-RLNQRQFKVVIQQFVEDIWINKKQHP
GbrOr13a/1-337   FLI-TNFGDIMMTTENCCTTFMGALNFVRLLHM-RLNQDQFRCIIQFVNNIWINRVAHEC
GaOr13a/5-361    FLI-TNFGDIMMTTENCCTTFMGALNFVRLLHM-RLNQNRFRRVIEQFVNNIWINREHHP
GffOr13a/1-352   FLI-TNFGDIMMTTENCCTTFMGALNFVRLLHM-RLNQNQFRRVIEQFVNNIWINREHHP
GpdOr13a/4-327   TIVITNFGDIMMTTENCCTTFMGALNFVRLLHM-RLNQNQFRRVIEQFVNNIWINREHHP
GmmOr13a/1-350   FLI-TNFGDIMMTTENCCTTFMGALNFVRLLHM-RLNQNQFRRVIQFVNNIWINRREHHP
MdOr13/1-347     YVY-ENSADLGKVVGNMCLIMIALMVSLRLLYF-RGDISRMKRLLTMFAEKIWIDSEAHP
MdOr14/1-353     YIV-ANFSDVKKVVEAISTSTIGINVLIRMIYL-RCRFSKFKHVLEKFTNKIWINKVTHP
MdOr66/1-348     YLLFDDVEMVAKISETGGILGLTMVAVCKMFVL-FWHGRRISILLQELEEIFPDEEQFAH
DmOr69a/1-338    YWYGTFVAQLSEMCSSFCLTFVGF-C--NVYAI-STNRNQIETLLEELHQIYPRYRKNHY
GpdOr49a/4-312   QMYQNGMPNVPLFLRLTSSLMYTISGDVKLLNF-VIHLKQSKTMFKRFQDIYPQSLEELH
GmmOr49a/4-303   KQMRNGMPNVPLFLRLTSSLMYTISGDVKLLNF-VIHLKQSKTMFKRFQDIYPQYFEEPH
MdOr41/6-357     MFL-SGVPNLELFLRLLSGFNYGLFAIMKYLAF-KNRITDAAAINRVLREIYPKAGRERI
MdOr39/9-363     EIA-AGANDLALVLRLSVDVIYNVAAIVKSLFF-FRNLKSLKSLLQRFRDIFPISREDRL
MdOr40/1-348     ELA-VGAKDLPLLLRLIDDIVHNVVGILKSYFF-IRNSRSIKKLYKKFGDIFPISMEDRL
MdOr37/1-348     EIFVSGANNLPLLLRLINDFNYNAIGILKSFYF-FRNIKSKKELFRKFREIFPTSIEDRF
MdOr38/8-360     AVRHCGSGNLPLILRLVDDIFHSLNGLLKSYYF-FRIWKSNKSLFNRFCEIFPISMEDRR
DmOr85f/1-341    ---AKTIDNVSLIMRYATLVTYIINSDTKFATV--LQRSAIQSLNSKLAELYPKTTLDRI
DmOr67c/1-351    FFYIQDFETIRLAIAVAPCIGFSLVADFKQAAM-IRGKKTLIMLLDDLENMHPKTLAKQM
DmOr92a/6-356    YFIIMSTTTLLEATAVAPCIGFSFMADFKQFGL-TVNRKRLVRLLDDLKEIFPLDLEAQR
DmOr67a/4-355    TLVLRDNENFLESCILLSYVSFVVMGLSKIGAV-MKKKPKMTALVRQLETCFPS-PSAKV
MdOr74CTE/36-379 NLFTTDTVDIPDLLMSMSYIGFVINSSWKIYMI-WKKRPLIESLICDFHDIFPTKLMLQQ
MdOr73/28-378    FVIVNGRHEFLEMIMALSYIGFVALGSFKTCII-MQKKSHLTTYARDMNQIFPNAIAVQR
DmOr85d/10-362   AIG--KGSNFLEATMNLSFIGFVIVGDFKIWNI-SRQRKRLTQVVSRLEELHPQGLAQQE
MdOr75/19-368    YVLMKNGNNFVEATMNLSYIGFVFVGDIKIISV-LRKKPVLTILMKEIEDIYPKDGRAQK
DmOr85b/1-343    YVYAFMDNKFLEAVTALSYIGFVTVGMSKMFFI-RWKKTAITELINELKEIYPNGLIREE
DmOr85c/1-340    AYS---DGKFIDAVTVLSYIGFVIVGMSKMFFI-WWKKTDLSDLVKELEHIYPNGKAEEE
GbrOr85c/1-347   YVFFRNDNNFLEATMIMSYIGFVVVGIFKMLSV-WRQRSLLTTFVRELLRIFPQTSKQQR
GpdOr85c/1-348   YVFFRNDNNFLEATMIMSYIGFVLVGIFKMLSI-WRQRSLLTTFVQELMHIFPQTPEQQR
GffOr85c/1-302   ----RNDNNFLEATMIMSYIGFVLVGIFKMLSI-WRQRSLLTTFVQELLHIFPETPEQQR
GmmOr85c/1-333   YVFFRNDNNFLEATMIMSYIGFVLVGIFKMLSI-WRQRSLLTTFVQELLRIFPQTPEQQR
GaOr85c/1-348    YVFFRNDNNFLEATMIMSYIGFVLVGIFKMLSI-WRQRSLLTTFVQELLHIFPQTPEQQR
MdOr71CTE/1-272  YVAFIRGENILEAIMCLSYIGFVIVGESKMFFV-FRKKPILSKFVKRLVEIFPQEFELQK
MdOr72PSE/1-350  YVAFVRGENILEAIMCLSYIGFVIVGESKMFFV-FLKKPILSEFVKRLVSIFPQEVKLQK
MdOr82/1-351     SLF-CVFGEFVDTMQATQWILYFMAMCCKTISV-AIGRKKLYTVLKDIEGIFPATLKERQ
GbrOr67c/1-342   YQINIDPDDLLERTTSLAIALFCVNAVTKILCV-AMHYKKLGKIIHKLIEYFPTTRESQK
GffOr85b/1-291   ----MDPDDILGRTTSLAISLFCVNAVTKILCV-AMQHKKLGKIIHKLIKYFPTTFKGQE
GaOr67c2/1-254   ----MDPNDLLGRTTSLAISLFCVNAVSKILFV-AHHHKELGKIIHKLMKYFPTTREGQR
GpdOr67c2/5-355  YQIKIDPNDLLGRTTSLAISLFCVNAVSKILFV-ARHYKELRKIIHKLIKYFPTTSDGQK
GmmOr67c/1-351   YQIKIDPNDLLGRTSSLAISLFCVNAVSKILFV-ARHYKDLRKIIHKLIKYFPTTSGGQK
GbrOr92a/1-313   FYIATPPETLAELLDAAITIMFFLTAVVRFLAI-IVGRKGLKKFIDLSKEYYPTTVKEQK
GffOr67c1/1-304  TFL---RSEPFNYSEMVRNSGAKPMVLMDFFKIPFWLFQAYGMCLYRTSSKLQEAIAFAI
GaOr67c1/1-249   FFIKTTPTTAAEFSDALTPLILFLTSIVRIMSI-LVNIKRIRTLVGVLEKYFPQNMEEQK
GpdOr67c1/1-292  YFI-KTPPPTTAELSVAAVTLLLFPAAVRFICI-LVKSERVRTLVDVFQQHFPQNMEEQK
GmmOr67a1/1-349  FFIKTTPPTTAEFSDACIPLILFFTSIVRLTSI-LVNPKRIRTLVDIFQKYFPQNMEEQK
GmmOr67a2/1-326  FIK-TTPPTTAEFSDACIPLILFFTSIVRLTSI-LVNPKRIRTLVDIFQKYFPQNMEEQK

MdOr69/1-349     TY-----LDIQKLLPTKMCSYAYMLTLVTYFLVPVLGFFSNAHLVPFKTIFHYDLDIWYF
MdOr68CTE/1-285  IH----AGNLRSYYPVLAFSILYLCALLSYIVFTIYGLAVGEKPLPYKMIPPFDYNSWYI
MdOr67/1-348     IF-----KNIRQLMPIFVLSSLYLSALISYVILPIYFLSIGSRELMYKMIPAFDYSPLWI
GbrOr74a/1-340   PL---------YKKLQPKFWPLYVFSSMYFIIVPIILLISGSRELIFKMIPPFDYSAFAI
GffOr74a/1-346   SL---------YKKIQPRFWPLYVFSSATLVTPLILLLSRGSRELTFKMIPPFEYRSLPI
GaOr74a/1-346    SF---------HKKIQPRFWPLYVFSSATLVTPIALLLTRGSRELTFKMIPLFEYRSFPI
GmmOr74a/1-345   SF---------YKKIQPRFWPLYVFSSATLVTPLALLLTRGSRELTFKMI-PLDYRYFPI
DmOr74a/1-351    HL----FASIQQMLATRVNSTVYLLALLNFFLVPVTNVIYHRREMLYKQVYPFDNTQLHF
DmOr35a/1-353    MF-----RKVDKMIINRLVSAMYGAVISLYLIAPVFSIINQSKDFLYSMIFPFDSDPLYI
DmOr83c/1-348    SYHRTLNSNIDLLGIMKIIRNGYVFAFCLMLLPLAMLMYDGTRVTAMQYLIPGLENNY-C
DmOr67d/2-354    EYAKCLEKRIRTWTLLIGFMLVYIILL---TFPIFYLLILHQKVLVMQFLIPFDHTTDGG
GbrOr67d1/1-260  DY--ALKKNLQILKCLKIGSIIYFPSFGGLVLPIFYMIATGKRELALTALIPGVDPNEFG
GbrOr67d3/1-277  RYDYALKKNLQILKCLKIGSIIYFPSF---VLPIFYMIATGKRELALTALIPGDPNETFG
GpdOr67d3/1-312  EY--ALKKSLQIVKCLKIAGVIYFTTIIGLVLPIIYMLITGKRELSLTALIPGIDPKEFG
GmmOr67d3/1-332  QYEYALKKSLQIVKCSKITGIIYFTSLAGLVSPIIYMLITGKRELTLTALIPGDPKETVG
GffOr67d1/5-214  RYEFALKKSLQIVKCLKIAGVIYFTSVAGLVIPIIYMLITGKRELNLTALIPGDPKETYG
GaOr67d1/1-309   PYEYALKKSLQIVKCLKIAGVIYFTTIIGLVLPVIYMLITGKRELSLTALIPGDPKENFG
GmmOr67d2/1-344  RYEYALKKSLQIVKCLKVAGGIYFTTVIGLVLPIIYMLITGKRELSLTALIPGDPKETVG
GpdOr67d1/1-267  QK---------IVKCSKIAGMLYVVSIPGLSLPIVYMLITGKRELTLTALIPGIDPKEFG
GmmOr67d1/1-349  RYEYALKKSLQIMKCSKITGIIYFTSL---VSPFIYMLITGKRELTLIALIPGDPKETVG
GbrOr67d4/1-355  RYRQVLNRWLATVRTYKVCAAIYDIIIIVG-FPYLYWYLKGIRTTIMQFEIPFDPKTDLG
GffOr67d4/33-326 RYRHVLNRWLATVKTYKLCAFMYVFVGSIIGFPYIYWYIYGIRMMIMQFEIPFDPNTDVG
GpdOr67d4/83-367 RYRHVLNRWLATVKTYRVCASMYVFVGTII-FPFIYWYIYDIRTMIMQFEIPFDPNTHTG
GmmOr67d4/1-353  RYRHVLNRWLETVKTYRICASMYVFVG---GFPYIYWYIYGIRTMIMQFEIPFDPNTHTG
GbrOr67d6/1-353  NYRDILTKSSKILTLVKLNGFLYTITSLSVMVPFIYQLIFGERILIMYFIIPGDRYSTKG
GffOr67d6/48-344 NYRVILAKTVSAMTGMKLIGFLYTITA---LFPLLYQLIFGKRLFIMRFLIPGNPNSTMG
GpdOr67d6/30-374 NYRVILTKTANAMIGMKLVGFLYTTTATSLLFPLFYRLIFGKRLFIMRFFIPGDPNSTMG
GmmOr67d6/1-315  RY---------ARRFPLHYNSYIACAI---SAPLS--INFGKRLFIMRFFIPGDPNSTMG
MdOr55CTE/1-261  DYRAYLHKTMNTVVGLKSMGIVYAIVVCSLVVPF-YRFFFNQRVFIMQFLLPGDPKVERD
MdOr56/1-347     EYRDCLQKSINAVKCIKLMAFFHVAITVGLVVPFF-RFVFNERIFVMQFQLPGDGDTEYG
MdOr57/1-347     DY----RYCLKTIDRANKFIKFMIIFQILIVAPF-YRLVFNQRIFVMQFLLPGDPSTEYG
MdOr58/1-347     DY----RCCLQSINTVNRFIKCMAIIHFSIVVPF-HRVVFNERIFVMQFLLPGDPNTAYG
MdOr65/1-351     DYRCCLEKNTNVNRFIKFMATMHLVITITLVVPF-YRVVFNERILIMQFLFPGDPNTAYG
MdOr62NTE/1-267  DY----RVYLDGVRLLAKLMKLSAFINAMLSFTFLYNFIYGTKATIVYAFAPGDVATPVG
MdOr60/1-351     DYRVYLNKGIHLANFMKVCAFINFMLVLGMFVTIFYNLIFGTNTLVYG-YCPWSLETTGG
MdOr61PSE/1-351  DYRVYLSKGIQLANFMKVCAFINFMLVLGMFVTIIYNLIFGTNTLVYG-YCPWSIETTGG
MdOr64CTE/1-290  GY----QRHLNGIHLLSYIMKLCAFIAVLLAVTVVRSLVFDVNQVIVQCLIPGDHTTPRG
MdOr59/8-362     DYARHLKKGCHLSYFMKLCAVINVMMICGLVAAAINVIFQKRDLIVYGDVIGIDPSTTSG
MdOr63INT/8-296  DY----AVYLKGCDLLSYFMKLCAVINVIMVAAAINVIFQKRQLIVYGQIFGIDPSTSTG
GbrOr67d5/1-347  SK--YLKYLHNIALITRINYTILAFCLLALVLPFIYYFIKNEKLLIGQVLIPGDHNIGWG
GpdOr67d5/2-335  QK--YPKYLERIVSIKRINYALLAFCLIALVSPFIFYYVHGEKLLVGSMRIPGDDKNGWG
GmmOr67d5/1-347  QK--YPKYLQRIALIKRINYAVLAFCLIALVWPLIFSYVKGEKLLVGSMRIPCDDKNGWG
GffOr67d5/1-315  QK--YPKYLQRLALIKRINYALLAFCLTALILPFIFYYVKNEKLLVGPMQIPGDVKDGWG
GaOr67d2/3-353   QK--YSKYLQRIASIKRINYALLAFCLIALVLPFIFYHVKGEKLLVGPMRIPGDDKNGWG
MdOr53/2-354     EY---RDNLKELEMVKRLIYGLLLINFILIAVPLFYYYVRKEKIDVIPLMIPGPSNNRIE
MdOr54/2-356     RYIKYLEHTLSIKRAVFSLLNIYSIQTIGVAVPLFYHLLLGQQIDIIALLVPGDKHTDFG
DmOr83a/5-353    SF-----VTMASYRMSKLWIKTYVYCC---IFWLALPIAYRDRSLPLACWYPFDYTQPGV
MdOr76/1-344     TY-----VTMDCLDMSNRWIKTYVYCC---VFWLLLPIAYGDRSLPLACWYPLDYKEPVI
MdOr77/21-369    TY-----VTMECLIMANKWIKTYVYSC---VFWLIIPITYDDRSLPLSCWYPVDYKKPII
DmOr85e/5-354    TF-----VSSHAFRMSRNFTVVWIMSC---ISWGVSPLMLGIRMLPLQCWYPFDALGPGT
MdOr78/13-361    TF-----VSAESIRLAYKVTLYWLIAC---VCWALAPLLLRSHTLPLRCWYPFDALKPVV
GbrOr85e/12-335  TF-VTYRCSYNLAHRMVKYWELWCIVGWAL-----APLLIGSHSLPIPCRYPFDALQPVI
GffOr85e/12-362  TF--VSYRCSYLAHKMAKYWNLWCIVGWAL-----APLCMGSHTLPLPCWYPFDALLPFI
GmmOr85e/12-362  TF--VSYRCSYLAHKAVKYWNLWCIIGWAL-----APLCMGSHTLPLPCWYPFDALLPFI
GaOr85e/12-352   TF--VSYRCSYLAHKAVKYWNLWCIIGWAL-----APLCMGSHTLPLPCWYPFDALLPFI
GpdOr85e/12-360  TF--VSYRCSYLAHKAVKYWNLWCIFGWAL-----APLCMGSYTLPLPCWYPFDALLPFI
DmOr88a/1-340    DM--QMDETYRFWQRYRFIRIYSHLGG---VVPLALFLLTHEGEQLLGGWLPCVRKDPNF
MdOr79/1-353     RM--NCHKLARYLLIRHRFLFAYAVVGLSAGIPLLKYIVFYDPYHQHASWFPFLKENPTT
GmmOr88a/1-349   RM--RVQKLAAFFKVRFRVLRSYLYLGLPASIPLIRYFLFYDRYHQHASWAPFLKQNNRA
GaOr88a/1-351    RM--RVQKLAAFFKVRFRVLRIYVYVGLPSSIPIIRYFVFYDRYHQHASWAPFLKQNNRA
GpdOr88a/199-549 RM--RVQKLAAFFKVRFRVLRIYVYVGLPSSIPIIRYFLFYDRYHQHASWAPFLKQNNRA
GbrOr88a/1-260   RM--RVQKLAAFFKVRFRVLRIYVYVGLPSSIPLIRYFLFYDRYHQHASWAPFLKQNNRA
GffOr88a/1-352   RM--RVQKLAAFFKVRFRVLRIYVYVGLPSSIPLIRYFLFYDRYHQHASWAPFLKQNNRA
DmOr67b/1-352    ELSSVSLILLNWMIIDRQVMFFFKIVCLYYYFQYIFDCYIKDKTLTYPAIVPYYEF--PS
MdOr51JIP/1-333  EL---------LINPSKILKDISAIMD---SIKFQLNFFIGNVVVLCGVYL-F-----KN
MdOr52/1-357     ELSANIINDITDIKRQLLLLRFTVFGICSWVSNIYYLYISDENEFPFPASFPVWYSNVWH
DmOr63a/3-357    RMLPVIKEIRQYWASTRRQILIYLYSCICINSFVIYRYFTKPKMLPLPSLYPAWEHKGPY
MdOr49/7-357     RLQAKIDEILDSWKNINGQLIFYICCCIISLFQNIYHTWKETPVLPFPSVYPSWKDKGPY
GbrOr63a/5-350   KLTQKIKGILKSWRDIHIQLSCFIYSCISWLAQNIHDLYKHPETTTHPVKFPLWLDRGPK
GffOr63a/5-314   SD---------------------------------IILNLNEFGIAFPVKYPHWISKGPK
GmmOr63a1/5-356  NLMQKIKDILKSWQDIHRQLSFFIYSCVGWAQNIHDLYKRSEHTTTHPVKYPVWINKGPK
GaOr63a/1-251    TV------------PSKLRTSLFLKGNEKF---------------------PW------A
MdOr50/5-360     YLLQEINTILDSWRHIKYQVNFFTFSCCGFAANYYYTNIQPQNQLPMPALFPMWHDYGPY
Ga63a2/1-183     -----------PIQYVIVGIENYICGMCKLIINFI-------------FHF--------Y
GbrOr63a2/1-275  -----------MACGFYMFSCLFINYYYMHINPQNFTLQLRELSVTMPALFPMWHDYGPY
GpdOr63a/2-324   QLLKEVKDILRSWLDIRRQLNFFIFSC---MMACGFYMFS--------CLF-------VN
GmmOr63a2/5-339  QLLKEIKDILRSWLDIRRQLNFFIFSC---MMACGFYMFS--------CLF-------VN
DmOr1a/1-342     EW--------RQNQRGQLMAAIYFMMCAGTLLMPVALTMLKYHVSSFRVLLPYDVTQPHV
GbrOr45a3/1-343  DE------WISENRTAELIAKVYSYICWVAICAAIYSFCMSYNKLPLNGRFPFDENLT-S
GffOr45a3/1-320  -------------RLAELIAKVYSYTCVTFIYSFYETYTSAELKLPLKARF--LDGKLSY
GmmOr45a3/1-337  DE------WMSENRLAELIAKVYSYTCVAFTVPLIYSVYVTYTKLPVKARF--LDGKLSY
GaOr45a3/1-296   DE------WMSENRLAELIAKVYSYTCVAFTVPLIYSFYVTYKKLPVKARF--LDGKLSY
GpdOr45a3/1-338  DE------WMSENRLAELIAKVYSYTCVAFTVPLIYSFYVTYTKLPVKARF--SDGKLSY
MdOr2/1-345      ET------WLSENRFSKVIGNIYSTACVILSIPIIFMSYEHFKKLPFDGEFPYEHLGIPI
MdOr3TRA/1-342   EI------WISENRMGKWIALGYYYCCYIAIMAVMFMLYEYVQRLPFQLQF--FFVSGNG
DmOr45a/1-343    HLEKIERENQLRYVARSFRNAAYGVICASAIAPMLLGLWGYVETTPMEFNF--WLDERHF
MdOr29IP/4-338   EI------IADNRXDTVKSFSFYMTVLTTGILALTAPYYVDPK-----GSY-------LG
MdOr28/1-351     KI--LEVENRKTMTSFSFYMTVLTTGILALTSPFFYRYLKGDNETPLKGSYFIPKETYMG
MdOr30JI/1-345   KI--LEVENRKTMTSFSFYMTVLTTGILALTSPFFYRYLKGDN-----YWD--ALETPLG
GbrOr45a1/9-358  ELAIIAKENHRYLFSFTFFINVMTTGALALTAPLIFYTLKGEKEPPLKAIYPFDFQTPSG
GffOr45a1/9-361  ELAILAKENHRYLFSLTFCINVMTTGALALTAPLMFYALKGEKEPPIKAIYPFDFQTPSG
GmmOr45a1/9-307  ELTIIAEANHRYLFSLTFCINVITTGVLALIIATF-YTLQGEKEPPLKATYPFDFHTPNG
GaOr45a1/9-357   ELAIIAEANHRYLFSLTFCINVITTGALALIIATF-YTLQGEKEPPLKATYPFDFHTPTG
GpdOr45a1/9-361  ELAIIAEANHRYLFSLTFCINVITTGVLALAAPLIFYTLQGEKEPPLKATYPFDFHTPTG
MdOr26/6-355     EI------IAENKNDAKICGFYFAMVNISGLAPLAVYAWQGNGDAPLKAEYFFIRQSYIT
MdOr27/6-350     EI-------IAENKYDARISKFYFASVGVLAIASV-YAWQGYGDAPLKAEYFFIRGSYQA
MdOr24/6-351     KI-------IDEIKGDARISLFYYSMVGVLAISAIYTFHGRGFDAPFKAEYFYIRASYMG
MdOr25/6-353     EL-----KIIAENRGDAKVCTFYYSMVGVLAVAAI-YAWQGHDDAPFKAEYFIIKASIVI
GffOr45a2/1-295  FF------DIRIFNYICLFAPFYISLRIFQFSSFLSLLFF----HIFHRYF--WDYSNMG
GbrOr45a2/1-284  KF---------ISNFKFQVSNIKFQIS---------------------IFYFWDYSNLIG
GaOr45a2/1-341   HI------ILKFNSQNFTISALYMVLVSSTLVPLIYMFEFYRKKIWLPGYF--WDYSNIG
GpdOr45a2/1-341  HI------ILKFNSQNFTISALYMVLVSSTLVPLIYMFEFYRKKIWLPGYF--WDYSNIG
GmmOr45a2/1-336  HI------ILKFNSQNFTISALYMVLVVFGI----YMFEFYRKKIWLPGYF--DYSNAIG
MdOr31/1-343     KI--VRRENTRIIFSTTYFVLVLLTGAWSLLVPIYHVYVTTGEDLPVPTYF--WNHEHKG
MdOr32PSE/1-347  VI--TKEENSRVLHCTVYGSAVFSTGFFGILHRLLRPSSSTSNWCWYHHILPXWDYSHPG
MdOr33/1-342     ELAIIKEENRKIRICTLYCIVIYGTTFFGMTLPFARTILGYLR-NGYLVYVPVWNYDTHG
DmOr22c/1-350    QR--MLVGLATANRLSLLLLSSGTATNAAFLQPLIYRWIVQLPELPFNIILPSFAVQPGV
MdOr15JOI/1-349  KM-----KMVQFSSFGNICTFIIVSGGNVFITNIIYHFQEEEREFPFKSLVPEFTTRFPY
DmOr10a/4-351    IR--LKHSAMARINFWPLSAGFFTCTTYNLLIAMILYLQNRYEFTPFNMTMPKVLLNYPF
MdOr11/2-348     EHKAVYNRIIRSVMAARVNFAPFLAGFITCPLILVWIFWSKGKLTPFNMTMPKFLLEGPL
DmOr45b/2-342    KV------AQRYYLMVTRCGMLVFTLGSITVLRSLWEMWVRRHDMPFRMLF--FAHRMPW
DmOr24a/2-347    KL-----GYKKFYTLATQLTFLLLCCGFCTVRHLIDNILRRTHETPFKMMFPDLLLRLPL
MdOr16/2-349     TLEKMKRWYFTATRLTALVLFFGLCCSTSYILTNTLLYLNGKDETPFKMMFPEPLLAMPI
GbrOr24a/2-314   SM--KKMRIKRFFTIATRLNALVLLLGTFTTVRLIMMLYLNQEETPFKMMFPQPLLAMPL
GaOr24a/2-345    SV--KNMHIKRFFTIATRLTALVLFFGFNTTAYTVSNTILYLNETPFKMMFPQPLLAMPI
GmmOr24a/2-334   VH------IKRFFTIATRLTALVLFFGFNTSTAYTVRLVISNT-----ILY--NQQPMPI
GffOr24a/2-317   SM--KNMHIKRFFTIATRLAALVLFFGFNTTVRLVAILYLNQQETPFRMMFPQPLLAMPI
GpdOr24a/2-317   SV--KTMHIKRFFTIATRLTALVLFFGFNTTVRLVTILYLNQQETPFRMMFPQPLLAMPI
DmOr82a/1-342    RY-REGLDYVAANKLASFLGRAYCVSC-GLLGPIVKIGVCRWHELPMPMKFPFNDLESPG
MdOr70/1-334     KA------ILKSNRYAIILVNIYGNSVGLYVAPILKIVWSKIRELPMPMRFPFDFESSPG
GbrOr82a/31-390  NATTTQEKEIKYARNLMRMYWYSICCTALYMAPVLKIIWSKLKELPMPMRFSFDFESTPG
GaOr82a/1-263    KA------KLKDNGYARNLTRMYFNSCCCTTAPILKIIWSKLKELPMPMRFSFDFESTPG
GffOr82a/1-295   KV------KLKDNDYARNLTRMYWNSCCCT------------------GLY---------
GpdOr82a/1-309   KA------KLKDNDYARNLTRMYMNSCCCTTAPILKIIWSKLQELPMPMRFPFDFESTPG
GmmOr82a/1-334   KA--KLKRDNDAGDLTRMYWNSCCCTG---TTPILKIIWSKLQELPMPMRFSFDFESTPG
DmOr98b/1-337    HT-AVAEMIVTESRRDQFISAMYAYCFITAMSPL-SMLISYQRKFPFPSVYPWDNMKLSN
DmOr47a/1-335    EY----AEILNANKQDQRMCTLFRTCFWALVRMGLSYWLAGHAELPFPCLFPWNIHIIRN
DmOr9a/2-345     II---------VENQSDQMLSLTYTRCFGLLKPFVGIILSSIRELPHNGVYPYDLQVVMF
DmOr46a/1-339    EL------IFAACERSRKLRDFYGALS---SMILIPQFALDWSHLPLKTYNPLENTGSPA
GbrOr46a1/17-365 KL-------FKALQLSKTVLKLYGGMSLVSNITFLIQFLKGTRELPLPIYELIDTNVPWK
GffOr46a2/89-430 KL-------FQALHLSKTVLKVYGGMSLISINTTFLIQFAKDTELPLPIYEPIDTNVPLK
GpdOr46a2/1-330  KL------FKRALQLSKTVLKVYGGMSLISINTTFLIQFAKDTELPLPIYEPIDATVPWK
GmmOr46a2/1-300  KL-------FKALQLSKTVLKVYGGMS---NTTFLIQFAKDTTELPLPIYEPIDATVPWK
MdOr36/1-348     EW-----QIYCAIDLSRRVRNYYASLSVSALSALFLSQFLGDEELPASIYYPFQLNTNWK
GffOr46a1/1-338  EI---------LFQQSQRLARLIRNAYCVLALNMLMCVVDDSG-LPLSIYSPFDTNRKSG
GpdOr46a1/1-344  EI---------LFQQSERLARLVRNAYCGLALNMLMFIVDDSG-LPLSVYSPFDMNRKWG
GaOr46a/1-314    QL-------FQSERLARLVRNAYCVLS--FIALNMLMFIVDDRGLPLSVYSPFMNRKW-G
GmmOr46a1/1-343  QL-------FQSERLARLIRNAYCVLS---IALNMLIFIVDDRGLPLSVYSPFDMNRKWG
MdOr34/1-347     KI-------FRTHRLCGTVRNFYLVISLCANVVMLTQYIFDNSELPLSLYNPINIDTKLR
MdOr35/1-344     QL-------FRSQRLARTVRNFYTTIS---NALLFTQYIIDTTQLPMSIYNPINTDTKLR
DmOr71a/1-336    DM-------WREHRRFNRVFMFYCLCS---PFIVIQPLFDIPNRLPFWMWTPFWQQP-VL
GaOr94a/1-190    DV------------------------------SFAVRLLDAGR---------------LG
GbrOr94b/1-302   EL------IWNQFKIFKIFAFVYIISSLSIILSFISVLYMGVHRLPFTYWTPPWEQSS-Y
GffOr94b/1-274   HL------IWNQFKTFKIIAFVYISCSLSVILSFVSVPYMETYRLPFAYWTPAWEQSS-Y
GpdOr94b/1-302   QL------IWNQFKGFKITAFVYISCSLSVIFSFISVPFMKTYRLPFAYWTPAWEQSS-Y
GmmOr94b/1-299   QL------IWNQFKSFKITAFVYMSCS---IFSFISVPLMKTYRLPFAFWTPAWEQSS-Y
MdOr80/2-346     EV---------FWRNAQKKFRYIIYMYSVFISAFAGVLFVTEPQMAFAYWVPFWQSNRRN
DmOr94a/1-339    EV---------FWRREQRFFKWFFYIYILIYSGCTGVLFLEGYELPFAYYVPFWQNER-R
DmOr94b/1-337    KF-------WQNQRNFKRIFYWYIWGS---VMGYISVFFQEDYELPFGYYVPFWRTRE-R
MdOr83/1-336     DG---AWDLLKIPRRTRLISILSFSFA---VASATIPLFLEQRSLPYDMYIPFDHLKSPM
GpdOr43a2/1-262  -------------------------------------------AHIFPIYVPGDAFQSPL
GffOr43a2/1-267  DM---ALEILNLPKYTKFVTTFGLSFG---VAAGITAVLWQTH--IFPIYIPADAFESPL
GaOr43a2/1-310   DM---ALAILNLPRYTKFVTAFGLSFG---VASTLTALLWHTH--IFPIYVPGDAFQSPL
GmmOr43a2/1-315  HM---ALAILNLPKYTKLVTAFGLSFG---VASTITALLWHTH--IFPIYVPGDAFQSPL
MdOr23/1-337     DY---AKGKLKATEFCRKFSLFNVLAS---IGTMSHPILTGTRTHPFGVALPGDSAVSPY
DmOr43a/1-338    EW---GRGILRAEREARNLAILNLSASFLDVGALVSPLFREERAHPFGLALPGSMTSSPV
GbrOr43a1/1-315  KDDTYGRDLLKATATVRKISIFNLTAS---IGALIYPLLCEGRVHPFGVAIPGDMTATPI
GmmOr43a1/1-339  KDDTYGRELLRAATATVRKISIFNLTASFFIGALIYPLLCEGRVHPFGVAIPGDMTASPI
GaOr43a1/1-319   KDDTYGRDLLRAATATVRKISIFNLTASFFIGALIYPLLCEGRVHPFGVAIPGNMTASPI
GffOr43a1/1-299  KDDTYGRDLLRAATTTVRKISIFNLTASFFIGALIYPLLCEGRVHPFGVAIPGDMTASPI
GpdOr43a1/1-345  KDDTYGRDLLRATATARKISIFNLTAS---IGALIYPLLCEGRVHPFGVAIPGDMTASPI
MdOr19/10-356    EIRQIIRKYSDVLKVSKINLTMGILTGLGF-----FPIMAEEREFIFGMYVPYNEYQTPW
MdOr20PSE/10-339 EI----CRIMEHTAMVLKISKINLIMG---MLTTX--------EFIFGIYVPYEEYQSPW
DmOr49a/1-106    ------------------------------------------------------------
MdOr42/1-335     VYNLLSHVNSNVMARGNLFLGLLTCIGFGL-----YPLLAAERVLPFGSIIPGDEYQSPF
GaOr49b/6-350    TT--PPKLSRGFYRERSPLLGRSRQSAGSPLNDILGASNLCSSLLPFGSIIPGINEYSPF
GffOr49a/1-233   KL-------------------------LPM--------------LPFGSIIPGNEYSSPF
GbrOr49b/1-295   SYDLLLEVNRKLMARGNLFLGLLTIIGFGV-----YPLLAVDRVLPFGSIIPGDEYSSPF
GffOr49b/1-319   DYDLLLEVNSKIMARGNLFLGLLTCIGYPSKCDFVFSFIYMNKALLSPSIIPGNEYSSPF
GpdOr49b/1-242   DYVKDLLLEVNGIIMARGNLFLGLLTCIGF-----YPLLAVDRVLPFGSIIPGNEYSSPF
GmmOr49b/1-325   DYDLLLEVNSKIMARGNLFLGLLTCIGFGV-----YPSLAVDRVLPFGSIIPGNEYSSPF
DmOr30a/1-340    PI---INILVKTTRLSVLISRINLLMGCCTCIGFVYPIFGSERVLPYGMYLPTYKYASPY
MdOr18/1-337     QW---VREELQITLAANNISRVNLVMG---ISFLIYPIFATTKVLPFGIYVPGDKNISPY
MdOr17/1-337     PA---LRKMLQCTVASRFISKVNLLMG---VGFNMYPLFATSKVLPFGMYVPGDKYESPY
GbrOr43a2/1-332  NV---IRMLVRTTTAAKNISKINLLMGVCSVGFVIYPIFATSRVLPFGMYVPGDKYESPF
GaOr67a/45-373   NG---IRALVRTTIAAKYIAKINLLMGVCSCVGFVYPIFTTSRVLPFGMYVPGDKHESPF
GpdOr67a/11-337  NV---IRALVRTTIAAKYIAKINLLMG---VCSCV----------------GF-----VT
DmOr65a/12-356   EV---------ETKRLHFLLFMALIITWFSLIKISTPFWIESQTLPFHVSWPFQLHDPIA
Dm65c/6-352      DY----RTAKRYFTLAFFLASSWLVFLCIFILLLISPLWVHQQILPLHAAFPFWHEKSIS
DmOr65b/13-357   EY---------TGKRWYFVMAFFLATSWSFLLLITSPMWVHQQNLPFHAAFPFWHEKSIS
DmOr47b/22-370   NI---DEEVLGQRLCYVIESGLYINCFCLVAAIFLQPLLGEGK-LPFHSVYPFWHRLDYT
GbrOr47b/9-332   RS----------------------------RLKIRLPPLLTHHGLPFRAHFPFLDQHPIG
GffOr47b/12-351  RS----RLKIKRLQCSFYLFEVFAFSFYIFLFAMAPPLLTHHG-LPYRAHFPIWENSDIG
GpdOr47b/1-297   -----------GDDIVVIIGVMLFVTAVMV-----PPLLTHHG-LPYRAHFPIWENSDTG
GaOr47b/23-348   -----------HKMFAEYNGRSRLKIKLLFTAVMVPPLLTHHG-LPYRAHFPIWENSDIG
GmmOr47b/1-325   RSRLTIKRLQCFYLFEVFAFSFYIFLIVLFASAVMVPPLLTHHGLPYRAHFPISDQHPIG
MdOr1JOI/10-351  QL---------VFYDGEVENKLVLSIYIGIGFMGMIMLYMPEAIFPYRVILPDWMPQQ--
GbrOr85d/28-374  QQ----QKFHDGEFETKLLLIIYTAIVGLLIILFLNPFKMAGKTFPYRAIIPSWVPLP--
GffOr85d/59-402  QR---------TFLDGELENKLLLTIYVATFVLFLNPVKMAGKTFPYRAVVPAW----VP
GmmOr85d/116-462 QR----QTFLDGELENKLLLSVYVAIVGLLLFLSIQVLLHPVKTFPYRAVVPSW----VP
GaOr85d/1-347    QR----QTFLDGELENKLLLTIYVAIVGLLFVLFLNPVKMAGKTFPYRAAVPSW----VP
GpdOr85d/15-356  QR---------TFLDGELENKLLLTVYVATFVLFLNPVKMAGKTFPYRAVVPSW----VP
DmOr43b/8-357    EK-----RKVRMVATITRLYLTFVVVYVLYATSTLLDGLLHHR-VPYNTYYPFWRVDRTQ
DmOr85a/6-350    KV---------VHRAAALCNRVVVIYHCIYSMALTGALVIGKT--PFCLYNPLNPDDH--
GbrOr7a2/4-344   EL--------NLRRCALTGNRIYVGAIIVYISTCMGFMLTGQA--AYNIYIPGWRKSQLE
GffOr7a2/4-346   EF--------NLRHCAITGNRIYVGAIIVYISTCMGFMLTGQA--AYNIYIPGWRNSLLE
GaOr7a3/4-346    EF--------NLRHCAITGNRIYVGAIIVYISTCMGFMLTGQA--AYNIYIPGWRNSLLE
GmmOr7a1/4-336   EF--------SLRHCAITGNRIYVGAIIVYISTCMGFMLTGQA--AYNIYIPGWRNSLFE
GpdOr7a3/4-346   EF--------NLRHCAITGNRIYVGAIIVYISTCMGFMLTGQA--AYNIYIPGWRNSLFE
DmOr7a/5-352     EF----QLILDAVRFCNYLVWFYQICYAIYSSTFVCAFLLGQP--PYALYLPGWQRSQMQ
GpdOr7a2/1-292   EL-----ELLKIKKFGRLVVVLLAVSYLSYVSQFICSLIAGHP--PYGLYIPYWKRSFWE
GaOr7a1/4-310    EL-----ELLKIKKFGRLVIVLLAVSY---VSQFICSLIAGHP--PYGLYIPYWKRSFWE
GmmOr7a3/4-348   EL-----ELLKIKKFGRLVVVVLAVSY---VSQFICSLIAGHP--PYGLYIPYWKRSFWE
MdOr7PSE/1-279   EI-----QELFIRDLGRKIVLGYITAYWTYTMTYISALVSGVPSYSINLFF--WKRSKRE
MdOr8/3-351      EI-----QEIYIRNLGRRIIIGYGIAYWIYTMTYISALASGVPSYSLNLFL--WRRSKLE
GbrOr7a1/61-409  EL-----DSINFIKDGNRFVVLFAITYWTYTTATCISSVISAR-LPYNLYNPFYHQSTEL
GffOr7a1/7-333   EL-----ASINFTKQGNRFVVLFSVAYWSYTSTCISAVTFG--RLPYNIYNPFYHQSIGH
GaOr7a2/54-401   EL-----ASINFTKQGNRFVVLFAVAYWSYTSTCISAVAFG--RLPYNIYNPFYHQSSGH
GmmOr7a2/36-361  EL-----ASINFTKQGNRFVVLFSVAYWSYTSTCISAVAFG--RLPYNIYNPFDHHQSIG
GpdOr7a1/1-329   EL-----ASINFTKQGNRFVVLFSVAYWSYTSTCISAVAFG--RLPYNIYNPFDHRQSIG
MdOr9/36-383     EK-----DLVRFISHGNRFVILFGMAYWSYSSTCISAVLFH--RLPYNLYNPLDATASKG
MdOr10/39-386    EK-----DLIRFVHDGNRLVVLFTVAYWSYSSTCISAVLFG--RLPYNIYNPFDANASRG
MdOr22/37-385    RL------VIRIVAFSNRSLTLYSSLYLSYSSTFLVAVINSKP--PYQVFNPFWKENVWK
GbrOr42b/1-297   EF------KLRIVAFSNRSTILFASLYLSYSSTFLSSVIVGKP--PYQIYNPVWGNSTRN
GffOr42b/2-344   EF------MLRAVAYSNCSSLLFTLLYLSYSSTFLSSVINGRP--PYQIYNPFWRNSTRN
GmmOr42b/11-360  EF------TLRAVAFSNCSSLLFTLLYLSYSSSTFLSSVINRR-PPYQIYNPVWRNSTRN
GpdOr42b/2-234   ------------------------------NSTFLSSVINGRP--PYQIYNPVWRNSTRN
GaOr42b/2-338    EF------TLRTVAFSNGSSLLFTLLY---SSTFLSSVINRRP--PYQIYNPVWRNSTRN
DmOr22b/9-353    ER-----TIVHHVALGNFCYIFYHIAYTSFFLSFIMKRIHAWR-----MYFPYDPEKQ--
DmOr22a/9-351    ER-----STVHYVAMGNFFDILYHIFY---VMNFPYFLLERRH--AWRMYFPYDSDEQ--
DmOr59c/9-358    QR-----RIFHMVARVNLIVILFLSTYLGFFLTLFTSVFAGKA--PWQLYNPLWRKGHWQ
DmOr98a/6-349    RV---------VHQGVVRCNKAYLIYQFIYISTFLSAALSG--KLPWRIYNPFFRESRSS
DmOr42a/10-356   RL---------IHRAVSLSNRIFFFFMAVYTNTFLSAIFIGRP--PYQNYYPFWRSSTLH
DmOr42b/6-351    HL---------VVARSNHAFLIFTFVYCGYGSTYLSSVLSGRP--PWQLYNPFWHDGTLK
DmOr59d/7-353    IH---------MVARCNYAFLIYSFIYCGYAGSTFLSYALSGR-PPWSVYNPFWRDGMGS
DmOr19a/1-343    QI------IMAIERAEFIFRTIFRGLACTVVLGIIYISASSEPTLMYPTWIPWWRDSTSA
DmOr19b/1-339    QI------IMAIERAEFIFRTIFRGLACTVVLGIIYISASSEPTLMYPTWIPWWKDSTSA
MdOr81/4-349     RD----RMTVMAVRMCHWYYTVYISFY---AIGFAYIGWSNHT-LVYSAWFPNFANDQTN
GbrOr19b/1-289   EI-NELQKGVNAKNCFKIIARLYCVAV---ITSQLVAYLSSERILMYPAWFPWWRISKRN
GffOr2a1/1-343   TLINELQKGVNARNCFKIVARLFSVAL---ITSQLVAYLSPERILMYPAWFPWWHASKRN
GmmOr19b/1-338   EITELQRGVNSARNCFKIVGRFFCVAL---ITSQLVAYLSPERILMYPAWFPWWRASKMN
GaOr19b/1-345    EI-NELQKGVNARNCFKIVGRLFCVAL---ITSQLVAYLSPERILMYPAWFPWWRASKRN
GpdOr19b/1-343   TVINELEKGVNARNCFKIVGRFFSIAL---ITSQLVAYLSPERILMYPAWFPWWRASKRN
MdOr5/8-352      RH---------IQTSHKWFMAFFRFYTCAVITSQLVVYLSKERVLMYPSWFPWWKASKRN
MdOr6/1-348      QQ--ELKNGIAAHKCFMIFLRLYVCAI---TTSQLVVYFSSERVLMYPSWLPWWRESKRY
DmOr2a/1-348     SA---LRKEVNAQGTFRTFASIFVFGT---TLSCVRVVVRPDRELLYPAWFGVWMHSTRN
MdOr4/7-353      EF----AVLKSIATARSSFLIFFRLYSFGTTLSVVKVALAESRSLLFPAWFGVWDGNLST
GbrOr2a/1-343    EY-----QQLKAIRIAQLSFIIFATIS---SLSILMVLFSQERSLLFPAWYGLWQNNDVA
GffOr2a2/1-337   EY---------QLKRAIRTAQLSFCIFWAITGTSLMVLYSEERSLLFPAWYGLWQNNDLA
GmmOr2a/1-343    EY--------RLKRAIRTAQLSFCIFLVISTLSLFMVLYSEERSLLFPAWYGLWQKNDLA
GaOr2a/1-342     EY---------QLRRAIRIAQLSFCIFWVISLSLFMVLYSEERSLLFPAWYGLWQHNDLA
GpdOr2a/1-343    EY-----RQLKAIRTAQLSFCIFLVIS---SLSLFMVLYSEERSLLFPAWYGLWQNNDLA
DmOr23a/1-336    RN------MTELLRMSKLFQITYAVVF---IIAAVPFVFETELSLPMPMWFPFWKNSMVA
DmOr33c/1-347    EHRYYRDHVHCARRFTRCLYISFGMIYALFLFGVFVQVISGNWELLYPAYFPFLESNRFL
MdOr45/1-344     EV----DYMKNVYPQVRFVIRLFYVICGFLELSLVVAGLLGNWRIQYKAYFPFPYANTKN
MdOr46/1-341     QL----EYMKRVYPPIRSLINLFYILCSMVESSLIFNGLRGSWALMYQAYFPFPFGSSGN
MdOr47/1-339     RYGEQSDYMREVHPPIKWLIILFYILC---ISAEVSLVVNGLRLLMYQAYFPFPFGSSMN
MdOr44/1-341     EI----AYLRKVYPPVRRIILLFSILCTFIESAVLVTGLLGTWNLMYKAYFPFVFASTKN
MdOr48/1-340     GV----AYVRNVHPPVRRIILAFTILCSVIESSVLFNGLLGNWTLMHKGYFPFISNNTRN
DmOr33b/1-333    EF------FNQTRREANFIWKSFIVAYGLSISAIASVLFGGGHKLLYPAWFPYVQATELI
DmOr33a/1-338    ER----NYFNQPSRVARMLSKSYLVAAISAITATVAGLFSTGRNLMYLGWFPYFQATAAI
DmOr59a/1-345    QRSIYGQVRVQLRNVLYVFIGIYMPCA---LFAELSFLFKEERGLMYPAWFPFWLHSTRN
MdOr67d3/1-347   EV----RHFRQIRSRIMNIQRLYFVVYCGVGISVLGAFLFSKERLFYSGWFPFWRSSLGN
GbrOr59a/1-344   EKQFYRKHIHRVIRIQAMFIVIYVLVG---VTATVAFIFSSERRLFYPGWLPFWRLSNGH
GffOr59a/1-301   QF------YQKIYRNVIRIQAMFIVIYILVITVTVAFIFSGERRLFYPGWLPFWRRSIKY
GpdOr59a/1-343   RF--YQKHIRRVIRIQAMFLVVYISVG---ITVTVAFIFSQERRLFYPGWLPFWHRSIKY
GaOr59a/1-343    QF--YRKHIRRVIRIQAMFIVVYISVG---ITVTVAFIFSQERRLFYPGWLPFWHRSIKY
GmmOr59a/1-341   QF------YQKIRRNVIRIQTMFIVVYISVITVTVAFIFSQERRLFYPGWLPFWHRSIKY
MdOr21/1-335     EY----HFFTNPRKHAQWITKLYCTCY---VAAITMVMLDSQRRLMYPAWFPFWSSSSQV
GbrOr33b/1-324   NI-----YFIRHQQRADLIMKIFSLNY---LFAFVGAIVDKEQRLMFPAWFPFWKSSSTL
GaOr33b/1-346    EC----DYFIRHQRKADLAIKIFFFIYLGTNTFAFVGAVVDQR-LMFPAWFPFWKSSSTL
GffOR33b/1-346   EC----EYFVRHQRKAQLIMNMFFFAYLVTNCFAFVGAIVDRR-LMFPAWFPFWKSSSTL
GmmOr33b/1-339   NF---------FYSRILYDYIYYGCFLLALVFPCYSVLLEEFKHLPYAIFSSNWVEQSRN
GpdOr33b/1-341   DY------FIRHQRKADAAIKIFFFIYLGTNSFAFVGAVVEQR-LMFPAWFPFWESSSTL
GbrOrco/1-187    RY---------SIALGKMRKLFFLVMLTTVTIGIVKFAVDKETRLPIKSFYPWDASSGMF
DmOrco/2-347     RY---------SIALAKMRKLFFLVMLTTVATAWTTITFFGDSRLPIKSFYPWNASHGMF
MdOrCo/2-343     RY---------SIALAKMRKLFFLVML---AVAWITITFFGESRLPIKSFYPWDASSGMF
GaOrco/1-327     RY---------SIALAKMRKLFFLVMLTTVAIAWSTLTFFGESRLPIKSFYPWDASSGIT
GmmOrco/7-349    RY---------SIALAKMRKLFFLVMLTTVAIAWITLTFFGESRLPIKSFYPWDASSGIS
GffOrco/2-332    RY---------SIALAKMRKLFFLVMLTTVAVAWVTLTFFGESRLPIKSFYPWDASSGIS
GpdOrco/2-344    RY---------SIALAKMRKLFFLVMLTTVSIAWVTLTFFGESRLPIKSFYPWDASSGIT
DmOr56a/4-356    ELLVATQAYTRITLLIWIPSVIAGLMACIYKSVFNVPAVRRGEEHPI-LLFPFELCDN--
GbrOr56a1/4-241  KM-----------FAETIKYLRYVTVI---------------------LWTPS-------
GaOr56a1/1-210   HK-----------RFSLRRGAVFTISF---VISCALIVLNGEAILLFQ-LFPFEVYDN--
GpdOR56a2/4-332  KMFADTVKYLRVTVILWTPSVFAGFIACFYMPETVFNIPQVLKILLFQ-LFPFEVYDN--
GmmOr56a1/4-258  KMFAATVKYLRVTAILWTPSVFAGFIACFYETVFNIPQVLRGEILLFQ-LFPFEVYDN--
MdOr84A/1-314    YN--LNKHFRYYSRIEKFIWSFYRLVGPVYALPLLKNIWTLGKLLPLCLWKPM--DSNLT
MdOr84B/1-313    KY--NLNSYFRYSRIETFIWSFYRLVGPVYLVQSLKSIWTLGKILPLSLWKPLDNDWWLT
GbrOr56a2/1-348  KY--KLQHYLKYKRVENFFYYMVIFLVITFIARSLLQLYLKGSTVVMRPAIPY-EDSLLI
GpdOR56a1/1-325  KY--SLQHYLKYKRAEYFFWNFAMFLISVYIVRSLLQLYLKGRLLLVRIYTPFYDGKLLV
GaOr56a2/1-351   KY--SLQHYLKYKRAEYFFWNFAMFLILLYIVRSFLQLYFKGRFLLVRIYTPFYDGKLLV
GffOr56a/1-350   KY--NLEHYLKYRRAEYFFWNFAMFLISVYIVRSFLQLYLTGRLLLVRIYTPFYDGKLLV
GmmOr56a2/1-347  KY--SLQHYLKYKRAEYFFWNFAMFLISVYIVRSLLQLYLKGRLLLVRIYAPFYDGKLLV
DmOr13a/1-347    KN--NVAAECRRMVTFSIMTSLLACLIIMYVLPLVFGPAFDAQPFPYKMIFPYDAQSSIR
MdOr12/1-351     HV----AAVCSNMRTFRIMTVLLSCLISMYVLFFDVGLDADEKPFPYKMLFPFDAHHGWR
GbrOr13a/1-337   EN---------RMNIFRIMTILLCCLIAMYLLPLIDVGWDAPEPFPYKMLFPYDAHHSWR
GaOr13a/5-361    QVAHECENRMNTFRIMTILLSCLIAMYCLLIILFVDVGWNAPEPFPYKMLFPYDAHHGWR
GffOr13a/1-352   QVAHECENRMSTFRVMTILLSCLIAMYCLLIILFVDVGWNAPEPFPYKMLFPYDAHHGWR
GpdOr13a/4-327   QVAHECENRMNTFRIMTILLSCLIAMYCVLIILFVDVGWNAPEPFPYKMLFPYDAHNGWR
GmmOr13a/1-350   QVAHECENRMSTFRIMTILLSCLIAMYCLLIILFVDVGWNAPEPFPYKMLFPYDAHNGWR
MdOr13/1-347     KA------YERVRRTKPTFYISLSLWICLVLFPIIFNLTQGKSPLPFPTVFPYDTQTHWA
MdOr14/1-353     LI---FKRCIKTVPTFYLSITLWMVLFIYCLITTDQTIHSNDKTFPYPMIFPYDPQKPIN
MdOr66/1-348     PTLYRVRHFAQSERLMGRTTKFFIFAFCFYIAELLYELLLPDQEIKYRTWYPWQTKDNLN
DmOr69a/1-338    RC----QHYFDAMTIMRIEFLFYMILY---SAPLWVLLWEHLHDLSFKTWFPWVHGSALG
GpdOr49a/4-312   SY-----RVNQFWPSWVNVILYFYLVSIIIILLYIYELLTVGYHFSYLITYSFDHRSPLA
GmmOr49a/4-303   SY-----------RVNQHFWPSWVNVILYFLSTFF-------------IIL-------VG
MdOr41/6-357     LY-----RVNAFWPKWMLTVIYFYFGAVAFLESVIVFVIGVGRIKLYDIPYSFDHRSPFA
MdOr39/9-363     AY--RVNDYYWKWITTILYMQLFALSIILFVYEYFGALLTVGYKFGYYRMYPENHYNPLG
MdOr40/1-348     AY-----RVDEYWPKWITTILYMQLCAILFIFEYVGALISLGYKFGYYRMYSYGHHNFLG
MdOr37/1-348     AY-----RVNEYWPRWITTTLYLYFCAILFIIEYFVDLIKVGYEFTYHKLYSYDHRNPLG
MdOr38/8-360     EY-----RVNDYWPRWITCMVYVQCGAIIFLKDYFLAILKFGFKFSYHILYTYDHQRPTG
DmOr85f/1-341    YH-----RVNDYWTKSFVYLVIIYIGSSIMIGPIIIAYFTHNV-FTYMHCYPYLYDPEWI
DmOr67c/1-351    EY------KLPFEKTMKRVINIFTFLCLAYTFSFYKFNFLGYDNFGFLIWFPFATRNNLI
DmOr92a/6-356    KY------NVSYRKHMNRVMTLFTILCTSSIKSTIKYYLMGSENYGFHILFPYAETDLTV
DmOr67a/4-355    QEEYAVKSWLKCHIYTKGFGGLFMIMYFAHLIPLFLLHYPDAKIMPFYQLEPWFRDSW-L
MdOr74CTE/36-379 DY--DVQVYLRCHRKSKFMSLLFVFAIWFFEFGISSRNFHHSRELPYFMYIPWWQNH-WS
MdOr73/28-378    EL------NVRYLKYSKFFSIMFSTMCLVFTEWLIATELRGDQHLPYFMYAPWWTGNHWS
DmOr85d/10-362   PY--NIGHHLSYSRYSKFYFGMHMVLIWTYVYYLVCDFWLGMRMLPYYCWVPWWSTG-YS
MdOr75/19-368    AY------QVRYVWRFNLISLGFVIVHIWFVSYLIYEWWLQWRTLPYYFWVPWWQGH-WS
DmOr85b/1-343    RY--NLPMYLGCSRISLIYSLLYSVLIWTFVMEYWYDKWLNIRQLPYLMYIPWWQDN-WS
DmOr85c/1-340    MY--RLDRYLRCSRISITYALLYSVLIWTFIMQFLYEKLLKIRTLPYLMYFPWWHEN-WT
GbrOr85c/1-347   LY--NLSVYVRCTRVTICFSLLYMLLIWTYIIQYVYERWLMLRQLPYTMYILWWHDH-WS
GpdOr85c/1-348   LY--NLDIYVRCTRVTVCFSLLYMLLIWTYILQYVYERWLMWRQLPYTMYILWWHDHW-S
GffOr85c/1-302   LY--NLDIYVRCTRVTVCFSLLYMLLIWTYILQYVYERWLKWRQLPYTMYILWWHDH-WS
GmmOr85c/1-333   LY--NLDIYVRSTRVTVCFSLLYMLLIWTYILQYVYERWLMWRQLPYTMYILWWHDHW-S
GaOr85c/1-348    LY--NLDIYVRCTRVTVCFSLLYMLLIWTYILQYVYERWLMWRQLPYTMYILWWHDH-WS
MdOr71CTE/1-272  TY--NLSSYLRSSRVTIGFALLYMILIWTYMTQYLYEKWLGSRQLPYYTYAWWWHDH-WT
MdOr72PSE/1-350  SC--NLASYLRYSRVTIFFALLYMILIWTYITQYVYEKLLKSRQLPYYTYNWWWQGH-WS
MdOr82/1-351     EF--RLAHNYGIMRHAKIMSIQHCSIAIMFQSTIEYLTSADSERTPYIMVYPFDATAGIG
GbrOr67c/1-342   MF--NLRHEFKMRRVSNIMLWNHLITAVIFTFGVEYIHSGGEKRLPYGIWYPWDHHQPLS
GffOr85b/1-291   DF--NLHYEFTMRRVSSIMLWNHLLTAVLFTFVIEYVRSGGKKILPYGIWYPWDYHKIGA
GaOr67c2/1-254   NF--NLHYEFKVRRVSSIMLWTHLITAALFTFGVEYMNSGGKKILPYGIWYPWYKDSGGI
GpdOr67c2/5-355  NF--NLHYEFKMRRVSSIMLWTHLSTAVLFTFGIEYMNSGGTKILPYGIWYPWHQASAIM
GmmOr67c/1-351   NF--NLHYEFKMRRVSSIMLWTHLITAVLFTFGIEYMNSGGKKILPYGIWYPWHEDSAIM
GbrOr92a/1-313   IF--EVEKTYKSNNVAKMIFGCSLFSSISFFAPLFKYFLDRSQQVPFAVWYPFVNNAK--
GffOr67c1/1-304  SMIQIGVYSILTPQTPAEFADAAVTLIVFFVVRFVCIFSNTKRVDVLQKYFPQTMEEQKS
GaOr67c1/1-249   KF--EGEINHKLIRVTKALSICISLACILFHFAVAYYSIGDEAGMPYPIWYPF-------
GpdOr67c1/1-292  NF--EVERNYKLIRVTKGQSICLAIGVVLFNFAMAYHTIGDEAKPPYHIWYPFKVNTPGV
GmmOr67a1/1-349  NF--KVERNYKLIRVTKALAICLSLGCVLFNFAMAYYTIGDEARMPYPIWYPFKVNTPGM
GmmOr67a2/1-326  NF--KVERNYKLIRVTKALAICLSLGCVLFNFAMAYYTIDDEARMPYPIWYPFKVNTPGM

MdOr69/1-349     YLPTLCLTLWIGVAVVSQLAAESNLLATIILH-LNARYLHLQSDLKEFIEIVKRNVEYNF
MdOr68CTE/1-285  YTPLVLSSLWVGFIVAS-TIVGESYALTMFVHNLDGRYQMMGERLNILIATLKENIRLNF
MdOr67/1-348     YLLCCLSNLWIGVIVATMMLGEATVLSTLVFH-LNGRYLMMREKLMILVETLQENVALNF
GbrOr74a/1-340   YFPCLLSNIWVGFLVVSLFSAEPNILGLLVLH-LHTRFVLMKENLQVIVETINENKRLNF
GffOr74a/1-346   YLPCLLSNIWIGFLVVSLFSAEPNILGLVVLH-LHSRYLLMNEDLQRFRKTINENERLNF
GaOr74a/1-346    YLPCLLSNIWVGFLVVSLFSAEPNILGLVVLH-LHSRYLIMNENLRIVVETINENKRLNF
GmmOr74a/1-345   YLPCLLSNIWVGFLVVSLFSAEPNILGLVVLH-LHSRYLIMNENLRRFRKTIDENKRLNF
DmOr74a/1-351    FIPLLVLNFWVGFIITSMLFGELNVMGELMMH-LNARYIQLGQDLRNLTHILRRNAALRF
DmOr35a/1-353    FVPLLLTNVWVGIVIDTMMFGETNLLCELIVH-LNGSYMLLKRDLQQLKVTLRKNVALNF
DmOr83c/1-348    YVVTYMIQTVTMLVQGVGFYSGDLFVFLGLTQ-ILTFADMLQVKVKLLLDVIRWHQLFTY
DmOr67d/2-354    HLILTAAHVILITFGGFGNYGGDMYLFLFVTH-VPLIKDIFCVKLTMLCDLLVWHQLYTM
GbrOr67d1/1-260  YFLHTVFQSCNILFGGVGFFGADMAMFAIILH-VLLHRDIMMAKFHGLNEVTEEEEKAIS
GbrOr67d3/1-277  YFLHTVFQSCNILFGGVGFFGADMAMFAIILH-VLLHRDIMMAKFHLLKDIFGWHQNYNY
GpdOr67d3/1-312  YFIHIGFHSAIILFSGVGFFAADMIMFSMLLQ-VLLHRDIMDMLVSTFLVALALISVRIY
GmmOr67d3/1-332  YFIHTGFHCAIILFSGVGFFASDTIMFSMLLH-VLLHRDIMVAKFHLLNDIIAWHQKL-F
GffOr67d1/5-214  YFIHTGFHSSIILFSGVGFYASDMIMFSMLLH-VLLHRDIMVVKFHDLNEATGKQDK--P
GaOr67d1/1-309   YFTHTVFHSAIILFSGVGFYASDMIMFSMLLH-VLLHRDIMVAKFHLLNDIIAWHQKYNF
GmmOr67d2/1-344  YFIHTGFHSAIILFSGVGFFASDTIMFSMLLH-VLLHRDIMVAKFYSLNDIIAWHQKYNF
GpdOr67d1/1-267  YFIHTGFHSAIILFSGVGFFASDVFMFSIFLH-ALLHRDILMAKFHLLNDAIAWHQHYNF
GmmOr67d1/1-349  YFIHTGFHSAIISFAGVGFFASEIVMFSIFLH-VLLHRDILMEKFHLLNDIIAWHQKYNF
GbrOr67d4/1-355  YTIHTLYHFPMISWGCLGHFITDMYMFMFIIN-VPLLKDILEQKFLVLKDIFQWYQEYNF
GffOr67d4/33-326 YIIHTLYHFPMIAWGCLGHFMTDIYMFMFIIN-VPLLKDLLEQKFLDLNEILEETNE---
GpdOr67d4/83-367 YIIHTLYHFPMIAWGCLGHFMTDIYMFMFIIN-VPLLKDLLEQKFLDLNEILEETNE---
GmmOr67d4/1-353  YIIHTLYHFPMIAWGCLGHFMTDIYMFMFIIN-VPLLKDLLEQKFLLLKDIFQWHLKYNF
GbrOr67d6/1-353  YIIHMVVQFVCVPFAAFGNFAGDLLFVILVLH-VPMFKDIIKEKLSLLKNISEWHQRLFF
GffOr67d6/48-344 YLLHMLIQ-------------------------------------------------FIL
GpdOr67d6/30-374 YFVHMLIQFICIFFGAFGNFSSDIFLIVLVLH-VPLLKDIITEKLNLLKDTFEWHQRCDF
GmmOr67d6/1-315  YFLHMLIQFMCIFFGAFGNFSGDMFFIVLVLH-VPLLKDIITEKLNLLKDTFEWHQRCNF
MdOr55CTE/1-261  FIIMNVVHFFSILFGGFGSFAADLCFVLLVFH-VPQYKDILSCKFQLLRDIFEWHQRYMF
MdOr56/1-347     YLIMNCMHSICIIFGAFGNFAADLCFFTFVSH-FPLFKGILSCKFHMLKDIFRWHQKYMY
MdOr57/1-347     YFVMNCMHCICIIFGSFGNFAADLFFFVVVSH-VPMFKDILTCKFHLLIDIFKWHQRYLF
MdOr58/1-347     YLMMNCMHCICILFGSFGNFAADLCFFTIVSH-VPLFKDLLRCKCQLLKDIFQWHQKYMY
MdOr65/1-351     YTIITTIHCICILFGSFGNFAADVCFFNIVSH-VPLFRDLLRCKCQLLKDIFQWHQKYMY
MdOr62NTE/1-267  FWATNFIQAGFIAVGGFGLYSGDMSVLTPISQ-IPTFQGILQCKFRALKDILEFHQKYLF
MdOr60/1-351     LWTTNMVQALLIAVGGFGLYSGDMSVLTPISQ-IPTFKGIIQCKFRALKDILQFHQTYLF
MdOr61PSE/1-351  LWATNMVQSLMIAVGGFGLYSGDMSVLTPISQ-IPTFKGIIQCKFRALKDILQFHQLYLF
MdOr64CTE/1-290  FFLTCIVQISFIAVGGFGFYAGDMAFFTPITQ-IVTFQGILRCKMFMLKEVIKFHQRYMF
MdOr59/8-362     FYVTFMVQACFLLVGGFGLYAGDMAFFTPISQ-VPTLKEILRCKFKLLKDAVQFHQKYLF
MdOr63INT/8-296  FFVTFSVQAGFLLVGGFGLYAGDMAFFTPISQ-ISTLKEILRCKFKLLKDAVQFHQRYL-
GbrOr67d5/1-347  FRIHFAAQAMMLTIGSYGNFAADSLCFLLLAH-TCLFKDLLYCKFQILQDILKWHQRHVF
GpdOr67d5/2-335  FRIHFCLQSAMLIVGAYGNFAADSYCFLLLAH-TSLFKDLLYCKFQLVQDILKWHQKHVF
GmmOr67d5/1-347  FIIHFALQSVMLIIGAYGNFAADSYCFLLLAH-TSLFKDLLYCKFQLLQDILKWHQKHVF
GffOr67d5/1-315  FRIHFCVQAAMLTIGTYGNFAADSFCFLLLSH-TSLFKDLLYCKFQLLQDILKWHQKHVF
GaOr67d2/3-353   FRIHFCVQSAMLTIGAYGNFAADSFCFLLLAH-TSLFKDLLYCKFQLLQDIVEWHQKHVF
MdOr53/2-354     NYIYQFYHICCVIFSTFGNFASDTFMILIVVH-VPMIKNIFKLKFDLLRDIFQWHQKTII
MdOr54/2-356     FYTYQFYHFCVVGFASFGNFANDTLMVLLIVH-VPLMKNILKLKFDLLREIFQWHQKSTF
DmOr83a/5-353    YEVVFLLQAMGQIQVAASFASSSGLHMVLCVL-ISGQYDVLFCSLKSFVRCIQHHRYIVA
MdOr76/1-344     YETIYFLQSVGQIQVAAAFSASSGFHMVLAIL-ISGQYDSLFCSLKHFRHCVHHHWYILS
MdOr77/21-369    YEIIYFLQAVAQIQVAAAFSASSGLHMTLSIL-LSGQYDVLFCSLKNFRNCIVHHWFILC
DmOr85e/5-354    YTAVYATQLFGQIMVGMTFGFGGSLFVTLSLL-LLGQFDVLYCSLKALVECIRLHRFILC
MdOr78/13-361    YEVVYATQLWCQILMGCIFGNGSALFVSVVLI-MLGQFDVLYCSLKSLVECVLLHQFILS
GbrOr85e/12-335  YELIYITQTWGQFNMGILFGNGSALFAALSII-MLGQFDILYCSLK--DSCQSSHNDNGN
GffOr85e/12-362  YELVYITQIWAQFNMGLLFGNGSALFVAIIII-VLGQFDVLYCSLKRLHACVHLHQFILA
GmmOr85e/12-362  YELVYITQFWAQFNMGLLFGNGSALFVAIIII-VLGQFDVLYCSLKRLHECVHLHQFILA
GaOr85e/12-352   YELVYITQIWAQFNMGLLFGNGSALFVAIIII-VLGQFDVLYCSLKRLHECVHLHQFILT
GpdOr85e/12-360  YELVYITQIWAQFNMGLLFGNGSALFVAVIII-LLGQFDVLYCSLKRLHECVHLHQFILA
DmOr88a/1-340    YLLVWSFDLMCTTCGVSFFVTFDNLFNVMQGH-LVMHLGHLARQFSDLRLLVQRQQLLNL
MdOr79/1-353     YPYMYVSETILTLFGINCLFTWDHIYTVTVAQ-FIMHFEYVNTELADLVEIIKYHQHVLL
GmmOr88a/1-349   YPYVYVYETFLTILGFTCILTWDHIFTVTVSQ-LTMHFEFVNTELERLKEIIVYHQHVYL
GaOr88a/1-351    YPYVYVYETFLTILGFTCILTWDHIFTVTVSQ-LTMHFEFVNTELERFKEIIVYHQHVYL
GpdOr88a/199-549 YPYVYVYETFLTILGFTCILTWDHIFTVTVSQ-LTMHFEFVNTELERFKEIIVYHQHVYL
GbrOr88a/1-260   YPYVYVYETFVTILGFTCILTWDHIFTVTVSQ-LTMHFEFVNTELERFKEIIVYHQHVYL
GffOr88a/1-352   YPYVYVYETFVTILGFTCILTWDHIFTVTVSQ-LTMHFEFVNTELERFKEIIVYHQHVYL
DmOr67b/1-352    YVIRFFLLQSGPLWCFFAVFGFNSLFVVLTRY-ESGLIKVLRFLVQYLQCCVRLFARISH
MdOr51JIP/1-333  LILIHNFKNEGDRFQLAYAITFSGLFALISTH-CRGLLRVLRTLITYLQGCIKLQQKIYI
MdOr52/1-357     FYLEYFVVTMQIYLATVASITCSGLFSVISVH-CLTMLRVLRTLITYLEACVRLHQNLLF
DmOr63a/3-357    YHIQMYLETCSLYICGMCAVSFDGVFIVLCLH-SVGLMRSLNQMVEYLRCCIYQYQRVAF
MdOr49/7-357     YHIQMFLGTCSCYISGMCAVSFDGVFIVLSVH-GVGLVKVLNMLIEYLRYCIYQYQRISY
GbrOr63a/5-350   FIIQYINTAVVNYVSGFVAVAYDGVYVVVVVH-CAALVRILRLLVDYLLHCIEFYQKIFF
GffOr63a/5-314   FIIQYINSAACNHISGFGAVCYDGIYVVLVVH-CAALVHLLRALVEYILGCIKFYQKIFF
GmmOr63a1/5-356  FIIQYINSAACNHISGFGAVCYDGIYVVLVVH-CAALVHVLRVLVEYLLGCIRFYQKIFF
GaOr63a/1-251    MLERLCLKMQKKLTMCTQYYNVSEFNCFFNTF-LTRRYKLQKPH--IFLATIKFGMHLNM
MdOr50/5-360     YPIQYFIAGIENYICGMCAVCFDGIFIVIVVH-CASLFEILHMLLEYLLCCARLHVRIYY
Ga63a2/1-183     YFVIIKFD--------SGAVCFDGIFIVVVVH-CSALFQILHQLLQYLLCCVQLHDRYA-
GbrOr63a2/1-275  YPIQYVIVGIENYICGMCAVCFDGIFIVVVVH-CSALFQILHQLLQYLLCCVRLHERIYY
GpdOr63a/2-324   YYYMHINPNFTLQLR---AVCFDGIFIVVVVH-CSALFQILHQLLQYLLCCVQLHDRIYY
GmmOr63a2/5-339  YYYMHINPNFTLQLR---AVCFDGIFIVVVVH-CSALFQILHQLLQYLLCCVQLHDRIYY
DmOr1a/1-342     YAMDCCLMVFVLSFFCCSTTGVDTLYGWCALG-VSLQYRRLGQQLKGLSGIFVEHARLLI
GbrOr45a3/1-343  FAFNYVTCVINITAMASLTCGTDSLYFWFIYN-ISAHFRILRKKLEDLGVIVNYHLDIIF
GffOr45a3/1-320  FAFNYITCVIHLNTMASLTVGLDSLYFWFIYN-ISAHFRILRKKLEDLGTIIVYHLDIIF
GmmOr45a3/1-337  FAFNYITFVIHLNSMASLTVGLDSLYFWFIYN-ISAHFRILRKKLEDLGAIVVYHLEVIF
GaOr45a3/1-296   FAFNYITFVIHLNSMASLTVGLDSLYFWFIYN-ISAHFRILRKKLEDLGGIVWYHLEVIF
GpdOr45a3/1-338  FAFNYITFVIHLNSMASLTVGLDSLYFWFIYN-ISAHFRILRKKLEDLGAIVVYHLEVIF
MdOr2/1-345      FILNYILSVIYVYTLLCWTIGIDTLFGWLIHA-VSGHFRILRLKVEDIGAIVRYHIKTLF
MdOr3TRA/1-342   FHISIFYYIGTLLVVRAWSVGIDTLFGWYIFA-VSGHFRILRHKIKDVAAFVSYHNRTLF
DmOr45a/1-343    YWPIYVWGVLGVAAAAWLAIATDTLFSWLTHN-VVIQFQLLELVLERLTGFVSRHRIALL
MdOr29IP/4-338   YFTVHIWTCIAIYAVLNTTLAADSLFSWIFHN-ISAHFAILRERLISLAEYVRYHQRILT
MdOr28/1-351     YFIAYMWAFIAIYAVLNTTLAADSLFSWIVHN-ISAHFWILRERLKSIGDCVRYHQRIIT
MdOr30JI/1-345   YFTVHVWTCIAIYAVLNTTLAADSLFSWIFHN-ISAHFAILRERLISLAECVRYHQRILT
GbrOr45a1/9-358  FILLYLWNSLFVHFIMFGNLSVDGIFSWFTFN-IAAHFRILRLRVKAVNACIDLHRQTVL
GffOr45a1/9-361  LIMLYLWNSLFVHFIMFGNLSFDGIFFWFNCN-IAAHFRILRLRLTTVNACINLHRQTVL
GmmOr45a1/9-307  LIALYVWDSLFVYFIIFGNLSIDGIFSWFTCN-IAAHFRILRLRLKTVNGCIDLHRQTIL
GaOr45a1/9-357   LIALYVWNSLFVYFIIFGNLSIDGIFSWFTCN-VAGHFRILRLRLKTVNRCIDLHRQTIL
GpdOr45a1/9-361  VIALYLWNSLFVYFIIFGNLSIDGIFSWFTCN-IAAHFRILRLRLKTVNACIDLHRQTIL
MdOr26/6-355     YIVCYLWNVISIYFIIYGSLFIDTLYSWLVHN-ISAQFRILSLRYRSIVECIQYHLRILI
MdOr27/6-350     YIFCYVWNCIGIYYVLHGALSIDTLYSWFVHN-ISAQFRILNLRYRAIIECVKYHRRIIM
MdOr24/6-351     YILCYTWNVLGIHYILNGALSIDTLYSWIVHN-IAAQFRILNLRYRSVVECVNYHRRIIM
MdOr25/6-353     YAACFTWNFIGIYYIVNGSLSIDTLYSWIVSN-ISAQFRILNLHYHSIIDCVKYHRRIIM
GffOr45a2/1-295  YSFLYICHLLGIFFVAAFSIGVDTLCPWLVSN-IVVQYHVIYYRLRKIIECVKCHRQVLL
GbrOr45a2/1-284  YSVLYVCHLIGIFFVGAFSIGVDTLCPWLVSN-IIVQYHVIYYRLRKIIECVKCHRQVLL
GaOr45a2/1-341   YSVLYICHLLGIFFVGAFSIGVDTLCPWLVSN-IVVQYHVMYYRLRKIIECVKCHRQVLL
GpdOr45a2/1-341  YSVLYFCHLLGIFFVAAFSIGVDTLCPWLVSN-IVVQYHVMYYRLRKIIECVKCHRQVLL
GmmOr45a2/1-336  YSVLYICHLLGIFFVAAFSIGVDTLCPWLVSN-IVVQYHVMYYRLRKIIECVKCHRQVLL
MdOr31/1-343     YSLVYIWDVFIIYFIACSAVSTESMFSWLVCN-IIAQFRILMHRLEAIIACVKFHRRTLL
MdOr32PSE/1-347  YSLVYIWNMMRMYTLAFASVAIDSLFSWLVCN-IVAHFRILMLRFQLIFDCVRFHNRTLL
MdOr33/1-342     YTLVYIITLLRLGTLCFTTIGIDTLYSWLMSN-IVAQFRILTHRFQLINDCIRFHNRTLL
DmOr22c/1-350    FPLTYVLLTASGACTVFAFSFVDGFFICSCLY-ICGAFRLVQQDIRRLAQVVERHNAIIF
MdOr15JOI/1-349  FPGMFLILTASGVMTVFSFSIVDGYYVCTTVF-ICSIFKIIQQDIGKLNAIVERHNTIIL
DmOr10a/4-351    FPLTYIFIAYTGYVTIFMFGGCDGFYFEFCAH-LSALFEVLQAEIEKMRSVIIRHNAIIL
MdOr11/2-348     YPLAYIFTAYTGYVTIFTFGGSDALYFEYCTH-IATLLKMLQTDVKQLILIIKRHNVIIM
DmOr45b/2-342    FPVFYLYSTWSGQVTVYAFAGTDGFFFGFTLY-MAFLLQALRYDIQRLADIVDRHNEIEI
DmOr24a/2-347    YPITYILVHWHGYITVVCFVGADGFFLGFCLY-FTVLLLCLQDDVCEMEKLVDRHNEVAL
MdOr16/2-349     YPITFLLVHWHGYITVLSFVAGDGLFLGFCFY-FSTLLKALQQDLTSLSKIIRRHNEIAL
GbrOr24a/2-314   YPLTCALSHWHGYITVAAFAGADGFFLGFCFY-FATLLKALQEDLIDLIDIIKRHNEISL
GaOr24a/2-345    YPLTCILSHWHGYITVAAFVGADGFFLGFCFY-FATLFKMLQQDLINLTDIVRRHNEIAL
GmmOr24a/2-334   YPLTCILSHWHGYITVAGFVGADGFFLGFCFY-FATLFKMLQQDLSNLTDIIRRHNEIAL
GffOr24a/2-317   YPFTCILSHWHGYITVAGFVGADGFFLGFCFY-FATLFKMLQEDLSKLTDIIRRHNEIAL
GpdOr24a/2-317   YPLTCILSHWHGYITVAAFVGADGFFLGFCFY-FATLFKMLQQDLINLTDIIRRHNEIAL
DmOr82a/1-342    YEVCFLYTVLVTVVVVAYASAVDGLFISFAIN-LRAHFQTLQRQIERLKSIVEYHVLLLL
MdOr70/1-334     YEVCYIYTGLVTLSVMTYAIAIDGLFISFTIN-LVGHLKTLQHFIQQISFYIRYHNLILL
GbrOr82a/31-390  YEFSYIYTGLITFVVIMYAAAIDGLFIGYTIN-LKAHLKALQNMIEDLSFYVTYHDTILL
GaOr82a/1-263    YEFCYIYTGLTTLVVIAYAVAIDGLFIGYTIN-LKAHFIALQSVIEDLSACIGYHNKILL
GffOr82a/1-295   FMTTPILKIIWSKLKGMD-----------VSFELPMPMRQLQRD---LSSCVGYHNKILL
GpdOr82a/1-309   YEFCYIYTGLTTLVVIAYAVAIDGLFIGFTIN-LKAHLIALQSIIEDLSACIGYHNKILL
GmmOr82a/1-334   YEFCYIYTGLTTLVVIAYAVAIDGLFIGFTIN-LKAHFIALQSIIEDLSACIGYHNKILL
DmOr98b/1-337    YIISYFWNVCAALGVALPTVCVDTLFCSLSHN-LCALFQIARHKMMNLKHVFQLYALCLL
DmOr47a/1-335    YVLSFIWSAFASTGVVLPAVSLDTIFCSFTSN-LCAFFKIAQYKVV----VFALYQTSLM
DmOr9a/2-345     YVPTYLWNVMASYSAVTMALCVDSLLFFFTYN-VCAIFKIAKHRMIGLVQVLLLHQKGLI
DmOr46a/1-339    YWLLYCYQCLALSVSCITNIGFDSLCSSLFIF-LKCQLDILAVRLDQLKENIRYHMTIVL
GbrOr46a1/17-365 YFIMYFYEYLGFGLCCVMNIAYDSLGAAFFIY-IKGQLDILSERLEELKACAIYYDLILL
GffOr46a2/89-430 YFIMYFYEYLGFGLCCVMNIAYDSLGAAFFIH-IKGQVDILSKRLEELKACAIYYDRILL
GpdOr46a2/1-330  YFIMYFYEYLGFGLCCVMNIAYDSLGAAFFIH-IKGQVDILSKRLEELKACAIYYDRILL
GmmOr46a2/1-300  YFIMYFYEYLGFGLCCVMNIAYDSLGAAFFIH-IKGQVDILSKRLEELKACAIYYDRILL
MdOr36/1-348     YGLMYVYQCVSLAILCFVNVGFDSLTASFFIN-IKGQLDVLGMRLQKLKDCIRNYQRILM
GffOr46a1/1-338  YLLTYGYQYITASVCCYLNIAFDSLSASFLIH-LKGQMDILCDRLKELKNCIKYYEEILV
GpdOr46a1/1-344  YLSTYGYQYITASVCCYVNIAFDSLSASFLIH-LKGQMDILCDRLKELKNCIKYYEEILV
GaOr46a/1-314    YLSTYGYQYITASICCYLNIAFDSLSASFLIH-LKGQMDILCDRLKELKNCIKYYEEILV
GmmOr46a1/1-343  YLSTYGYQYIAASICCYLNIAFDSLSASFLIH-LKGQMDILCDRLKELKNCIKYYEEILV
MdOr34/1-347     YRLMYLYQYVAVSICCYMNIAFDSISASFMIH-IKGQLDILCDRLEQLKNCVKYYGDIII
MdOr35/1-344     FVLVYIYQYLAVSVCCYTNIAFDSISASFMIH-AKGQLDILCDRLKQLKNCVKYYGDIII
DmOr71a/1-336    FWYAFIYQATTIPIACACNVTMDAVNWYLMLH-LSLCLRMLGQRLSKFLELIHLHQRLKQ
GaOr94a/1-190    AIVIFLFS-------------------------ISNSFNMLLIPFE-------------M
GbrOr94b/1-302   FWYLCLYDVISMTITCTSNCTLDMYFCYLLKH-NAACFRMVSLRLENLKEIIIIHNKLQM
GffOr94b/1-274   FWYICFYDFIGMAFTCISNCTVDMYFCYLLKH-IAVCFRMISMRLVNLKEIITFHSK---
GpdOr94b/1-302   FWYICFYDFIGMAFTCISNCTVDMYFCYLLKH-IAVCFKMISVRLVNLKEIITCHNKLKM
GmmOr94b/1-299   FWYICFYDFIGITFTCISNCTVDMYFCYLLKH-ITVCLRMISVRLVNLKEIITFHNKLKM
MdOr80/2-346     YWLAYLYDFVSMVCTAGSNVCLDMMGCYMMFH-VSLLYKVLSFRLQKFKKLILMHKSIRM
DmOr94a/1-339    YWFAYGYDMAGMTLTCISNITLDTLGCYFLFH-ISLLYRLLGLRLRQLRAIFIMHQRIRL
DmOr94b/1-337    YFYAWGYNVVAMTLCCLSNILLDTLGCYFMFH-IASLFRLLGMRLEELRRIFQLHTKVRL
MdOr83/1-336     YEILYFMQFISMPFCVLTYVPFTNLFIAWLTF-GISLLQILRYKLEQLIELIRFHHRIMF
GpdOr43a2/1-262  YEIINLWQITMVPFIMSAYILFTNLFISWLIF-GIGLLEILCKKFENLKYLIRYHMRRIY
GffOr43a2/1-267  IEIINLWQVTIVPFIMSAYILFTNLFISWLMF-GIGLLEILCKKFENLKYLIRYHKR--I
GaOr43a2/1-310   YEIINLWQVTMVPFIMSAYILFTNLFISWLIF-GIGLLEILCKKFENLKYLIRYHKRIIY
GmmOr43a2/1-315  YEIINLWQITMVSFVMSAYILFTNLFISWLIF-GIGLLEILCKKFENLKYLIRYHKRIIY
MdOr23/1-337     YEIYFILQLHCPITLSVLYMPFVSIFVTFSSF-GKTALQILQHRLKALKECAHYYNRLTF
DmOr43a/1-338    YEVIYLAQLPTPLLLSMMYMPFVSLFAGLAIF-GKAMLQILVHRLGRLASCIAYHTQVMY
GbrOr43a1/1-315  YEFFYILQFPTPVILTTMYMPFVSLFASFAIF-AKMALKVLQHRMN-LTACITYYSRIAY
GmmOr43a1/1-339  YEIFYILQFPTPIILTTMYMPFVSLFASFAIF-AKTALKVLQHRMN-LTACITYYSRIAV
GaOr43a1/1-319   YEIFYILQFPTPIILTTMYMPFVSLFASFAIF-AKTALKVLQHRMD-LTACITYYSRIA-
GffOr43a1/1-299  YEIFYIFQFPTPIILTTMYMPFVSLFASFAIF-AKTALKVLQHRMN-LTACITYYSRIAY
GpdOr43a1/1-345  YEIFYILQFPTPIILTTMYMPFVSLFASFAIF-AKTALKVLQHRMN-LTACITYYSRIAY
MdOr19/10-356    YEILLAVQSVLNLSGMCTFIPFAGMFVSFLVF-AMAISKVLQYKLSQIIECIKLHLKLIF
MdOr20PSE/10-339 YEILLTGQSFLNLSAMCIFIAFTAMFISYFMF-AIAISKVLQYKLSKIVECIKLHLRLIF
DmOr49a/1-106    --------------------------------------------------CTISNFYTQI
MdOr42/1-335     YECWYVFQMLITPVGCCMYIPYTSLIVSFIMF-GIVMCKYLQRRLAEVIECIKYQKKIIY
GaOr49b/6-350    YELWYIFEMCITPIGCCMYIPYTSLIVSFILF-GVVMSKTLQHRLREIISCIKYQKRIIF
GffOr49a/1-233   YELWYIFEMCITPIGCCMYIPYTSLIVSFILF-GVVMSKTLQHRLREIISCIKYQIRIIF
GbrOr49b/1-295   YEFWYIYQMCLTPIGCCMYIPYTSLIVSFILF-GVVMSKTLQHRLHEIVSCIKYQNRIIF
GffOr49b/1-319   YELWYIFEMCITPIGCCMYIPYTSLIVSFILF-GVVMSKTLQHRLREIISCIKYQIRII-
GpdOr49b/1-242   YEIWYIFEMCITPIGCCMYIPYTSLIVSFILF-GVVMSKTLQHRLPEIISCIKYQKRIIF
GmmOr49b/1-325   YELWYIFEMCITPIGCCMYIPYTSLIVSFILF-GVVMSKTLQHRLREIISCIKYQKRIIF
DmOr30a/1-340    YEIFFVIQAIMAPMGCCMYIPYTNMVVTFTLF-AILMCRVLQHKLREIIWCIKYQLKLSF
MdOr18/1-337     YEICFIVQTVMAPIGCCMFIPFTNMIVAIMLF-AILMCRRMQRKLRTIIWCIKYQTELIY
MdOr17/1-337     YQICFLFQIIITPAGCCMYIPFTNLIVSFILF-GILMCKVLQHKLRVIVWCIKYQLQLIF
GbrOr43a2/1-332  YEIFFALQIIITPMGCCMYIPFTNIIVAFILF-AILMCKVMQHKLKQLQNVNDEKARET-
GaOr67a/45-373   YEIFFVLQIIITPMGCCMYIPFTNIIVAFILF-GILMCKVMQHKLKVIIWCIKYQLELIY
GpdOr67a/11-337  YPIFTTSRVIITPMGCCMYIPFTNIIVAFILF-GILMCKVMQHKLKVIIWCIKYQLELIY
DmOr65a/12-356   YIIIFVSQSTTMLYFLIWLGVVENMGVSLFFE-LTSALRVLCIELRELCRMTKFHQQIIL
Dm65c/6-352      HAFIYLFQTWNVMYFLTWLVCIEGLSVSIYVE-ITFAIEVLCLELR--NRLVQFHQKIVI
DmOr65b/13-357   HAIIYLFQSYFAVYCLTWLLCIEGLSICIYAE-ITFGIEVLCLELRETNRLVKLHQKIVI
DmOr47b/22-370   FWFLYIWQSLTSQHNLMSILMVDMVGISTFLQ-TALNLKLLCIEIREFCRVVRFHQHIIL
GbrOr47b/9-332   FGVAYSFQVIWAFYGLLSVVCIDNLTCSMFLQ-TALNLKILCICLRELKSLIKIHQYIIL
GffOr47b/12-351  FAVAYIFQVVWTFHALLSIVCMDNLACGILLQ-TALNLKILCIRLRELRSLITIHQYIIL
GpdOr47b/1-297   FAIAYIFQVFWTFHALLSIVCMDILACGIFLQ-TALNLKILCIRLRELKSLIKIHQYIIL
GaOr47b/23-348   FAIAYIFQVFWTCHALLSIVCMDNLACGIFLQ-TALNLKILCIRFRELKSLIKIHHLIE-
GmmOr47b/1-325   FVIAYIFQVIWTFHALLSIVCMDSLACGIFLQ-TALNLKILCIRLRELKSLIKIHQYIIL
MdOr1JOI/10-351  --LQLLYMGLSVIIFAIQIIAVDYLNVTIINQ-IRFQLNILNLAFDRMDSIVEHHCLLGL
GbrOr85d/28-374  --LQLLYMSLSVFIFAMQIVAIDYLNINLINQ-LRCQLNILNLTFDSLNAAIEHHCLLKV
GffOr85d/59-402  FPLQLLYMSLSVLIFAMQIVAIDYLNINLLNQ-LRYQLNILSLAFDSLNAIIEHHCLLKV
GmmOr85d/116-462 FPLQLLYMSLSVLIFAMQIVAIDYLNINLLNQ-LRYQLNILNLAFDRLNAIIEHHCLLKV
GaOr85d/1-347    FPLQLLYMSLSVLIFAMQIVAIDYLNINLLNQ-LRYQLNILNLAFDRLNAIIEHHCLLKV
GpdOr85d/15-356  FPLQLLYMSLSVLVFAMQIVAIDYLNINLLNQ-LRYQLNILNLAFDRLNAIIEHHCLLKV
DmOr43b/8-357    MYIQSFLEYFTVGYAIYVATATDSYPVIYVAA-LRTHILLLKDRIISLVDCIKAHRTMLF
DmOr85a/6-350    FYLATAIESVTMAGIILANLILDVYPIIYVVV-LRIHMELLSERIKELVECVKDHKLIVY
GbrOr7a2/4-344   FVIQGLIEFASMNLICLHQTVYDSYSGIYLYI-IRMHIQILNERLAELIQCILDHKLILL
GffOr7a2/4-346   FVIQGLIEFASMNLICLHQTVYDSYSGIYLYI-IRIHIQILNERVRELIQSILDHKLILL
GaOr7a3/4-346    FVIQGLVEFASMNLICLHQTVYDSYSGIYLYI-IRIHIQILNERVKELIQSILDHKLILL
GmmOr7a1/4-336   FVIQGLVEFASMNLICLHQTVYDSYSGIYLYI-IRIHIQILNERVKELIQSILDHKLILL
GpdOr7a3/4-346   FVIQGLIEFASMNLICLHQTVYDSYSGIYLYI-IRIHIQILNERVKELIQSILDHKLILL
DmOr7a/5-352     FCIQAWIEFLIMNWTCLHQASDDVYAVIYLYV-VRIQVQLLARRVEELQRCIVDHQTMLL
GpdOr7a2/1-292   FLVASSIEFLLMNVSCIVQASNDAYPIIYINI-LRTHIKILRKRLSELKMCIKDHINLNL
GaOr7a1/4-310    FLVASSIEFLLMNVSCIVQASNDAYPIIYINI-LRTHIKILLKRLNELKLCIKDHKNLNL
GmmOr7a3/4-348   FLVASSIEFLLMNVSCIVQASNDAYPIIYINI-LRTHIKILLKRLNELKLCIKDHKNLNL
MdOr7PSE/1-279   FYLASFLEYVLVTWTCLQQVANDSYGTIYVCI-LRGHVRVLLLRIRELKSCIKDHKDLLL
MdOr8/3-351      FYVASFIEYFLTSWTCFQQVANDSYGTIYVCI-LRGHVRILLLRIRELKTCIKDHKELIL
GbrOr7a1/61-409  FILSILMEMILMNTVGFQQVVDDSYPIIYVNI-LRTHIDLLLKRIKELKLCIIDHKNIIV
GffOr7a1/7-333   FILSILMEMTLLNVACFQQVVDDSYAVIYVNI-LRTHVDLLLKRIKELKLCIIDHKNIII
GaOr7a2/54-401   FILSVLMEMTLLNIACFQQVVDDSYAVIYVNI-LRTHVDLLLKRIKELKLCIIDHKNIII
GmmOr7a2/36-361  HFILSVLMMTLVNIACFQQVVDDSYAVIYVNI-LRTHVDLLLKRIKELKLCIIDHKYII-
GpdOr7a1/1-329   HFILSVLMMTLLNIACFQQVVDDSYAVIYVNI-LRTHVDLLLKRIKELKLCIIDHKNIII
MdOr9/36-383     SFVLGVFVMMPMYLACSQQVVDDSYAVIYTQI-LRTHLKALVFRLQNLKLCIIDHKNIIL
MdOr10/39-386    YFILAVFMMVPMDIACFQQVVDDSYAVIYTQI-LRTHLQALLIRLQKLKLCIIDHKSIIL
MdOr22/37-385    FTMQAGFEYMMIAFHCFQQALLDSYPVIFITI-IRTHLHILTRRISALVQCVLDHKNIML
GbrOr42b/1-297   FIVQSAIEYVMIDFHCVQQALLDAYPVIYIMI-IRTHLHILSRRISELVQCVLDHKNIML
GffOr42b/2-344   FIIQSAIEYVMIDFHCYQQALLDAYPVIYIMI-IRAHLHILSRRISALVQCVLDHKNIML
GmmOr42b/11-360  FIIQSAIEYVMIDVHCYQQALLDAYPVIYIMI-IRAHLHILSRRISELVQCVLDHKNIML
GpdOr42b/2-234   FIIQSAIEYVMIDVHCYQQALLDAYPVIYIMI-IRAHLHILSRRISELVQCVLDHKN---
GaOr42b/2-338    FIIQSAIEYVMIDVHCYQQALLDAYPVIYIMI-IRAHLHILSRRISELVQCVLDHKN---
DmOr22b/9-353    FYISSIAEVILRGWAVFMDLCTDVCPLISMVI-ARCHITLLKQRLRELADCVRDHRLILY
DmOr22a/9-351    FYISSIAECFLMTEAIYMDLCTDVCPLISMLM-ARCHISLLKQRLRELTECIRDHRLLLY
DmOr59c/9-358    LWIASILEYCVVSIGTMQELMSDTYAIVFISL-FRCHLAILRDRIAQMVACIQDHRTIIC
DmOr98a/6-349    FWKAALNETALMLFAVTQTLMSDIYPLLYGLI-LRVHLKLLRLRVEDLIKCIKDHNLIIY
DmOr42a/10-356   LALQAGLEYFAMAGACFQDVCVDCYPVNFVLV-LRAHMSIFAERLRRLVQCIQDHKVILF
DmOr42b/6-351    LWVASTLEYMVMSGAVLQDQLSDSYPLIYTLI-LRAHLDMLRERIRELVKCVMDHKLILY
DmOr59d/7-353    LWIQAIFEYITMSFAVLQDQLSDTYPLMFTIM-FRAHMEVLKDHVRDLVNCVLDHKTILC
DmOr19a/1-343    YLATAMLHTTALMANATLVLNLSSYPGTYLIL-VSVHTKALALRVSILVGYIHDHQIILL
DmOr19b/1-339    YLATAMLHTTALMANATLVLNLSSYPGTYLIL-VSVHTKALALRVSILVGYIHDHQIILL
MdOr81/4-349     YLAAYIFQNLAQTFTVFQNGNNDMYPLCYITL-MIYHVRALADRIQELRNCIQDHKNVQY
GbrOr19b/1-289   FLYAFSYQLYALIIQTLENLGSDTYPQAYLAI-LIAHIKALSLRIKELIGCIIDHKEINL
GffOr2a1/1-343   FLYAYSYQSYGLILQTAQNLGSDTYPQAYLVI-LIAHTKALSLRIKELIECIIDHETINL
GmmOr19b/1-338   FLYAHSYQLYGLTLQTAQNLGSDTYPQAYLVV-LIGHIKALSLRIKELVDCIIDHETINL
GaOr19b/1-345    FLYAHSYQLYGLILQTAQNLGSDTYPQAYLVV-LIGHIKALSLRIKELIDCIIDHETINL
GpdOr19b/1-343   FLYAHSYQLYGLILQTAQNLGSDTYPQAYLVV-LIAHIKALSLRIKELIDCIIDHETINL
MdOr5/8-352      FLFAHCYQVYTVSVQTVQNLGSDTYPQAYIVV-LIAHIRALGLRIKELVNCVKDHQIVHL
MdOr6/1-348      FLFAICFQIYAVSAQLSQNLGNDTYPQAYIVI-LIAHIRALALRIKELRQCVKDHEHVHL
DmOr2a/1-348     YVLINIYQLFGLIVQAIQNCASDSYPPAFLCL-LTGHMRALELRVRELIECIRDLARVHL
MdOr4/7-353      YVVVIVYQFFGLAVQALQNVANDSYPPAYLVI-LSAHMRALEIRVKEFNECIKDYLNILL
GbrOr2a/1-343    YAICFTYQLVALIVQAIQNVANDSYPPTYLII-LTSHMRNLELRVRKFNDCIEDFIQINL
GffOr2a2/1-337   YAVCFTYQLVALVVQAIQNVANDSYPPAYLII-LTSHMRSLELRVRKFNDCIEDFIQINL
GmmOr2a/1-343    YAVCFTYQLVALVVQAIQNVANDSYPPAYLII-LTSHMRNLELRVRKFNDCIEDFIQINL
GaOr2a/1-342     YAVCFTYQLVALVVQAIQNVANDSYPPAYLII-LTSHMRNLELRVRKFNDCIEDFIQINL
GpdOr2a/1-343    YAVCFTYQLVALVVQAIQNVANDSYPPAYLII-LTSHMRNLELRVRKFNDCIEDFIQINL
DmOr23a/1-336    YIGALVFQEIGYVFQIMQCFAADSFPPLVLYL-ISEQCQLLILRIS-LVNCIRDQNALYL
DmOr33c/1-347    GAVALGYQVFSMLVEGFQGLGNDTYTPLTLCL-LAGHVHLWSIRMGRLLDYIEQHKLLVF
MdOr45/1-344     YVIAHVYQLLGVNFTLVQNIVNDTFASSHLAL-LRGQVDMLARRVAQLLECIRDHEDLLY
MdOr46/1-341     YVVAHIYQFIGIIYTVTQNLVNDTFAGAHLSL-LGGQVRLLGMRVAALLDCIHDHLDLLY
MdOr47/1-339     YAVAHIYQLIGLVYTVTQNLVNDTFAGANLSL-LGGQVHLLGMRVAELLDCIHDHLDLLY
MdOr44/1-341     YMAAHLYQFIGISYLILQNVVNDTFGASHLCL-LRSQVRMLNIRVTELLECIKVHKDLLY
MdOr48/1-340     YAIAHLYQIIGLSYMILQNVVNDTFAASHMCL-LRGQVQMLNVRIAEFLECIKIHKDLLY
DmOr33b/1-333    FWLSVTYQIAGVSLAILQNLANDSYPPMTFCV-VAGHVRLLAMRLSQLIESIEDHRKLMI
DmOr33a/1-338    YWISFSYQAIGSSLLILENLANDSYPPITFCV-VSGHVRLLIMRLSKLIEGIQDHRKLMI
DmOr59a/1-345    YYIANAYQIVGISFQLLQNYVSDCFPAVVLCL-ISSHIKMLYNRFEDLEACITDHKHILL
MdOr67d3/1-347   YAAAISYQCIPIFFQMMQTFCNDSFSPIALCV-LSAHIELLYMRVVELNRCVLDQMNLYL
GbrOr59a/1-344   YMAAIAFQLISIFFQILQNFTNDSFTPKALCL-LSGHIELLYKRVAELNECVLDQKHLYL
GffOr59a/1-301   YVAAIGFQLIGIFFQILQNFANDSFTPKALCV-LSGHIQLLYMRVAELNECVLDQEHLYL
GpdOr59a/1-343   YMAAIGFQLISIFFQILQNFANDCFTPKALCL-LSGHIELLYMRVAELNECVLDQKHLYL
GaOr59a/1-343    YMAAIGFQLISIFFQILQNFANDCFTPKALCL-LSGHIELLYMRVAELNQCVLDQKHLYL
GmmOr59a/1-341   YMAALGFQLISIFFQILQNFANDCFTPKALCL-LSGHIELLYMRVAELNECVLDQKHLYL
MdOr21/1-335     YWAVLMYQFMGVTTQIVQNLVNDAPAGVLLCL-ISGHVRLLGMRVSDLGK---------L
GbrOr33b/1-324   YWSALLYQFIGINMLIVQNLLNDAVGPMSLCL-LTGHVHLLTMRVAELRLCIEDHLKLLA
GaOr33b/1-346    YWSALLYQFIGVNMLIVQNLVNDTVGPMSLCL-LSGHVHLLAMRVAELKLCIEDHQKLLA
GffOR33b/1-346   YWSALLYQFIGVNMLIVQNLVNDTVGPMSLCL-LSGHVRLLAMRVAELKLCIEDHQKLLY
GmmOr33b/1-339   YRQIFLEMALKSVTMLAGETNLDSFFAIYKAA-YSLFTVILTMK--ELKLCIEDHQKLLA
GpdOr33b/1-341   YWSALLYQFMGVNMLIVQNLVNDTVGPMSLCL-LSGHVHLLAMRVAELKLCIEDHQKLLA
GbrOrco/1-187    YIISFVYQSYFILFSLSHANLCDVLFCSWLIF-ACEQLQHLKSI----------------
DmOrco/2-347     YMISFAFQIYYVLFSMIHSNLCDVMFCSWLIF-ACEQLQHLKGIMKAIKYWVERHKHVVL
MdOrCo/2-343     YMISFGYQAYYLLFSMVHSNLCDVLFCSWLIF-ACEQLQHLKGIMKAIKYWVERHKHVVL
GaOrco/1-327     YIVSFIYQAYFILFALSHANLCDVLFCSWLIF-ACEQLQHLKSIMKALFRSLSAHSKLIE
GmmOrco/7-349    YIVSFIYQAYFILFALSHANLCDVLFCSWLIF-ACEQLQHLKSIMKAIKYWVERHKHVVL
GffOrco/2-332    YIISFIYQAYFILFALSHANLCDILFCSWLIF-ACEQLQHLKSIMKAIKYWVERHKHVVL
GpdOrco/2-344    YIVSFIYQAYFILFALSHANLCDVLFCSWLIF-ACEQLQHLKSIMKAIKYWVERHKHVVL
DmOr56a/4-356    FVVGYLGPWYALGLGITAIPLWHTFITCLMKY-VNLKLQILNKRVELFKEFVKEQLRIRF
GbrOr56a1/4-241  --------VFAGFIAYADCFYRTIFLPETVFN------------MP----LSGEAEPIL-
GaOr56a1/1-210   FLVGYLGACYALFLGITTIPCWHTFITCLMKY-IVLKFQIINKRLKKMCECVQEQTKIKF
GpdOR56a2/4-332  FLVGYLGACYALFLGITTIPCWHTFITCLMKY-IVIKFQIINKRLEDMID-------NL-
GmmOr56a1/4-258  FLVGYLGACYALFLGITIIPCWHTFITCLMKY-IVIKFQIINKRLEDISK----------
MdOr84A/1-314    YLFYYLIGGSSSIFSGLTITGCDLCLYSLITQ-MCMHYDLLSQRILKLRGLTQQHWMITV
MdOr84B/1-313    YLFYYLIGAFSSISSGMTITGCDLCLYSLITQ-LCMHYDLLSQRIMRLGILTRQH--LI-
GbrOr56a2/1-348  YISYFVLSTASGTWVAINIIAIDLCLLGCVLQ-LCLHFELLSKQLMKLNSIAKHHNELIL
GpdOR56a1/1-325  YLCYFTLGSITGAWIAIIIAAADLYLLGCVLQ-LCLHFELLTKQLMRLNAIAKYQSELIF
GaOr56a2/1-351   YLCYFTLGSITGAWIAVIIAAADLYLLGCVLQ-LCLHFELLTKQLMKLNAIAKYQSELIL
GffOr56a/1-350   YLCYFTLGSITGAWIAVIIAATDLYLLGCVLQ-LCLHFELLTKQLMKLNAIAKYQSELIL
GmmOr56a2/1-347  YLCYFALGSITGAWIAIIIAAADLYLLGCVLQ-LCLHFELLTKQLMRLNAIAKYQSELIL
DmOr13a/1-347    YVMTYIFTSYAGICVVTTLFAEDTILGFFITY-TCGQFHLLHQRIARLKRIVEKHNNIIF
MdOr12/1-351     YIVTYIFTSYAGMCVVTTLFAEDSIFGFFVTY-TCGKFQILHERIDLLNRIAYDHNKLIF
GbrOr13a/1-337   YVFTYAFTSYAGICVVTTLFAEDSIFGFFITY-TCGKFRLLHQRIDKLNEIAYDHNKLIF
GaOr13a/5-361    YAFTYAFTSYAGICVVTTLFAEDSIFGFFVTY-TCGKFRILHQRIDKLNEIAYDHNKLII
GffOr13a/1-352   YAFTYAFTSYAGICVVTTLFAEDSIFGFFVTY-TCGKFRLLHQRIDKLNEIAYDHNKLIF
GpdOr13a/4-327   YAFTYAFTSYAGICVVTTLFAEDSIFGFFVTY-TCGKFRILHQRIDKLNEIAYDHNKLIF
GmmOr13a/1-350   YAFTYVFTSYAGICVVTTLFAEDSIFGFFITY-TCGKFRILHQRIDKLNEIAYDHNKLIF
MdOr13/1-347     YIFTYIFLSYAGYIAVSLFYAMDAILAYFISF-VAGQFEILHADIARLHGIAKRHKDIIF
MdOr14/1-353     YILTYMTSIYTGAITVTLFYATDAILAIFISF-LCGQFEILHGNIARLHELATAHDELIF
MdOr66/1-348     FIASYVCQVQSSLTGVGFIMAGEFMLCFFITQ-MQMHFDYLTNALRKLKYLIIYHTKLLY
DmOr69a/1-338    FGMAVLSITVGSFVGVGFSIVTQNLICLLTFQ-LKLHYDGISSQLVELSILIAHHSRILL
GpdOr49a/4-312   YALAYSLESFYSHFIVIGNISVDIWLLSYAMQ-LCMHFDYISRELEFIADLVSKHQIVLF
GmmOr49a/4-303   YAEAHFF-----------YLKCDELPYSFDHP-MKLLLSLLFIA------FYVWRFM--L
MdOr41/6-357     YVLTYSIELFHAQFVIICNVCGDIWLLCYAMQ-LCMHLDYLIKILEFIAGFSQKHQILLI
MdOr39/9-363     YIIVYTMDIMNGHYCTVWMMGPDVWLVAFSIQ-LCMHFDYVSRTLEVLAELVRKHQTVLL
MdOr40/1-348     YVVSYSLDVMNALYSAIWMICTDIWLVAFALQ-LCMHFDYISRTLEVLAGLVRKHQTILL
MdOr37/1-348     YMVIYSMEVMNSHYAIVFNICPDIWLIAYAIQ-LCMHFDYISRNLEVMAELVRKHQVLLL
MdOr38/8-360     YIFIYSVLAMGTQYAVIFNICPDIWLVAYAIQ-LCMHFDYISRNLEVVAKLVKKHQILLL
DmOr85f/1-341    YISIYALEWLHSTQMVISNIGADIWLLYFQVQ-INLHFRGIIRSLAFIAKIVDKQVHLVL
DmOr67c/1-351    YWIMYWDIAHGAYLAGIAFLCADLLLVVVITQ-ICMHFNYISMRLEFLIGIIRYHDKCLL
DmOr92a/6-356    YWFSYWGLAHCAYVAGVSYVCVDLLLIATITQ-LTMHFNFIANDLEYLHNLVVYHARALL
DmOr67a/4-355    FYPSYFHQSSAGYTATCGSIAGDLMIFAVVLQ-VIMHYERLAKVLRKLQSLVANHIDILL
MdOr74CTE/36-379 YYLLYVMASMAGHTTAMGNVSNDMLLYSLISQ-LIMHFDFVANTMEFLKIFIEYHSHLLL
MdOr73/28-378    YYLLYGIQCWAGHTSVVAQFSSDLLLYAFIGQ-LIMHFEAITKDVSFLRNIVFKHSILLL
DmOr85d/10-362   YYFMYISQNIGGQACLSGQLAADMLMCALVTL-VVMHFIRLSAHIEFLQATVAYHQSLIL
MdOr75/19-368    YYVLYVSQNFAGHTCMSGQLANDLLLCVAATQ-IIMHFEFLAKRLRFLREHIKYHQAVIL
DmOr85b/1-343    YYPLLFSQNFAGYTSAAGQISTDVLLCAVATQ-LVMHFDFLSNSMEFLVDIVRYHERILL
DmOr85c/1-340    YYVLLFCQNFAGHTSASGQISTDLLLCAVATQ-VVMHFDYLARVVEFLAKTVQYHQRILL
GbrOr85c/1-347   YYPLYALECIAGFTSAAGQISCDLLLCAFATQ-LIMHYDYVSNSLAFLREIIAYHANVLL
GpdOr85c/1-348   YYPLYALECIAGFTSAAGQISCDLLLCAFATQ-LIMHYDYVARSLAFLRNIIAYHANVLL
GffOr85c/1-302   YYPLYALECIAGFTSAAGQISCDLLLCAFATQ-LIMHYDYVSRSLAFLRKIIAYHANVLL
GmmOr85c/1-333   YYPLYALECIAGFTSAAGQISCDLLLCAFATQ-LIMHYDYVSRSLAFLTNIIAYHANVLL
GaOr85c/1-348    YYPLYALECIAGFTSAAGQISCDLLLCAFATQ-LIMHYDYVSRSLAFLRKIIAYHANVLL
MdOr71CTE/1-272  YYLLYFIHAFAGYTSATGQIASDIMLCGFATQ-IIMHFHYISHVLTFLKDIIEYHNCLLL
MdOr72PSE/1-350  YYLLYFMHAFAGYTSAAGQIASDILLCGFVTQ-IIMHFHNISHVLTFLKDIIVYHKCLLL
MdOr82/1-351     YVVGYFSQFLGGFTVSCYFVGSDMLLMCTIYL-VIMQYDYICYRIEELKIVLERHNLLNV
GbrOr67c/1-342   FTFTYMTQLLGSYVAVVSFVASDLILISVIAL-ANMNFRYISKLIR-LGKMLTYHDDILM
GffOr85b/1-291   FIFTYMTQVLGSYVAVIAYVVPDLLLISVVAL-ANMNFRYISKLIR-LGEIMDYHDDILM
GaOr67c2/1-254   FVFTYMSQLLGSYVAVAAFVVPDLLLISVVAL-ANMNFRYISKLIR-LGQILHYHDDILM
GpdOr67c2/5-355  FVFTYMTQLLGSYVAVASFVVPDLLLISIVAL-ANMNFRYISKLIR----ILHYHDDILM
GmmOr67c/1-351   FVFTYMTQLLGSYVAVVSFVVPDLLLISVVAL-ANMNFRYISKLIR-LGQILHYHDDILM
GbrOr92a/1-313   ---RYTFVIVTQIFGCLT--------------------------------C------VLL
GffOr67c1/1-304  FEVETNYEELIRVTKALSSVGVILFNVAPLFN-FMMTYYTIGDEVKKLPYPVWYPFKVNL
GaOr67c1/1-249   ------------------KVNTPGI----------------------------------Q
GpdOr67c1/1-292  YAIITLTQTFASFSCVCAYFLPNMVLITSLML-INMNFKYLAKAVR----ILSHHQDIYL
GmmOr67a1/1-349  YAIMCSTQAFAAFSCVCAYFLPNMVLITSMML-INMNFKHLAKTVR----ILGHHQDTFL
GmmOr67a2/1-326  YAIMCSTQAFAAFSCVCAYFLPNMVLITSMLL-INMNFN--------------------L

MdOr69/1-349     AQKFQNQYSFCIFVMMAFSAVLLCVLAFKAMTTKNITFITWIIGKIVELLVFGTLGSQLI
MdOr68CTE/1-285  AQEIQREFSFRIFIIFSFLAATLCVLVFKV----------------------------YT
MdOr67/1-348     AQEIQREYSFRLFVIVAFMAASLCGLGFKVSPMTSIGYIFWAIGKIQEILAIGTMGSTIV
GbrOr74a/1-340   AQEIQNEFSFRIFVLFSMAAICLCAVASKVKKSSSARNPFLFIEIFVNFKNISTLGSLQT
GffOr74a/1-346   AQEIQNEFSFRIFILFSFAAMCLCAVASKVNPLGSFAYIFWMFGKIQELMIIGELGSTII
GaOr74a/1-346    AQEIQDEFSFRIFILFSFAAMCLCAVASKVNPLGSFAYIFWMFGKIQELMIIGDLGSTII
GmmOr74a/1-345   AQEIQNEFSFRIFILFSFAAMCLCIFFFHFNPLGSFAYIFWMFGKIQELMIIGDLGSTII
DmOr74a/1-351    GQRVEKEFTLRIFVMFAFSAGLLCALFFKANPWGNVAYIVWFLAKFMELLALGMLGSIKT
DmOr35a/1-353    GQQLEAQYTVRVFIMFAFAAGLLCALSFKANPMANYIYAIWFGAKTVELLSLGQIGSDLA
DmOr83c/1-348    CRAINALYYELIATQVLSMALAM-MLSFCI-SSFHMPSAIFFVVSAYSMSIYCILGTILE
DmOr67d/2-354    LQTTKKIYSIVLFVQLSTTCVGLLCTISCIFMKAWPAAPLYLLYAAITLYTFCGLGTLVE
GbrOr67d1/1-260  SDLLKDIFGW--HQNFFLQILAI-------HSGTFFWIHIHTHHYKLRVHLYYS----FN
GbrOr67d3/1-277  LQYIQELFSGFIFIHITTSCVSICTTLFCIVTTELFSGIIFVFCIVLRIYAYCGFGQLIV
GpdOr67d3/1-312  LELLNESYAQTIACELAKNG---TRTLANF-EGRPLRFFPW-------------SGAF--
GmmOr67d3/1-332  VEYIEELFSGVIFVHVTTSCASICSTLFCIVLKVWPFAPV-LLLLNTSMYGYCGFGQLLV
GffOr67d1/5-214  AKRSRGLLND--------------------------------------------------
GaOr67d1/1-309   VEYIEELFSGVIFVHVTTSCASICSTLFCIVLKVWPFAPV-LLLLNSSMYAYCGFGQLLV
GmmOr67d2/1-344  MEYIEELFSGIIFVHITTSCVSICSTLFCIVLKVWPFAPL-LLISNTSMYAYCGFGQLTN
GpdOr67d1/1-267  MEYIEELFSGIIFVHITTSCVSICSTLFCI-VLKVWPFAPLLLISNTSMYAYCGFGQLRK
GmmOr67d1/1-349  VKYIEELFSGVIFVHVTTSCASICSTLFCIVLKVWPFAPV-LLLLNTSMYAYCGFGQLLA
GbrOr67d4/1-355  IEGIDQIYGTIIFIEISTCGLSICCTVFAIVLGVWPAAYGYLIYILFCLYSFCIMGTLIE
GffOr67d4/33-326 ------------------------------------------------------EKND--
GpdOr67d4/83-367 ---SEKVFPQ------------------------------------------------LK
GmmOr67d4/1-353  IAGVDKIYRTIIFIEITTCGLSICCTIFSIVLDVWPAAYGYIIYLIFCLYSFCIMGTLIE
GbrOr67d6/1-353  IEDIGEIYGPVIFVEISLGCIGVCCTLFSIGWGVWPAGPVYLVFSLLLMYCYCGLGHKIE
GffOr67d6/48-344 IEHISELYNEIIFIEILLCCLGVCCTMFSISLSAWPAAPVYLIFTLAAMYVYCVLGYTIE
GpdOr67d6/30-374 VEDISELYNEIIFIEIFLCCLGICCTTFSISLSAWPAAPAYLLFTLVAMYVYCVLGYTIE
GmmOr67d6/1-315  IEDISELYSEIIFIEIFLCCLGICCTTFSISLSAWPAAPAYLLFTLVAMYVYCVLGYTIE
MdOr55CTE/1-261  ISIVKENYFWVILVE--MATIFLC------------------------------------
MdOr56/1-347     ITTVKDNYFWVLLVEMATIALSISSTLFCLLLGTWPGGQTYLSYCFIMLYIYCGLGTVTN
MdOr57/1-347     IAIVKENYFWVLLVEMGTVALSLASTLFCLILGTWPGGQSYLAYCFIMLYIYCGLGTVVE
MdOr58/1-347     ITTVKDNYFWVLIIEMGTVALSLASTLFCLILGTWPGGLTYLAYCLMMLYIYCGLGTLVE
MdOr65/1-351     ITTVKENYFWVVLVEMGTVALSIASTLFCLILGKWPGGLTYLTYCFIMLYMYCDLGTIVE
MdOr62NTE/1-267  LKVSREASYWSVFAKVGTCIIGIVGALFCIMLGSWPAGYIYMLYCFVMMQVFCVMGTLVQ
MdOr60/1-351     LDVSREAVYWSVFVKVGTCFIGIAFALFCILLGSWPAGYIYMLYCFVMMQVFCGMGTLVD
MdOr61PSE/1-351  LDVSREAVYWSVFVKVGTCFIGIAFALFCMLLGSWPAGYIYMLYCFVMMQVFCGMGTLVD
MdOr64CTE/1-290  LTVTQDTYFLVILVQIATYSTGIICTIFCVLLGAWPGGYVYMIYCFVMMYVYCGVGTL--
MdOr59/8-362     LNTTQDTYYWVILTQISTYSVGIVCSMFCIFLGTWPGGYIYLLYCFVMMFVYCGVGTMVD
MdOr63INT/8-296  ---NDGFIEA-------------C------------------------------YEDI--
GbrOr67d5/1-347  IETVKSTYFWVILVQVSTAIIGTVSTLVCQFLGIYPNAVGYLIYCAVLFYIYCGMGNLYE
GpdOr67d5/2-335  IETASSIYFWVILVQISSAVTGIVTTLVCQFLGIYPNAVGYLIYCAVLFYIYCGIGNLYE
GmmOr67d5/1-347  IETASSIYFWVILVQISTAVTGIVTTLVCQFLGIYPTAVGYLIYCAVLFYIYCGIGNLYE
GffOr67d5/1-315  IETASSTYFWVILVQISTAVTGIVTTLVCQFLGIYPNAVGYLIYCAVLFYIYCGIGNLYE
GaOr67d2/3-353   VETTRGTYFWVILVQISTAVTGIVTTVVSQFLGIYPNAAGYLIYCAVLFYIYCGIGNLYE
MdOr53/2-354     IETMQKGFFWVIFVQIFTSMLNIIFTIVCIFLGVWPVAPVYLLYSFVILYIYCGIGNLVE
MdOr54/2-356     AQNCTDTFFWVIFVQFASTLAIICIMVCQF-LGVWPAAPVYMMYCFAIMYMFCGLGNLIE
DmOr83a/5-353    LKKIESFYSPIWFVKIGEVTFLMCLVAFVSSFMRMVSLGQYLLLVLYELFIICYFADIVF
MdOr76/1-344     LKSMEKFYSPIWFFKTGEVILLMCLVAFVSSFMKVVSLGQYLMLVAWELLIICYFGEIIF
MdOr77/21-369    LKSMERFYNPIWFLKTGQAILLLCLVAFVSSFLKNLSLGQYLFLVAWEFLVICYFGEMIF
DmOr85e/5-354    SQELENLFSPYCLVKSLQITFQLCLLVFVGEVLRIVNQLQYLGLTIFELLMFTYCGELLS
MdOr78/13-361    CNTLEGLFNPYCLIKSLQITLQLCLLAFVGSTMRTINLVQYLALTLSELLMFTYCGELLS
GbrOr85e/12-335  DNDNEDELNQYLYSTYLSDLQHLSQQVLNK-RGKSFKQCMH------EALIECVHLHQC-
GffOr85e/12-362  CDTLEELFNPFCLIKSLQVTLQLCLLVFVGSTVRIVNCLQYLCLTLAEFFLFAYFGEMLR
GmmOr85e/12-362  CDTLEELFNPFCLIKSLQVTFQLCLLVFVGSTVRIVNFLQYLCLTLVEFFLFAYFGEMLR
GaOr85e/12-352   CDTLEELFNPFCLIKLQGERSTV----------RIVNFLQYLCLTLVEFFLFAYFGEMLR
GpdOr85e/12-360  CDTLEELFNPFCLIKSLQVTFQLCLLVFVGSTVRIVNFLQYLCLTLVEFFLFAYFGEMLR
DmOr88a/1-340    CRKYNDIFKVAFLVSFVGAGSL-CFYLFMLDVLIIAQYILPTLVLVGFTFEICLRGTQLE
MdOr79/1-353     GNKLRNTFNLPLFLTDLISGASICFHIYLIDVIAITLFIFPCFVQVAFAFDNCYQGSRIE
GmmOr88a/1-349   AKKLNETFNLTIFLTDIGCAGSICFHLYLISVLTIVTFFFPCFILIAFTFDYCQQGSRLA
GaOr88a/1-351    AKKLNETFNLTIFLTDIGCAGSICFHLYLISVLTIVTFFFPCFILIAFTFDYCHQGSRLA
GpdOr88a/199-549 AKKLNETFNLTIFLTDIGCAGSICFHLYLISVLTIVTFFFPCFILIAFTFDYCHQGSRLA
GbrOr88a/1-260   AKKLNETFNLTIFLTDIGCAGSICFHLYLISILTIVTFFFPCFILIAFTFDYCHQGSRLA
GffOr88a/1-352   AKKLNETFNLTIFLTDIGCAGSICFHLYLISILTIVTFFFPCFILIAFTFDYCHQGSRLA
DmOr67b/1-352    HNQIENLFKYIILVQCSVSSILICMLLYKIGWVWMGMIMVYFVTIALEITLYNVSAQKVE
MdOr51JIP/1-333  CNELNSLYRIPALAMFLVSCLVICLLTFYADISTIVKVILFISGAYFEVAIFCFNGQHIT
MdOr52/1-357     CSRLNRVYQKPSLGLFISCCLLICLLTFKADISGSIKVCLYLLAAFYELLIFCLNGQRIT
DmOr63a/3-357    ATEVNNCFRHITFTQFLLSLFNWGLALFQMSSITMIRMTMYLVAAGYQIVVYCYNGQRFA
MdOr49/7-357     TDELRKIYKHISLTQFLLSLLVWGIVLFQMDLMTLVRMIMYISAAGYEIVLYCYNGQRLT
GbrOr63a/5-350   YSYIDGLFRTVNLVQYCINATILCMIMFQAGVSLVVKMSLYLLAVCCQNVMYCYNGEKLI
GffOr63a/5-314   YSSIDGLFRTVNLTQYCINAIILCMIIFQAEASLVVKMFLYLMAISFQNIMYCYNGEKLI
GmmOr63a1/5-356  YSSIDGLFRIVNLIQYCINAIILCMIIFQAEASLVVKMFLYLLAIGFQNIMYCYNGEKLI
GaOr63a/1-251    SYALSACYKNPSLAQCLLSMLVLCVVMFMADITLFFKMLCFLMAAGFQIVIYCYNGQK--
MdOr50/5-360     YAKINGMYKNPSLAQCVLSMLVLCVVMFMADITLFVKMLCFLCAAGLQIAIYCYNGQKII
Ga63a2/1-183     ---INSMYKNPSLAQCLLSMLVLCVVMFMADITLFFKMLCFLMAAGFQIVIYCYNGQK--
GbrOr63a2/1-275  YAKINSMYKNPSLAQCLLSMLVLCVVMFMADITLFFKMLCFLMAAGFQIVIYCYNGQKIT
GpdOr63a/2-324   YAKINSMYKNPSLAQCLLSMLVLCVVMFMADITLFFKMLCFLMAAGFQIVIYCYNGQKII
GmmOr63a2/5-339  YAKINSMYKNPSLAQCLLSMLVLCVVMFMADITLFFKMLCFLMAAGFQIVIYCYNGQKII
DmOr1a/1-342     VQHFNYSFMEIAFVEVVIICGLYCSVICQYTNQNFAFLGFFSLVVTTQLCIYLFGAEQLE
GbrOr45a3/1-343  IKLLNEIFGEILFAEVTLSCLQMCFATHALDISNVPFNIMVVLAIMAQLMIYCFGGEKRD
GffOr45a3/1-320  IKSLNEIFGEILWAEVTMSCLQMCFATHALDVSNAPFNIVVVFAVMIQLVIYCFGGEKIR
GmmOr45a3/1-337  IKSMNEIFGEILWAEVTMSCLQMCFATHALDVSNAPFNIVVVFAVIIQLAIYCFGGEKIR
GaOr45a3/1-296   IKSMNEIFGEILWAEVTMSCLQMCFATHALDVSNAPFNIVVVCAVIIQLAIYCFGGEKIR
GpdOr45a3/1-338  IKSMNEIFGEILWAEVTMSCLQMCFATHALDVSNAPFNIVVVFAVMIQLAIYCFGGEKIR
MdOr2/1-345      VDALNEIFGQIFWAEVAFSCLQMCFLIFTLDKRMIPFNAMVFTAISIQMMIYCFGGEKIK
MdOr3TRA/1-342   TENLNRLYGEILWSEISMSCLQLCFLLYSLNFANIPFHFFASAAITMQLMIYCFGGEKKN
DmOr45a/1-343    AKELSSIFGEIVFVKYMLSYLQLCMLAFRFWSAQVPFRATFLVAIIIQLSSYCYGGEYKQ
MdOr29IP/4-338   IDDFNEVFMMIVFVKFLISCIQIAFLAFQFDFAGQIFHMFFLTSISIQMMLYCYGGQRIK
MdOr28/1-351     IDEFNKVFMTIVFVKFLISCIQIAFLAFQFDFAGQVFHMLFLMSISIQMMLYCYGGQRIK
MdOr30JI/1-345   IDDFNEVFMMIVFVKFLISCIQIAFLAFQFDFAGQIFHMLFLTSISIQMVLYCYGGQRIK
GbrOr45a1/9-358  AEEFNNIFRVNVFIKFAISCLQIACLAFQLEKADQMFHFSFLISATLQFFLYCYGGQKIK
GffOr45a1/9-361  AEEFNKIFRINVFIKFAISCLQIACLAFQLEKADQIFHFSFLISVSLQFFLYCYGGQKIK
GmmOr45a1/9-307  AEEFNKIFRVNVFIKFTISCLQIACLAFQLEKVDQIFHFSFLTSVTLQFLLYCYGGQKIK
GaOr45a1/9-357   AEEFNKIFRVNVFIKFAISCLQIACLAFQLEKVDQIFHFSFLTSVTLQFLLYCYGGQKIK
GpdOr45a1/9-361  AEEFNKIFRVNVFIKFTISCLQIACLAFQLEKVDQIFHFSFLTSVTLQFLLYCYGGQKIK
MdOr26/6-355     SKRFSEAYQHLVLIKFLISCLQLACLSFIIEMADQLFNLSFLVAATTQLILYCHGGQKIK
MdOr27/6-350     AERFNDVYKGLVFIKFLISCLQLACLSFQIEIADLLFSLSFLISVTTQLMLYCHGGQKIQ
MdOr24/6-351     SERFSEVYQGLVFIKFLVSCMQLACLSFIIEFADQSFNLSFLIAVTTQLMLYCHGGQKIQ
MdOr25/6-353     SERFSEVYKVLVFFKFLVSCLQLACLSFIIEIADQLFNLSFLMAVTTQLMLYCHGGQKIQ
GffOr45a2/1-295  SNQLENFFAEIIFIKFVISGLLICSLAFRLQFYILLYQLVFLTTVSTQLLMYCYSGQRKD
GbrOr45a2/1-284  SNKLENVFAEIIFIKFVISGLLICSLAFRLQFYILLYQLVFLTTVSTQLLMYCYSGQRFK
GaOr45a2/1-341   SNQLENFFAEIIFIKFVISGLLICSLAFRLQFYILLYQLVFLTTVSTQLLMYCYSGQRLK
GpdOr45a2/1-341  SNQLENFFAEIIFIKFVISGLLICSLAFRLQFYILLYQLVFLTTVSTQLLMYCYSGQRLK
GmmOr45a2/1-336  SNQLENFFAEIIFIKFVISGLLICSLAFRLQFYILLYQLVFLTTVSTQLLMYCYSGQRLK
MdOr31/1-343     TQELNSLYGAIIFVKFIVSGTQICCLAFHLSLFNVAYLCMFLSAAALQLILYCYNGQRKD
MdOr32PSE/1-347  VQELNLVYGGIIFVKFVVSSVQICCSAFFLSMAKLMYQFLLLSAVALQLMLYCYNGQRIT
MdOr33/1-342     VKELNRVYGAITFVKFVVSSIQICCSVFFVSAFNLFYQSIFLGAVSMQLATYCYNAQRIT
DmOr22c/1-350    CTDLTRQFTVIVLMHFLSAAFVLCSTILDISSLSGLTYICYIIAALTQLFLYCFGGNHVS
MdOr15JOI/1-349  SADFTASFTVIIMLHFMSAAIVVCSSLLDLNSVGLFIYISYNIAAFAQLFVYCVGGTFVS
DmOr10a/4-351    TRFFRDRYTIITLAHFVSAAMVIGFSMVNLNGLGAMLYVAYTVAALSQLLVYCYGGTLVA
MdOr11/2-348     TDFFRKRYSIITLAHFVSASMVIGASIFEMTGFGRFIYLGYTVAALSQLAVYCYGGTLVA
DmOr45b/2-342    VKEFSGIMAAPTFVHFVSASLVIATSVIDISGYNIIRYVVYTFTVSSAIFLYCYGGTEST
DmOr24a/2-347    TERLSGVMVEITLAHFVTSSLIIGTSVVDISGLGIIVYVVYTCAVGVEIFLYCLGGSHIM
MdOr16/2-349     TMKLSSIMVEITLCHFITSSVIIGTSVIDLGGYGSIVYIVYTCAVLSEIFLYCLGGTAVI
GbrOr24a/2-314   MQEFSSVMVGITLSHFITSSLIIGTSIIEL-----------LLSEELTLKAYCS------
GaOr24a/2-345    MKKFSSIMVGIVLSHFITSSLIIGTSVMELCFWRLVLTVTFMPFQNTETTNLTHFQNSAG
GmmOr24a/2-334   MKKFSSIMVGIVLSHFITSSLIISFSGYAI-----LVYIVHTCAVIAEISLYCLGGTAIP
GffOr24a/2-317   MKKFSSIMVGIVLSHFITSSLIIGTSVIEL-----------LLSEELALKAYCS------
GpdOr24a/2-317   MKKFSSIMVGIVLSHFITSSLIIATSVIEL-----------LLSEELALKAYCS------
DmOr82a/1-342    SRKLRSIYTPTVMGQFVITSLQVGVIIYQLSVMDLLLYASFFGSIMLQLFIYCYGGEIIK
MdOr70/1-334     YQEVRQIYSPIVFGQFLITSLQVCVIVYQMTFLVFVINCTFLLSILLQLFIYSYGGEILK
GbrOr82a/31-390  AFKLRDIYRPIIFAQFLMTSLQVCVIVYQMQREAIIKAGIYKNVLKCKIWKMTYNGEEND
GaOr82a/1-263    AFKLRDIYRPIIFAQFLMTSLQVCVIVYQM------------------VTSLRV------
GffOr82a/1-295   AFKLRDIYRPIIFAQFLMTSLQVCVIVYQMAQHIFLKNCLFLCSILLQLFIYCYGGEISL
GpdOr82a/1-309   AFKLRDIYRPIIFAQFLMTSLQVCVIVYQM------------------------VTSL--
GmmOr82a/1-334   AFKLRDIYRPIIFAQFLMTSLQVCVIVYQMAQHIFLKNCLFLCSILLQLFIYCYGGEILK
DmOr98b/1-337    GHFLNEYFR-PLICQFVAASLHLCVLCYQLLQPALLFYAAFTAAVVGQVSIYCFCGSSIH
DmOr47a/1-335    CNDLNQCYQPIICAQFFISSLQLCMLGYLFAQTEGVYYASFIATIIIQAYIYCYCGENLK
DmOr9a/2-345     ADHIADKYRPLIFLQFFLSALQICFIGFQVPNPQSLYFIAFVGSLLIALFIYSKCGENIK
DmOr46a/1-339    SKTVERLLCKPISVQIFCSVLVLTANFYAIERLELFKYVTYQACMLIQIFILCYYAGEVT
GbrOr46a1/17-365 THLMEELMCLPLSIQILCSVLVL-IANFYVEVLNFIRCFLYQCCMFAQIFILCYFANEVT
GffOr46a2/89-430 THMMEDLIVYVLYEEQEKKSKRK-------EILNFIRCFLYQCCMFTQIFMLCYFANEVT
GpdOr46a2/1-330  THMMEDLMCLPLSIQILFLNFIRC--------------FLYQCCMFTQIFILCYFANETS
GmmOr46a2/1-300  THMMEDLMCLPLSIQ--------I-----------------LFTLTSE------------
MdOr36/1-348     THLMEELVRIPMSVQIGGSVFVLIANFYSMDMGIFAKLLLYQTCMLTQIFILCYFANEVS
GffOr46a1/1-338  AQIIQDLISLPISIQIVCSVLVLVANFFGMDYAFFFKVLIYQLCMLSQIYILCYFPNEIT
GpdOr46a1/1-344  AHLIEDLISLPISIQIVCSVLVLVANFFGMDYAYFFKVLIYQLCMLSQIYILCYFPNEVT
GaOr46a/1-314    AHLIEDLISLPISIQIVCSVLVLVANFFGMDYAYFFKVLIYQLCMLSQIYILCYFPNETD
GmmOr46a1/1-343  AHLIEDLISLPISIQIICSVLVMVANFFGMDYAYFFKMLIYQLCMLSQIYILCYFPNEVT
MdOr34/1-347     VRIAENLISFPISIQIACSVLVLVANFYAMDYANFIKFLIYQLCMLSQIYILCYFPSEVT
MdOr35/1-344     VKIAEDLISFPISVQIACSVLVLVANFYAMDFANFIKFLIYQLCMLSQIYILLYFPSEVT
DmOr71a/1-336    ALSIEIFISKSTFTQILVSSLIICFTIYSMDLPGFAAMMQYLVAMIMQVMLPTIYGNAVI
GaOr94a/1-190    SRHCEKVISYPILGQILFSSMVLCFSIYRLTPFDFLSIFQYMWVMAAQIYLPCHYCNELT
GbrOr94b/1-302   SSHCERIVSYPILSQILFSSLVLCFSIYRLTPFDFLSVFQYMWVMAAQIYLPCHYCNELT
GffOr94b/1-274   ---LKSSVVL-------------CFSIYRLTPLDFLSVFQYMWVMAAQIYLPCHYCNELT
GpdOr94b/1-302   SRHCEKVISYPIFGQILFSSVVLCFSIYRLTPFDFLSIFQYMLVMAAQIYLPCHYCNELT
GmmOr94b/1-299   SRHCEKVISYPILGQILFSSMVLCFSIYRLTPFDFLSVFQYMWVMAAQIYLPCHYCNELT
MdOr80/2-346     TRECEILSSKYVLSQIILSALILCFCCYRINFGQFLSMLQFLAVMIFEIFLPCYFGNEIT
DmOr94a/1-339    TLTCQRIVSPYILSQIILSALIICFSGYRLNPGQFISMLQFVSVMILQIYLPCYYGNEIT
DmOr94b/1-337    TRECEVLVSPYVLSQVVFSAFIICFSAYRLRPGLFVTTVQFVAVMIVQIFLPCYYGNELT
MdOr83/1-336     GQTLESLVSFVCLVELVLFTLMLCVLLASFNVMSKIATCIYIFCILYALFIPYWHANEFS
GpdOr43a2/1-262  IER-------KAYISFLTKCASLPFLMLDTKATSNANCRNFAMGLC--MFKCIYIDEIKC
GffOr43a2/1-267  IRSFYDIFSV-----YAAYFLSL-------------------------------------
GaOr43a2/1-310   GQKLEDLVALISMVE---------LILFTV-----------MLCVLLVFFLISL------
GmmOr43a2/1-315  GEELEDLVALISMVELILFTVMLCVLLVFFNFVDQIATVIYIFSIFYVLFISYWHTNAFS
MdOr23/1-337     IKVFDEMVTYVILGEFLLFGAIICSLLFCITMAQFVSIIMYVGTMLYVLFACYYSANEML
DmOr43a/1-338    VWQLNKLVANIVAVEAIIFGSIICSLLFCLSPTQVISIVMYILTMLYVLFTYYNRANEEN
GbrOr43a1/1-315  VKNFNTLVTYIVCVEFLLFGAIIC------------------------SLLFCMNISV--
GmmOr43a1/1-339  PFIWGDYMFLAILHEYCKCSCCYCCLINFLSSTQIVSIVMYILTMLYVLFTYYWHANEME
GaOr43a1/1-319   ---LQDIDSS----------------------TQIISIVMYILTMLYVLFTYYWHANEES
GffOr43a1/1-299  VKNFNILVTY-----IIDSSTQI------------ISIVMYILTMLYVLFTYYWHANE--
GpdOr43a1/1-345  VKSFNILVTYIVCVEFLLFGAIICSLLFCMSSTQIISIVMYILTMLYVLFTYYWHANEVI
MdOr19/10-356    IDKVNELCSIISLVDCILFVVILCIMLLSFTVIQKCVIVVYMIMVFTQTFLLYYFSNETY
MdOr20PSE/10-339 IEQINELCGFIALMDFLLFVIVLCIMLLSFTVTQKCIITVYISMVFTQAFLLYYFSNEVF
DmOr49a/1-106    IRNI-NT--V----RYLL-LADHM----YLNDSY--R----LS----H------------
MdOr42/1-335     CETVNRLTTFMFLLEFVAFGTLLCALLFLLSAAQAIIVCAYITMIFCQILALYWYANELK
GaOr49b/6-350    IEAVNGLCTFIFLLEFLAFGALLCALLFLLSSGQAIIVCAYIIMILAQISALYWYANERQ
GffOr49a/1-233   IEAVNGLCTFIFLLEFLAFGALLCALLFLLSSGQAIIVCAYIIMILAQILALYWYANELR
GbrOr49b/1-295   IEAVNGLCTIIFMLEFLAFGTLLCALLFLLSSGQAIIVCAYIVMILAQILAIYWYANE--
GffOr49b/1-319   ---QHKAFFF-----FCTHSQVN-------SSGQAIIVCAYIIMILAQILALYWYANELR
GpdOr49b/1-242   IEAVNGLCTFIFLLEFLAFGALLCALLFLLSSGQAIIVCAYIIMILAQISALYWYANELR
GmmOr49b/1-325   IEAVNGLCTFIFLLEFLAFGALLCALLFLLSSGQAIIVCAYIIMILAQISALYWYANELR
DmOr30a/1-340    VDSMNALNTHLHLVEFLCFGAMLCVLLFSLTIAQTVIVIAYMVMIFANSVVLYYVANELY
MdOr18/1-337     VNTINDLITYTNLLEFLAFGAMLCAMMFTLTVSQMCLICVYILMIFAQSTILYYYANKVF
MdOr17/1-337     VDTINDLTTFTFLFEFMAFGAMLCAMLFLLTVAQMCIICIYIFMIFAQSVIMYYFANELY
GbrOr43a2/1-332  ---INELTTYTYLVEFLAFGAMLCAMLFLLTIGQMIIIGIYIFMIFSQSVIMYYYANELY
GaOr67a/45-373   VKTINELTTYTYLVEFLAFGAMLCAMLFLLTVGQMVIIGIYIFMIFSQSVIMYYYANELY
GpdOr67a/11-337  VKTINELTTYTYLVEFLAFGAMLCAMLFLLTVGQMVIIGIYIFMIFSQSVIMYYYANELY
DmOr65a/12-356   TDRCNHIFNGAFIMQMLINFLLVSLSLFEVNPQVAVEYMIIMLMTLGHLSFWSKFGDMFS
Dm65c/6-352      LDHTNKVFHGTLIMQMGVNFFLVSLSVLEADPKVVAQFAVLMLLALGHLSMWSYFGDLLS
DmOr65b/13-357   LDRTNDVFHGTLIMQMGVNFSLVSLSVLEADPKVVAQFAVLMLLALGHLSMWSYCGDQLS
DmOr47b/22-370   VGKANRAFNGAFNAQLMASFSLISISTFETDPKMAAKFVLLMLVAFIQLSLWCVSGTLVY
GbrOr47b/9-332   IDRINKCYYFNFVAQLGASTFMICLTAFEAQPMVAIKFEMYMICAFCQVLYWCFTGNLQS
GffOr47b/12-351  IENINACYYLNYVAQMAASTFMICLTAFEAQPMIAIKFEIYMLSAFLQLLYWCCAGNLFE
GpdOr47b/1-297   IENINACYYLNYVAQMGASTFMICLTAFEARPMIAIKFEIYMLSAFLQLLYWCCAGNLFE
GaOr47b/23-348   ---INACYYLNYVAQMGASTFMICLTAFEARPMIAIKFEIYMLSAFLQLLYWCCAGNLFE
GmmOr47b/1-325   IEKINACYYLNYVAQMGASTFMICLTAFEARPMIAIKFEIYMLSAFLQLLYWCCAGNLES
MdOr1JOI/10-351  RQETEDIFSQPILWQFMTSVIIFAMTGFQAGSSAAVLIYAYCGCIFCELFVYCWFGNEVS
GbrOr85d/28-374  CQDIEGIFSATILLQFFTSLIIFAMTGFQAASNEAVLIYFYCGCIFCELFLYCFFGNAVT
GffOr85d/59-402  CQDIESIFSVSILLQFFTSLIIFAMTGFQAASNEAILIYFYCGCISCELFLYCCFGNAVT
GmmOr85d/116-462 CQDIESIFSVSILLQFFTSLIIFAMTGFQAASNEAILIYFYCGCICCELFLYCCFGNAVT
GaOr85d/1-347    CQDIESIFSVSILLQFFTSLIIFAMTGFQAASNEAILIYFYCGCICCELFLYCCFGNAVT
GpdOr85d/15-356  CQDIESIFSVSILLQFFTSLIIFAMTGFQAASNEAILIYFYCGCICCELFLYCCFGNAVT
DmOr43b/8-357    CDAIQPIISGTIFAQFIICGSILGIIMINMDQSTRFGIVIYVMAVLLQTFPLCFYCNAIV
DmOr85a/6-350    GNTLRPMISATMFIQLLSVGLLLGLAAVSMTVMERVVSGVYTIAILSQTFPFCYVCEQLS
GbrOr7a2/4-344   VSAISPMISCTIFVQFTITAAMLATTMININVVGRIASIFYIILVFAQSSLCCYQATC--
GffOr7a2/4-346   VTAISPMISLTIFVQFAITAAMLATTMININVVGRIASIFYIILVFAQSSLCCYQATCLV
GaOr7a3/4-346    VAAISPMISLTIFVQFAITAAMLATTMININVVGRIASIFYIILVFAQSSLCCYQATCLV
GmmOr7a1/4-336   VAAISPMISLTIFVQFAITAAMLATTMININVVGRIASIFYIILVFAQSSLCCYQATCLV
GpdOr7a3/4-346   VAAISPMISLTIFVQFAITAAMLATTMININVVGRIASIFYIILVFAQSSLCCYQATCLV
DmOr7a/5-352     LDCISPVISRTIFVQFLITAAIMGTTMININTNTKIASIIYLLAVTLQTAPCCYQATSLD
GpdOr7a2/1-292   FETIAPIISTTVFVQFMITAAIIALTLINMNISAVANSCVYIADLVLEIFPICYYANCLI
GaOr7a1/4-310    FETIAPIISTTVFVQFMITAAIIALTLINMNISAVANSCVYIADLVLEIFPICYYANCLI
GmmOr7a3/4-348   FETIAPIISTTVFVQFMITAAIIALTLINMNISAVANSCVYIADLVLEIFPICYYANCLI
MdOr7PSE/1-279   YNIISPVISRTIFLQFSITAVILG-----------------ITLIXIA------------
MdOr8/3-351      YNAISPVISRTIFLQFSITAAILGITLVNISITAMAASAFYIVAVSVEIFPLCYYANCLL
GbrOr7a1/61-409  YNIVSSVISMTMFVQFTTTAIVLGTTLININFLSTIASCFYVLAVIAEIFPLCYYAQYLI
GffOr7a1/7-333   YNIVSSIISITIFVQFTITATILGITLININFASIVASCFYVLAVVVEIFPLCYYTQYLM
GaOr7a2/54-401   YNIVSSIISITIFVQFTITATILGTTLININFASIVASCFYVLAVVVEIFPLCYYTQYLM
GmmOr7a2/36-361  --------------QFTITATILGTTLININFASIVASCFYVLAVVVEIFPLCYYTQYLM
GpdOr7a1/1-329   YNIVSSIISITIFVQFTITATILGTTLININFASIVASCFYVLAVVVEIFPLCYYTQYLM
MdOr9/36-383     YTRVAPVISITLFVQFTITASLLGVTLININTASIVASCFYVLAVVVEIFPLCYYAQCLM
MdOr10/39-386    YNRVAPVISITIFVQFTITASLLGSTLININTASIVASCFYVLAVVVEVFPLCYYAQCLM
MdOr22/37-385    YSIFCPVISGTMFVQFLIIGLILGITTLHIDRLAIIASLFYVASILAETFPCSFLANCLM
GbrOr42b/1-297   YNLFSPVISGTMFVQFLIIGIILGVTTIHINFFATVASLFYVASILAETFPCSYMANSLM
GffOr42b/2-344   YNLFSPVISGTMFVQFLIIGIILGVTTIHINFFAIVASLFYVASILAETFPCSYLANSLM
GmmOr42b/11-360  YNLFSPVISGTMFVQFLIIGIILGVTTIHINFFAIVASLFYVASILAETFPCSYLANSLM
GpdOr42b/2-234   ---MHPVISGTMFVQFLIIGIILGVTTIHINFFAIVASLFYVASILAETFPCSYLANSLM
GaOr42b/2-338    ---MHPVISGTMFVQFLIIGIILGVTTIHINFFAIVASLFYVASILAETFPCSYLANSLM
DmOr22b/9-353    VDALRSVFSGTIFVQFLLIGIVLGLSMINITLSTGVAVVLFMSCVSMQTFPFCYLCNMIM
DmOr22a/9-351    VDALRPVFSGTIFVQFLLIGTVLGLSMINLTFWTGVATCLFMFDVSMETFPFCYLCNMII
DmOr59c/9-358    SQIIRPILSITIFAQFMLVGIDLGLAAISITIWTIMANVSFIVAICTESFPCCMLCEHLI
DmOr98a/6-349    AAAIRPAVTRTIFVQFLLIGICLGLSMINLDIWTGLATVAYINGLMVQTFPFCFVCDLLK
DmOr42a/10-356   VDCLRPVISGTIFVQFLVVGLVLGFTLININLGSAIAALSFMAAVLLETTPFCILCNYLT
DmOr42b/6-351    CAIIKPVIQGTIFTQFLLIGLVLGFTLINVDIWTGIASFMFVITILLQTFPFCYTCNLIM
DmOr59d/7-353    CDMIRPMISRTIFVQFALIGSVLGLTLVNVNFWKGVASLLFVITILLQTFPFCYTCNMLI
DmOr19a/1-343    FKSLERSLSMTCFLQFFSTACAQCTICYFLGIMRFMNMLFLLVILTTETLLLCYTAELPC
DmOr19b/1-339    FKSLERSLSMTCFLQFFSTACAQCTICYFLGIMRFMNMLFLLVILTTETLLLCYTAELKE
MdOr81/4-349     FECIQPAISSTMFQQLWVAAFTLCLTAINLTFAEKIFSVVYLGVIVIQIFPACLCVNFMM
GbrOr19b/1-289   FRVVQESISNTCLVQFFSTGLAQCTIGVYIDYSKLPNCVAYFCAVTVEIFILCYYGDLFC
GffOr2a1/1-343   FRIVQQGISNTCLAQFFCTGLAQCTIGVYTDYSKLLNIIAYFCAVTAEIFILCYYGDLFC
GmmOr19b/1-338   FRIVQQGISSTCLAQFFCTGLAQCTMGVYTDYSKLPNLIAYFSAVTAEIFILCYYGDLAN
GaOr19b/1-345    FRIVQQGISSTCLAQFFCTGLAQCTIGVYTDYSKLPNLVAYFGAVTAEIFILCYYGDLFC
GpdOr19b/1-343   FRIVQQGISSTCLAQFFCTGLAQCTIGVYTDYSKLPNLIAYFSAVTAEIFILCYYGDLFC
MdOr5/8-352      YLTIQECISKTCLAQFVATGLAQCTIGVYIDFSRLLNSFMFFGAITIEILILCYFGDLYC
MdOr6/1-348      YLTIQECLSTTCLAQFIATGLAQCIIGVYIDFSRLLNSLVFFGAVTIEILVLCYFGDLYC
DmOr2a/1-348     REIIQRVLSVPCMAQFVCSAAVQCTVAMHFDHTAMIISIVFFSAVTLEVFVICYFGDRMR
MdOr4/7-353      HSIIQRIISKACLAQFACSALVQCTVGLHFNYEAQLMSIIFFVAVTLEAFVICYFGHMQS
GbrOr2a/1-343    YDMIQKILSKACLAQFICTALVQCVAGLHVNYGAQILSFIFFFAATMEVFIICYFGHYMS
GffOr2a2/1-337   YDMIQKILSKACLAQFICTALVQCVAGLHIDYGAQILSLIFFLAVTMEVFIICYFGHYMS
GmmOr2a/1-343    YDLIQKILSKACLAQFICTALVQCVVGLHIDYGAQILSFIFFLAVTMEVFIICYFGHYMS
GaOr2a/1-342     YDLIQKILSKACLAQFICTALVQCVVGLHIDYGAQILSFIFFFAATMEVFIICYFGHYMS
GpdOr2a/1-343    YNLIQKILSKACLAQFICTALVQCVVGLHFDYGAQILSFIFFFAVTMEVFIICYFGHYMS
DmOr23a/1-336    LDVTKSLVSYPMMVQFMVIGINIAITLFVLTLYDRIYYLCFLLGITVQTYPLCYYGTMVQ
DmOr33c/1-347    HNLVSRTISEVQLVQLGGCGATLCIIVSYMDTISLVYYLVFFGVVCVQLFPSCYFASEVA
MdOr45/1-344     RQILEEIISVYMFFQILLCGLNMCVILVYMDVITLSYYSTHLIGVMCEILPSCYYGTLLE
MdOr46/1-341     RRKVEDVISLYMFFQILFSSMNMCVVLVFMDTFTMSYYLFYFVGMIFEVLPSCYFGTILE
MdOr47/1-339     RRKVEDVISLYMFFQILFSSMNMCVVLVFMDPFTMIYYMFYFVGMIFEVLPSCYYGTILE
MdOr44/1-341     RRQLEEIISIYMFFQILIAALNMCVVLVFIDIFTLAYYVSYLTSMIFEILPSCYYGTLLE
MdOr48/1-340     RRQLEEIISVYMFFQILVAAFNMCIILVFIDVFTLIYYILYFSAIVFEILPSCYYGTLLE
DmOr33b/1-333    VELLRSTMNISQLGQFISSGVNISITLVNINNFAITYYGVYFLSMVLELFPCCYYGTLEM
DmOr33a/1-338    IRLLRSTLHLSQLGQFLSSGINISITLININNFAMLYYAVFFAAMLIELFPSCYYGILMT
DmOr59a/1-345    FRRIEAFISLPMLIQFTVTALNVCIGLAALEPMARMYFIFYSLAMPLQIFPSCFFGTDNE
MdOr67d3/1-347   YNTMQNIISWAMFIQFFVSVVNNCVAIVALDVFERIYYVIYILAMGIQLFPTCYYGSDFV
GbrOr59a/1-344   FAVIQSIISWPMFLQFLASTLNMCMAMVALDILERIYYVMYFAAMCLQIFPTCYYGSDFE
GffOr59a/1-301   FDVLQSIISWPMFLQFLASTVNMCMAMVALDILERIYYVMYFAAMCMQIFPTCYYGSDFE
GpdOr59a/1-343   FDVIQSIISWPMFLQFVASTVNMCMAMVALDILERIYYVMYFAAMCLQIFPTCYYGSDFE
GaOr59a/1-343    FDVIQSIISWPMFLQFLASTVNMCMAMVTLDILERIYYVMYFAAMCLQIFPTCYYGSDFE
GmmOr59a/1-341   FDVIQSIISWPMFLQFLASTVNMCMAMVTLDILERIYYVMYFAAMCLQIFPTCYYGSDFE
MdOr21/1-335     FKLVEDTQSYVQLILYISGGLNICVAVVYLSLTAYLYYSAFILAITIEIYPSYYYGSSCQ
GbrOr33b/1-324   FKLLENSLSSLQFILFFNTGLNACIVIVNLILYDYIYYSCFLFVVFMEVFPCYFYGSMLY
GaOr33b/1-346    FKLLESSMSWLQFILFFTSGLNTCLTMKSIILYDYIYYGCFLLASGVEVFPCYFYGSVLL
GffOR33b/1-346   FKYLESSISWLQFILFFTNGLNSCVVVVNFILYDYIYYGCFLLAIGVEMFPCYFYGSVLL
GmmOr33b/1-339   FTLLESSMSWLQFILFFTGGLNTCLGVVNFILYDYIYYGCFLLAIGMEVFPCYFYGSVLL
GpdOr33b/1-341   FKLLESSMSWLQFILFFTSGLNTCLGVVNFILYDYIYYGCFLLAIGAEFFPCYFYGSVLV
GbrOrco/1-187    ---MKPLMEL--------------------------------------------SASLDS
DmOrco/2-347     VAAIGDTYGAALLLHMLTSTIKLTLLAYQAVNVYAFTVVGYLGYALAQVFHFCIFGNRLI
MdOrCo/2-343     VAAIGDTYGAALLLHMLTSTIKLTLLAYQAVNVYAFTVIGYLGYALAQVFHFCIFGNRLI
GaOrco/1-327     KEPLSGIYSSADWGAFRAPSTLQTFNNNNPKKQEMMVRSAIKYWVERHKHVVSFNINIYS
GmmOrco/7-349    VAAIGDTYGVALLLHMLTATIKLTLLAYQAVNVYALGVVGYLGYSLAQVFHFCIFGNREE
GffOrco/2-332    VAAIGDTYGVALLLHMLTATIKLTLLAYQAVNVYALGVVGYLGYSLAQ------------
GpdOrco/2-344    VAAIGDTYGVALLLHMLTATIKLTLLAYQAVNVYALGVVGYLGYSLAQVFHFCIFGNREE
DmOr56a/4-356    VQELQYLICVPVMADFIIFSVLICFLFFALSKMDYFFMFIYLFVMAGILWIYHWHATLIV
GbrOr56a1/4-241  ---LFQLFPFEIYDNFFVGYLGAC-------------YALFLGITTIP------------
GaOr56a1/1-210   ASEIENLIRIPVFLDFIIFSVLICFLFYALSKMDYFFMLIYLFVMASILWLYHWHATLIA
GpdOR56a2/4-332  ---EKDLNYWLKMCEFCVQEQIKCPKMNSKSKMDYFFMLIYLFVMASILWLYHWHATLIA
GmmOr56a1/4-258  ---LSPKFSLPDMVD---------------------------------------------
MdOr84A/1-314    ANE-------INIFSVMSSSFTLCLVAYQMSIFTIVKAFILLLYESKQVIITCYIGQKLK
MdOr84B/1-313    ---VTNVANEINIFSVMSSSFTLCLVAYQMSIFTIVKAFILLLYESKQVIITCYIGQKLK
GbrOr56a2/1-348  SRKINRTFSGSMICNLMAASFVLCFLCYQMQFLDIVKTILLLLNESKQVLLICYCGDRLS
GpdOR56a1/1-325  ANEIENLIRIPVFLDFIIFSVLICFLFYALFSLHLIISFTFMDYFFMLIYLFVM------
GaOr56a2/1-351   SRKVNRTFSGSMIVSLTAASFIICFLLFQLQLVDIAMVLILLLNESKQVLLICYCGDKLL
GffOr56a/1-350   SRKVNRTFSGSMIVSLSAASFIICFLLFQLQLVDIAMVLILLLNESKQVLLICYCGDKLL
GmmOr56a2/1-347  SRKVNRTFSGSMIVSLTAASFIICFLLFQLQLVDIAMVLILLLNESKQVLLICYCGDKLL
DmOr13a/1-347    AKRLEDFFNPILLANLMISSVLICMVGFQIFIGDYVKFIIYISSALSQLYVLCENGDAIK
MdOr12/1-351     AGKLENFFNPILLVNFTISSILICMVGFQLFIGDYVKFIVYISSSLSQLYVLCWNGDSLI
GbrOr13a/1-337   SKRLEHFFNPILLINFLISSVLICMVGFQLFIGDYVKFIVYISSSLSQLYILCWNGDDIQ
GaOr13a/5-361    YDDNDDDDDDEMLINFLISSVLICMVGFQLFIGDYVKFIVYISSSLSQLYILCWNGDDLI
GffOr13a/1-352   SNRLEHFFNPILLVNFLISSVLICMVGFQLFIGDYVKFIVYISSSLSQLYILCWNGDDLI
GpdOr13a/4-327   SNRLEHFFNPILLVNFLISSVLICMVGFQLFIGDYVKFIVYISSSLSQLYILCWNGDD--
GmmOr13a/1-350   SNRLEHFFNPILLVNFLISSVLICMVGFQLFIGDYVKFIVYISSSLSQLYILCWNGDDSR
MdOr13/1-347     CKELEKFMSFPLFANYGTSTFLICFVGFQFSFGDFMRFFMFFMAVTGQLFIVCKLGNLTQ
MdOr14/1-353     SMDLEKLFSFQLMVNVVTSTFQICTNLFQFSLSDFLRFFLFFFSVTGQLYVMCELGTILI
MdOr66/1-348     SKEINEIFNISFLVNFITSSIAICMMACSMSMAHTFKYSVGLLSFLVFTFFICYNGGESD
DmOr69a/1-338    GDQVNDIMNF-VFGSLVGATIAICMSSVSIDLASAFKYASGLVAFVLYNFVICYMGTEVT
GpdOr49a/4-312   VSMKLTPYSE-------------C----------FYYFYCFLCVAFYA------ASDK--
GmmOr49a/4-303   PRSLYDGYGHSRIIDIYSLSTHSCRTILCG-LWSATDYFGNCYNLLTTYYVKFFFQSK--
MdOr41/6-357     ADDVNTVFGVQLLLILISTAATICCAGIYTVGKELLEYVAFLPCVVGQYYLICFYGQRLV
MdOr39/9-363     ADDVQENFSVLILVMFSTASILFGAAELVIITAHVLGYLAFVPTGVGQFYMICYYGQLII
MdOr40/1-348     ADELKINFSALILVMFSTISMLFGAAELVLITTHVIGYLAYVPTSVGQFFMVCYYGQLII
MdOr37/1-348     ADDLKEIFSLLVLVMFSTVATLFCAAVYVLINKNVLGYMAFLPTSLGQYFMVCYYGQLII
MdOr38/8-360     ANDLRKTFSILVLIMFSTVVTLFGAAVYVLINSNVLGYLAFLPTTLGQYFMVCYYGQLII
DmOr85f/1-341    QNDLNGIFGKSLLLSLLTTAAVICTVAVYTPTLEGFTYVIFIGTSVMQVYLVCYYGQQDL
DmOr67c/1-351    CEHVNDLYSFSLLLNFLMASMQICFIAFQVTVEVIIIYCIFLMTSMVQVFMVCYYGDTLI
DmOr92a/6-356    SEEVNNIFSFLILWNFIAASLVICFAGFQINVEDIVLYFIFFSASLVQVFVVCYYGDEMI
DmOr67a/4-355    TDLMNEVFGIPLLLNFIASALLVCLVGVQLSPEYFCKQMLFLISVLLEVYLLCSFSQRID
MdOr74CTE/36-379 SDRLNDIFGLLLFVHFASATFVICLLGFLMSFLSLFKLSLFLFTMLIQSAEICSYGQMLM
MdOr73/28-378    SERINDLFGLSLFVNFATSAVVMCFLGFQMSFVNLLKLVLFLILMLTQGFLICHFGQLLT
DmOr85d/10-362   CQDINEIFGVSLLSNFVSSSFIICFVGFQMKIDNLVMLVLFLFCAMVQVFMIATHAQRLV
MdOr75/19-368    SALMNEVFGVSLLVNFISSSFVMCFLGFQMEADTLVMLFMFLFCSLVQILMICNYGQQLI
DmOr85b/1-343    SDAVNDIFGIPLLLNFMVSSFVICFVGFQMPPDIVVKLFLFLVSSMSQVYLICHYGQLVA
DmOr85c/1-340    MDVLNDIFGIPLLLNFMVSTFVICFVGFQMPPDIMIKLFLFLFSSLSQVYLICHYGQLIA
GbrOr85c/1-347   SELMNEVFGVALFFNFMASSFVICFVGFQMDPDTLFKLFLFLFTSASQVYLISHYGQQLI
GpdOr85c/1-348   SELMNEVFGVALFFNFMASSFVICFVGFQMDPDTLFKLFLFLFTSASQVYLISHYGQQLI
GffOr85c/1-302   SELMNKVFGVALFFNFMASSFVICFVGFQMDPDTLFKLFLFLFTSASQVYLISHYGQQLI
GmmOr85c/1-333   SELMNEVFGVALFFNFMASSFVICFVGFQMDPDTLFKLFLFLFTSASQVYLISHYGQQID
GaOr85c/1-348    SELMNEVFGVALFFNFMASSFVICFVGFQMDPDTLFKLFLFLFTSASQVYLISHYGQQLI
MdOr71CTE/1-272  SEQLNSVFSLPLLLNFSASSFVICFVGFQM------------------------------
MdOr72PSE/1-350  SEQLASVFSLPLLLNFSASSFVICFVGFQMEPDTLVKLFLFLFSSTAQVYLICHYSQMZM
MdOr82/1-351     AETVNEVFSISILLNYMISILIIVMISIQIFGLDMIKFVGFFTSASTQVYYICMFGNLLM
GbrOr67c/1-342   IDEVNDVFSISLLLSFFGFGGMVCLVGFNANVLDILTHILFISSIVLIMYYLSTYGTEMI
GffOr85b/1-291   IDEVNDVFSLSILLSFFGFGGMLCLVGFNVSIVDILTYLLFISSILLIMYYLSAYGTKMI
GaOr67c2/1-254   IDEVNDVFSFSVLLSFFSFGGMLR----------------------------------FS
GpdOr67c2/5-355  IDEVNDVFSFSVLLSFFGFGGLLCLVAFNASMLDILTYLLFILSILLIMYYLSAYGTEMI
GmmOr67c/1-351   IDEVNDVFSFSVLLSFFGFGGLLCLVAFNASMLDIFSQTLFILSILLIMYYLSAYGTELV
GbrOr92a/1-313   VDYLNQIFDVMLLFSYFAVSCCLCLTSVNMYAVDIARQSSLLSVSLFDMYQLCKHGEDMI
GffOr67c1/1-304  VDVTNEIFNVSVFISFFSLIALLCSIGMNMQLYDIIRQSLLLVSSLCDLYYVCKYADD--
GaOr67c1/1-249   VDVTNDIFNISVFISFFSSIAQLCSIGMNVQPYHLVKQNFLLGSSLCDLYYVCKYADDMK
GpdOr67c1/1-292  VDVTNEIFNISVLISFLILTALLCSVGMNVQPYHIIKQSLLLLTSLCDLYYTCKYADDMK
GmmOr67a1/1-349  VDVTNEIFNISVFISFFSSIALLCSIGMNVQPYHIIKQSLLLVTSLFDLYYTCKYADDIW
GmmOr67a2/1-326  VDVTNEIFNISVFISFFSSIALLCSIGMNVQPYHIIKQSLLLVSSLCDLYYTCKYADDMK

MdOr69/1-349     ETTDKMSSCYYMANWEDILMKLIILSIELNQKP-FSLG-YNYFVSLATVVTILSYFFLYA
MdOr68CTE/1-285  S---PVNSIPY-----------VFWTIGKVQET-IAF--GQ--IGTTIISR---------
MdOr67/1-348     TITNQISSMYYESNWELVLMKLVQLAIATNSKP-FCLG-LNFFISTTTALAILSYFCLTS
GbrOr74a/1-340   D---EVSPMYYTSNWEHILMKLLTMAINLNRKP-FYLG-LNFFVSLNTVIKVYIYC-INA
GffOr74a/1-346   ATTDEVSSVYYNSNWEFVLMKLLTMAIALNRKP-FYLG-LNFFVSLNTVIKILSYFCLIS
GaOr74a/1-346    ATTDEVSTMYYNSNWEFVLMKLLTMAIALNRKP-FYLG-LNFFVSLNTVIKILSYFCLIS
GmmOr74a/1-345   ATTDEVSTMYYNSNWESVLMKLLTMAIALNRKP-FYLG-LNFFVSLNTVIKILSYFCLIS
DmOr74a/1-351    T--DELGMMYYTADWEQVLMKLVTLAIQLNSRP-FFIG-LNYFVSLTAVLKIISYFFLNS
DmOr35a/1-353    FTTDSLSTMYYLTHWEQILLKLINLAIEMNSKP-FYVG-LKYFVSLQAGLKILSYFFLTS
DmOr83c/1-348    FAYDQVYESICNVTWYELQRKLFGFLLRESQYP-HNIILGVMSLSVRTALQIVSVS-MMM
DmOr67d/2-354    NSNEDFLSVIYTNLWYELEEKLIIMMLAKAQNE-VVLA-ADMALSMNTALQLTSMM-LMN
GbrOr67d1/1-260  D---EVTRIIYEVIWYRLEQKMIMLMLRKSQNA-VILV-GQIMLDFNTALQLTTYLVLIN
GbrOr67d3/1-277  TTNDEVTRIIYEVIWYRLEQKMIMLMLRKSQNA-VILV-GQIMLDFNTALQLTTYLMCKT
GpdOr67d3/1-312  -S--QSIRPSLACTWVPAFSEPLGAIEGQSFVP-EGLS-----VRLSIYLKVS-------
GmmOr67d3/1-332  TANEDVTRMIYEVIWYRLEQKMILLMLRKSQNA-AKLV-GKIMLNF--------------
GffOr67d1/5-214  -----------AIAWHQN----------------YNL-----------------------
GaOr67d1/1-309   TANEDVTRMIYEVIWYRLEQK---------------------------------------
GmmOr67d2/1-344  D---DVTRMIYEVIWYRLEQKMILLMLRKSQYA-VELV-GKIMLNFNTALQLSTYLVLIN
GpdOr67d1/1-267  RFDEDVIRMIYEVIWYRLEQKMILLMLRKSQYA-VELV-GKIMLNFNTALQLSTYLVLIN
GmmOr67d1/1-349  TTNDDVTRMIYEVIWYRLEQKMILLMLRKSQYA-VELV-GKIMLNFNTALQLSTYLVLIN
GbrOr67d4/1-355  ISNDNAIDIIYTVLWYKLDQKMILIMLSKAQTP-ITLV-GQIALAVSTALQVTSFLMLLN
GffOr67d4/33-326 ----NAIDIIYTVHWYELEQKMILIMLSKSQKP-IELV-GQILLSVSTALKVTTMFFTRQ
GpdOr67d4/83-367 D--------IF--QWHLQ-------YNDKSQKP-IELV-GQILLSVSTALKVTSFLLLLN
GmmOr67d4/1-353  ISNDNVIEIIYTIHWYKLEQKLILIMLIKSQKP-IELV-GQILLSVSTALQVTSFLLLLN
GbrOr67d6/1-353  ESNDELLLDIYMERWYELQQKMLLLMLIKAQSP-VTLV-GKIMLSISTALQLTSFLMLIN
GffOr67d6/48-344 KASDKLLLNIYIELWYELQQQMILLMLIKSQSP-VVL---NIVVSFRVQSS--ELT-LSD
GpdOr67d6/30-374 EASDTLLLNIYTELWYELQQQMILLMLMKAQSP-VVLI-GKVMLSLSSALQLTSFLMLLN
GmmOr67d6/1-315  EASDTLLRNIYTELWYELQQQMILLMLIKAQSP-VVLI-GKVMLSLSSALQLTSFLMLLN
MdOr55CTE/1-261  ----------------------------------LAL----------------SLS----
MdOr56/1-347     D---SFTDLCYTQIWYKLERKMLLMMLMMAQKT-GGLI-GAVILTVNTGLQLTTMM-LIN
MdOr57/1-347     VTNDGFIDSCYTEIWYKLQRKMLRMMLMMAQDG-LTI--GSVILSMNTGLQLTTMM-LIN
MdOr58/1-347     VTNDGFIDSGYTDIWYKLERKMIQMMVMMAQGG-LTI--GSVVLTMNTGLQLTTMM-LIN
MdOr65/1-351     ITNDGFIDSCYTEIWYRLQRKMLQMMLMMTQEG-LTI--GSVILTVNTGLQLTTMM-LIN
MdOr62NTE/1-267  KTNDDFIHACYNDRWYDLEKKMLNIMLIMTQKG-LSV--GSVILSMNTGLQVTTML-LMN
MdOr60/1-351     ITNEEFIHSCYNDRWYDLEKKMLNIMLMMAQEG-LTI--ASIMLSMNTGLQVTTML-LLT
MdOr61PSE/1-351  ITNEEFIHSCYNDRWYDLEKKMLNIMLMMAQEG-LTI--ASIMLSMNTGLQVTTML-LLT
MdOr64CTE/1-290  ----------------------------------VEV-----------------------
MdOr59/8-362     IANEGFIDACYNDLWYKLDRKSLLNMLILCQDG-ITI--GSVLLSMNTGLRVTAMM-LIN
MdOr63INT/8-296  -------------LWYKLDRKSLLIMLILCQSG-LTI--GSVLLSMNTGLRVTAMM-LIR
GbrOr67d5/1-347  RANEEVINTIYDSLWYYLEQKLILFMLHKSQEG-LTI--GNLILSLNTALNLTSMM-LLQ
GpdOr67d5/2-335  RANEEVINIIYDSLWYELEQKLILFMLHKSQEG-LTI--GNLILSLNTALKLTSMM-LLQ
GmmOr67d5/1-347  RVNEEVINIICDSLWYELEQKLILFMLHKSQEG-LTI--GNLILSLNTALKLTSMM-LLQ
GffOr67d5/1-315  SVNEEVIDIIYDSLWYNLEQKLILFMLHKSQQG-LTI--GKLILSLNTALKLTSMM-LLQ
GaOr67d2/3-353   RVNEEVINIIYDSLWYELEQKLILFMLHKSQDG-LSI--GNLILSLNTALKLTSMM-LLQ
MdOr53/2-354     ISTDDITSIIYDFIWYDLEQKMILIMLRESQSP-PTMI-GGVMLSMNTALQLTAML-LNE
MdOr54/2-356     ISNDDLTRIIYDCNWYELEQKMILLMLRKSQQA-PTMV-GGFMLSMNTALQLTAMI-LNE
DmOr83a/5-353    QNSQRCGEALWRSPWQRHVRSDYMFFMLNSRRQ-FQLA-GKISLNVDRFRGTISFLLLQK
MdOr76/1-344     INSQRCGDAILRSPWYLQMKNDFLLFLLNSYRP-FKLA-GKMYLNVERFRGVISFLLLQK
MdOr77/21-369    YNSQRCGEAILKSPWYLCIKSDLLLFLLRSYRP-FKLA-GRMFLNIDWYRWVISFLLLQN
DmOr85e/5-354    RHSIRSGDAFWRGAWWKHIRQDILIFLVNSRRA-VHVA-GKFYMDVNRLRSVISFLLLQK
MdOr78/13-361    SHSIRVGEAFWRSGWWLNIKRDIFIFLANSKRV-VVVA-GKFYMDVQRLRSVISFLLLQK
GbrOr85e/12-335  ----DTFEELFNPCLIKTTLQLCLLVFVGVENS-QSL--TQSFIRVKSI-----------
GffOr85e/12-362  CHSVRVGDALWRSRWWLNIKRDVFIFLTNSERT-AKIA-GKLFMDLDRLRAVVSFLLLQN
GmmOr85e/12-362  RHSVRVGDALWRSRWWLNIKRDVFIFLINSERA-VKIA-GKLFMDLDRLRSVVSFLLLQN
GaOr85e/12-352   RHSVRVGDALWRSRWWLNIKRDVLIFLINSERT-VKIA-GKLFMDLDRLRAVVSFLLLQN
GpdOr85e/12-360  RHSVRVGDALWRSRWWLNIKRDVFIFLINSERA-VKIA-GKLFMDLDRLRSVVSFLLLQN
DmOr88a/1-340    KASEGLESSLRSQEWYLGYRKFYLLWTQYCQRT-QQLAFGLIQVNMVHFTEIMAYR-LFT
MdOr79/1-353     NVTTNMSQVIFEQNWYDAYRKFVVHFLLFASRP-FTLG-YNLFIDMVHFRGTMFTF-LQA
GmmOr88a/1-349   EASARLQTVLYNQEWYDAYRRLMLSLLQYAHKP-FTLG-FKLFLDMLHFQSIMRLF-FVQ
GaOr88a/1-351    EASARLQTILYNQEWYDAYRRLMLSLLQYAHKP-FTLG-FKLFLDMLHFQSCIIFYLIPK
GpdOr88a/199-549 E---RLQTILYNQEWYDAYRRLMLSLLQYTHKP-FTLG-FKLFLDMLHFQSCLEYS-HRQ
GbrOr88a/1-260   E--------------------------------------------------AV-------
GffOr88a/1-352   E---RLQTILYTQKWYDAYRRLMLSLLQYAHKP-FTLG-FKLFLDMLHFQSIMRLFAQMR
DmOr67b/1-352    SQSELLFHDWYNCSWYNEFKFMIKMMLLFSRRT-FVLV-GGFTLSHKFLVQVFFFLLLRN
MdOr51JIP/1-333  TESEHLPLDIY--GTXNGANNLRRFMIQRSNIT-ILMV-GGFTMSFVTFLTIFSYFLFLQ
MdOr52/1-357     SESERLPQAIYSSLWFDEFKFMIQIMIMRTNQN-IRMV-GGFSMSLETLLTITSYFLLRN
DmOr63a/3-357    TASEEIANAFYQVRWYGEFRHLIRMMLMRTNRG-FRLV-SWFMMSLPTLMAMVQYFLLQN
MdOr49/7-357     SECEKIPYAFFSCDWFNEFQELTRMMILRSNRS-FFMI-SWFTMTLPTLMAMISYFLLRN
GbrOr63a/5-350   TQSSLLPNAWYNSCWYSEVKFLIRMMILRTNRA-LYMI-SGFSMSLTTMLA--TSLC---
GffOr63a/5-314   TQSNLLPTAWYSCCWYNELKFLIRMMILRTNRA-LYMM-SGFSMSLMTMLTVSKYLLYLN
GmmOr63a1/5-356  TQSNSLPIAWYSCCWYNEFKFLVRMMILRTNRA-LYMM-SDFSMSLMTMLTVILFF-LEK
GaOr63a/1-251    ----IITQVSH-------------------------------------------------
MdOr50/5-360     TQSEKSPDAWYNCCWYNEFKYIIDMMIMRTNRT-LYLV-SGFTMSHMTLLSIVSYFLLKN
Ga63a2/1-183     ----IITQVSH-------------------------------------------------
GbrOr63a2/1-275  QQYKCSPSAWYNCCWYNEFKYIINMMVLRANRT-LYLV-SGFTMSHMTLLSVC-------
GpdOr63a/2-324   TQSGMSPSSWYNCCWYNEFKYIINMMVLRANRT-LYLV-SGFTMSHMTLLSIVSYFLLRN
GmmOr63a2/5-339  TQSGMSPSSWYNCSWYNEFKYIINMMVLRANRT-LYLV-SGFTMSHMTLLSIVSYFLLRN
DmOr1a/1-342     A--ERFSRLLYEVPWQNLHRKLFLFPIERAQRE-TVL--GAYFLGRPLLVWIFSFTLMNA
GbrOr45a3/1-343  ES-MSLHHDIYLLPWHKMERRLMLLPLLCAQASLCFLG-KPFELALSLLTPKDVFVMLES
GffOr45a3/1-320  EESISLCSDVYLLPWHKMQKRLMLLPLLRSQKD-AYLASKPFELALSLLTP--VFVLLYR
GmmOr45a3/1-337  EESISLCSDVYLLPWHKMQRRLMLLPLLRAQKE-AYL--GLFFVDRNLFVFVSTLI-PVG
GaOr45a3/1-296   EESISLCNDVYLLPWHK-------------------------------------------
GpdOr45a3/1-338  EESISLCSDVYLLPWHKMQRRLMLLPLLRAQKE-AYL--GLFFVDRNLFVFLLNFRLTTS
MdOr2/1-345      SENEMFCFDIYSKPWEKMEKRMMLLPLQRSQQD-AAL--GLFFLDRNLLVYIYSYNLLGA
MdOr3TRA/1-342   EN-DMLCHDIYMAPWEKMEKKLMLLPLLRTQRE-ISL--GLYFINVNLLVFIFSFILLGA
DmOr45a/1-343    QS-LAIAQAVYGQNWPEMKRRLWQMVIMRAQRP-AKI-FGFMFVDLPLLLWVISFLMLRT
MdOr29IP/4-338   DESISIAVVIYEHQWEVLSRKLLLLPFARAQKH-SEL--GFFFADLSLFLWVYSFVLMMS
MdOr28/1-351     DESASISVAIYEYHWDLLSRKLLLLPLARSQKP-CKL--GVFFADLSLFLWVYSFVLMMS
MdOr30JI/1-345   DESTSIAVAIYEHQWEILSRKLLLLPLARAQKH-SEL-NGVFFANLSLFLWVYSFVLMMS
GbrOr45a1/9-358  DESLAVSNCIYQSQWQVVLRKSLLIVMMRSQKA-CNL--GVFFADLPLFLWVLSFIMLLT
GffOr45a1/9-361  DESLAVSNSVYESQWQNVLRKSLLIFMIRSQKA-CNL--GVFFADLPLFLWVLSFIMLLT
GmmOr45a1/9-307  D---EVIMSNY---------------------------------------------L---
GaOr45a1/9-357   DESLAVSNSLYESQWQNVLRKSLLIFMIRSQKA-CDL--GVFFADLPLFLWVFSFIMLLT
GpdOr45a1/9-361  DESLAVSNSVYESQWQNVLRKSLLIFMMRSQKA-CDL--GIFFADLPLFLWVFSFIMLLT
MdOr26/6-355     DMSTSVNWTIYESHWHNLSQKLLLFVMMRTRKP-CEIC--IFFANLNLFVWVYSFVMLMS
MdOr27/6-350     DMSTSVSLAIYEHQWHDLSKKLLLLTMLRAQKP-CYV--GIFFTDLSLFVWVYSFMMLIT
MdOr24/6-351     DMSTSVNLAIYEYHWHDLSQKLLMITMIRAQKP-CDI--GIFFADLSLFVWVYSFMMLMS
MdOr25/6-353     DMSISVNWAIYESHWHDLSQKLLLLTMIRAQKP-CEI--GIFFTDLSLFVWVYSFMMLMS
GffOr45a2/1-295  EV-SFLASEIYSIEWSHLSQKLLLFAMMRSQRE-CHLT-GAFFVDLSLFVWVREMCVCKQ
GbrOr45a2/1-284  D---EVSFFFF-----------------------FCI--YSYF----------FLL-LLC
GaOr45a2/1-341   DESSQVAPEIYSIEWSHLSQKLLLFAMMRSQRE-CHL--GAFFVDLSLFVWVLSLIMLKT
GpdOr45a2/1-341  DESSQVASEIYSIEWSHLSQKLLLFAMMRSQRE-CHL--GAFFVDLSLFVWVLSLIMLKT
GmmOr45a2/1-336  NESSQVASEIYSIEWSHLSQKLLLFAMMRSQRE-CHL--GAFFVDLSLFVWVRCYLLLKT
MdOr31/1-343     ES-LLVTTKIYSIPWSKMTQRMLLIPMIRAQQF-SEL--GVFFVDLSLYLWVFSLIALKT
MdOr32PSE/1-347  DVSFQVATKVYSTPWSKMTKRMLLPPMIRAQRF-SEL--GVFFVDLSLYLWVFSLIALKT
MdOr33/1-342     DESELVATKVYLIPWSKLTQRMLLLPMIRAQRS-CEM--GVFFIDLSLFVWVFSLIVLQT
DmOr22c/1-350    ESSAAVADVLYDMEWYKCTRKVILMILRRSQKT-IAV---PFFPSLPALRSILSYILLKT
MdOr15JOI/1-349  DSSAAVADVLYNVEWYKCTRKIILMILHRSQKA-TTIV--PFFPSLPAFSSIISYILLKT
DmOr10a/4-351    ESSTGLCRAMFSCPWQLFQRRLVQLLILRSQRP-VSMV--PFFPSLATFAAILSIILVKS
MdOr11/2-348     ENSIYLATVVFKCNWYICLRRIILMIICRSQKS-LNMV--PFFPSMSTFASILSII-LAS
DmOr45b/2-342    ES-LSLGEAAYSSAWYTWTRRRVFLIILRAQRP-ITVV--PFFPSLPVFTSVISIVLAKT
DmOr24a/2-347    EACSNLARSTFSSHWYGHVQKMTLLMVARAQRV-LTII--PFFPSLETLTSILSLILAKS
MdOr16/2-349     ESSQELAVKAYTSNWYGQIQKMVLLIIVRSQRH-FVVV--PFFPSLPALTAILSVILVKS
GbrOr24a/2-314   -------------QWYGYLQKMILLIIIRSQRT-ITVI--PFIPALPTLTAVC---VISN
GaOr24a/2-345    ES-EELALKAY-CQWYDYIQKMVLLIMIRSQQT-ITVV--PFLPALPMLTALVAAFILGD
GmmOr24a/2-334   STNLELALQAY-CQWYDYIQKMILLIMVRSQ---QTIVKVPFLPALPMLAAVYSVILFKT
GffOr24a/2-317   -------------QWYDYIQKMTLLIMIRAQRT-ITVV--PFLPALPMLTAVCIVVVYPA
GpdOr24a/2-317   -------------QWYDYIQKMVFLIMIRSQQP-IAVV--PFLPALPMLTAVCIVIVYPA
DmOr82a/1-342    AESLQVDTAVRLSNWHLATRTSLSLIILQSQKE-VLIA-GFFVASLANFVGICSLILIKS
MdOr70/1-334     NESLMVGVSVQLSNWYNLHRRMLWLLMLRSQRG-AII--GGFYASLANFMTILSYILIQS
GbrOr82a/31-390  KEFNLANAEVYKYGWEKVFGYLLRVQALKRNKSHDTIISPEIVADLPSTLALHGYLIIGN
GaOr82a/1-263    ----GVSVEIS--HWYNLHRRILCLLMLRSQRE-AIIA--GFYASLANFMAILSYILIQS
GffOr82a/1-295   R--VGVSVQIS--HWYNLHRRMLCLLMLRSQRE-AIIA--GFYASLANFMAILSYILIQS
GpdOr82a/1-309   R--VGVSVEIS--RWYNLHRRVLCLLMLRSQRE-AIIA--GFYASLANFMALISYFMLLS
GmmOr82a/1-334   LESVGVSVEIS--HWYNLHRRILCLLMLRSQRE-AIIA--GFYASLANFTAILSYILIQS
DmOr98b/1-337    SECQLFGQAIYESSWPHLLVSSLKIAMMRSS---LGCIDGYFFANRETLITVSKAF-IKV
DmOr47a/1-335    TESASFEWAIYDSPWHESICRSLLISMMRAHRG-FRI--GYFFANMEAFSSIVSYIMLRS
DmOr9a/2-345     SASLDFGNGLYETNWTDFTKRALLIAAMRAQRP-CQM--GYFFASMATFSTIVSYIMLRS
DmOr46a/1-339    QRSLDLPHELYKTSWVDWSRRIALLFMQRLHST-LRITLNPSLFDLMLFSSIVSYFLLKR
GbrOr46a1/17-365 LTSEKLSLAIYKANWVDWNRKLALQMMARLDLP-IRITINRCYFNLTAFTSIVSYFLLKN
GffOr46a2/89-430 LTSEKLSLAIYRAGWVDWNRKLALQMMGRLDLP-IRITINRCYFNLAAFTSEISNH-SRN
GpdOr46a2/1-330  E---KLPLAIYRAGWVDWNRKFALQMMGRLDLP-IRITINRCYFNLAAFTSVSTLKVLQS
GmmOr46a2/1-300  ----KLSLAIYRAGWVDWNRKLALQMMGRLDLP-IRITINRCYFNLAAFTSIVSYFLLKN
MdOr36/1-348     LKSSDISFNLYESNWYDWNRKLVLLMMIRFDTP-ISISINRCYFNLAAFTAIVSYFLLKR
GffOr46a1/1-338  DQSEAISHSLYSAEWFPWNRKLTFMMMDRFDVP-IRFSINPTYFNLAAFTSVLKHSF---
GpdOr46a1/1-344  DQSQTISRSLYSAEWFPWNRKLTLLMMDRFDVP-IRFSINPTYFNLAAFTSIVSYFLLKN
GaOr46a/1-314    RSQ-TISRSLYSAKWFAWNRKLTLLMMDRFDVP-IRFSINPTYFNLAAFTS--VFT-NRQ
GmmOr46a1/1-343  DRSQTISRSLYSAEWFSWNRKLTLLMMDRFDVP-IRFSIIPTYFNLAAFTSILKYFSTKS
MdOr34/1-347     AKSEEVPYYLY-CNWVYWNRKLTLLMMTRFDIP-IRISINPTYFNLAAFTSIVSYFLLKR
MdOr35/1-344     SKSEEVPYHLY-CKWANWNRKLTLLMMTRFDIP-IRISINPTYFNLAAFTSIVSYYLLKR
DmOr71a/1-336    DSANMLTDSMYNSDWPDMMRRLVLMFMVYLNRP-VTLA-GGFFIGLPLFTKTMSLLLLLN
GaOr94a/1-190    LQSAALHTAIYNCNWIAMLARFANLASRVAPEPAISRGEQAVFTSLTTFDTTVTDL-VPS
GbrOr94b/1-302   VESTALNTAIYDCNWINMERKTILLFMIYLRRP-VVLA-GHFFIGLPIFTKTMSLFLLLN
GffOr94b/1-274   LQSAALHTAVYNCNWIDMERKNILLFMLYVKRP-IILA-GHFFIGLPIFTKVM-------
GpdOr94b/1-302   LQSGALHTAIYNCNWIAMERKTILLFMLYIKRP-IILA-GQFFIGLPIFTKTMSLLLVLN
GmmOr94b/1-299   LQSGALHTAIYNCNWIAMERKTILLFMLYIKRP-IILA-GHFFIGLPIFTKTMSLLLVLN
MdOr80/2-346     LNSSEIMLDVYRTDWLEYNRKLIILFREFLKRP-DKVI-GGYFVGLPIFTKVVSFFLLMN
DmOr94a/1-339    VYANQLTNEVYHTNWLECIRKLLNAYMEHLKKP-VTIA-GNFFVGLPIFVKTISFLLLLN
DmOr94b/1-337    FHANALTNSVFGTNWLEYTRKLLNCYMEFLKRP-VKVA-GVFFIGLPIFVKTISFFLLLK
MdOr83/1-336     WESTKIADAAYNIKWTRSIRKCIAMLILRSQTP-LKIA-GGIFMTLEAFQALLTYFMFKG
GpdOr43a2/1-262  V---GQGRALY-------LMQFFISLCDKIP---KII--YSFH--------VKSYF-LWE
GffOr43a2/1-267  ----KIPDAAYGIDWAESARKCLLILISRSQ---SALVRGNVQ--------CE-------
GaOr43a2/1-310   ----KIPDAAYRIDWTEATRKCLLILISRSQTA-LQIA-GGIVMTLETFQALLSYFMLRS
GmmOr43a2/1-315  AESLKIPDAAYRIDWAESTRKCLLILISRSQTA-LQIESNRYT-----------------
MdOr23/1-337     EESLKVSEAAYSIPWYEGFRKTLLLFIQRTQKP-LCLV-GNVYMTLLIFQSLLSYFMLRG
DmOr43a/1-338    N---RVAEAVYNVPWYEAFRKTLLIFLMQTQHP-MEIV-GNVYMTLAMFQSLLSYFMLRG
GbrOr43a1/1-315  ----RVSETAYSLPWYDCFRKTLLLFIIQSQQP-LQLV-GNVYMTLETFQSLLTYFMLRG
GmmOr43a1/1-339  V---RKRTTFYCCRVLKCLMGYRGIIVVNAF-----IV-GNVYMTLATFQSLLTYFMLRG
GaOr43a1/1-319   V---QVSETAYALPWYNCFRKTLLLFIAQSQQP-LQIV-GNVYMTLATFQSLLTYFMLRG
GffOr43a1/1-299  ----VIMEIMV----------------------------GNVYMTLTTFQSLLTYFMLRG
GpdOr43a1/1-345  MESVKVSETAYGLPWYNCFRKTLLLFITQSQQP-LQIV-GNVYMTLATFQSLLTYFMLRG
MdOr19/10-356    HESLEISTAAYNIDWFNYTQKVLQLLLLRSQKP-CAII-AKAYINLVRLQAMLSVFLLDK
MdOr20PSE/10-339 YESLQISTAAYDINWFNYTQEVLKLLLLRSQKP-CAII-VKSYVNLQRLQVLVSVFLLEK
DmOr49a/1-106    -VNG---S--M-------VMALEPLVQSCI----FG-KI---P--MYLIGF--QHRL-IS
MdOr42/1-335     EQNLSIAAAAYETEWFTYVQKLILLMIMRAQKP-CTIV-GNIYMTLELFQALLSYFLLKR
GaOr49b/6-350    EN-FAIAAAAYETDWFTYVQKDILLLILRAQKP-CSE------LDMPSTKI--KYA-FRH
GffOr49a/1-233   QENFAIAAAAYETDWFTHVQKYILLLILRAQKP-CSIV-GNFYMTMELFQSLLTYFLLKR
GbrOr49b/1-295   ------------------EVKLISVYCAYLRKP------ELLF----------IYL----
GffOr49b/1-319   QEVNAIAAAAYETDWFTHVQKYILLLILRAQKP-CSV--FIMFFKSYNYLLLI----FVN
GpdOr49b/1-242   QEN-AIAAAAYETDWFTYVQKDILLLILRAQKP-CSS-----------FIS--TII----
GmmOr49b/1-325   QENFAIAAAAYETDWFTYVQKDILLVILRAQKP-CSV----FIMFFKSYNE--ILFL---
DmOr30a/1-340    FQSFDIAIAAYESNWMDFTQKTLKFLIMRSQKP-LAIV-GGTYMNLKMLQSLLSFFLLRR
MdOr18/1-337     DESLNVGTAAYESEWFDVTQRTLRLLILRAQKP-CAIV-GRVYMNLELLQSLLTYFLLRN
MdOr17/1-337     DQSLKVAIAAYESNWFDFTQKTIKLFILRAQKP-CAIV-GKVYMNLEMLQSLLSYFLLKR
GbrOr43a2/1-332  DQSLLVAEAAYDSDWFDFTQKILHLLILRAQKP-CAII-GKIYMNLEMLQSLLSYFLLKR
GaOr67a/45-373   DQSLFVAEAAYDSDWFDFTQKILRLLILRAQKP-CAN-----------------------
GpdOr67a/11-337  DQSLFVAEAAYDSDWFDFTQKILHLLILRAQKP-CAIV-GNIYMNLEMLQSLLSYFLLKR
DmOr65a/12-356   KESEQVALAVYEADPNVGIHRQFCFFIQRAQKP-LIMA-SPFPFNLENYMFILCYS-ILT
Dm65c/6-352      QKSLTISEAAYEADPIKGVYRDLCLIIRRGQEP-LIMA-SPFPFNFINYSAILTFL-LKT
DmOr65b/13-357   QKSLQISEAAYEADPTKGVYRDLCVIIRRGQDP-LIMA-SPFPFNLINYSAILTFL-LKT
DmOr47b/22-370   TQSVEVAQAAFDIDWHTKIQRDISFVILRAQKP-LMYA-EPFLFTLGTYMLVLCYR-LLA
GbrOr47b/9-332   L---DVADAAYEISWYTRFKVTVGFLIRRAQKS-LQFA-NPFYFNFQTFTSILSYFLLCT
GffOr47b/12-351  S--LNVADAAYEILWYARFKMAVAFLIRRAQKP-LQFP-SPFYFNIETFTTILSYFLLCT
GpdOr47b/1-297   S--LHVADAAYEILWYTRFKMTVAFLIRRAQKP-LQFP-SPLYFNIKTFTS------VSS
GaOr47b/23-348   S--LNVADAAYEILWYTRFKMTVAFLIRRAQKP-LQFP-SPLYFNIKTFTSILSYFLLCT
GmmOr47b/1-325   L---NVADAAYEILWYTRFKMTVAFLIRRAQKP-LQFP-SPLYFNIKTFTSILSYFLLCT
MdOr1JOI/10-351  EQSKTLGTSGFHSSWYHFYGKSLLIFLTNAQRP-FVFA-GGFMLSLPSFTGILSYILLRQ
GbrOr85d/28-374  EQSKTLPMRGFNSSWYLYYRKSLLVFLTNAQQP-FVFA-GGFMLSLPSFAGILSYILLRQ
GffOr85d/59-402  EQSKTLPIRSFNSSWYDYYRKSLLVFLTNAQQP-FVFA-GSFMLSLPSFLGIIRGF-VPE
GmmOr85d/116-462 EQSKTLPIRSFNSSWYDYYRKSLLVFLTNAQQP-FVFA-GRFMLSLPSFLGILSYILLRQ
GaOr85d/1-347    EQSKTLPIRSFNSSWYDYYRKSLLVFLTNAQQP-FVFA-GSFMLSLPSFLGILSYILLRQ
GpdOr85d/15-356  EQSKTLPIRSFNSSWYDYYRKSLLVFLTNAQQP-FVFA-GSFMLSLPSFLGILSYILLRQ
DmOr43b/8-357    DDCKELAHALFHSAWWVQYQRTVIQFLQKLQQP-MTFA-MNIFINLATNINVATVYIASG
DmOr85a/6-350    SDCESLTNTLFHSKWIGAYRTTMLYFIHNVQQS-ILFA-GGIFICLNTNIKMASVVIVNE
GbrOr7a2/4-344   LVTDKLPVSIFHCHWIEHFRKMIVYFMVNTQKS-ITFA-GKLFVNMASVLSIASFYLLKE
GffOr7a2/4-346   SDADELPVSIFHCQWVQQFRKMIIYFMVNTQKP-IIFA-GKLFVNMASVLSIASFYLLKE
GaOr7a3/4-346    SDADELPVSIFHCHWVEQFRKMIIYFMVNTQKP-ITFA-GKLFVNMASVLSIASFYLLKE
GmmOr7a1/4-336   SDADELPVSIFHCQWVEQFRKMIIYFMVNTQKP-ITFA-GKLFVNMASVLS---------
GpdOr7a3/4-346   SDADELPVSIFHCQWVEQFRKMIIYFMVNTQKP-ITFA-GKLFVNMASVLSIASFYLLKE
DmOr7a/5-352     N--ERLALAIFQCQWLGQFRKMLLYYLHRAQQP-ITLA-MKLFINLATYFSIASLYLIKG
GpdOr7a2/1-292   DDNDLLSLEIFHSAWPEQYRKMLIVFMQRSQQS-MSLA-GKMFINLNTFISISNLYVFHT
GaOr7a1/4-310    DDNDLLSLEIFHSAWPEQYRK---------------------------------------
GmmOr7a3/4-348   DDNDLLSMEIFHSAWPEQYRKMLIVFMQRSQQS-MSLA-GKMFINLNTFINLQNFY-ICA
MdOr7PSE/1-279   ----KFSFSLY---------TLIKQMGIKER---LGL-----------------------
MdOr8/3-351      YDSDTLATEIFHSAWIGQYRKMLIFFIQRTQKS-MELA-GKMFINLNTFISIASLYLIKQ
GbrOr7a1/61-409  DESNLLADAMFHSNWMEQYQKLLIFFTQRSQRV-MDLA-GKLFITLKSFLSVASLYLIKG
GffOr7a1/7-333   DESNLLAEVVFHSNWAEQYQKMLIFFIQRSQRV-MEFA-GKLFITLNSFLSIASLYFIKE
GaOr7a2/54-401   DESNLLAEVVFHSNWMEQYQRMLIFFMQRSQRV-MEFA-GKLFITLNSFLSIASLYFIKE
GmmOr7a2/36-361  DESNLLAEVVFHSNWMEQYQKMLIFFMQRSQRV-MEFA-GKLFITLNSFLSVS-------
GpdOr7a1/1-329   DESNLLAEVVFHSNWMEQYQKMLIFFMQRSQRV-MEFA-GKLFITLNSFLSVS-------
MdOr9/36-383     NENDHLTEAIFHSNWIHQYRQMLIFFMQRSQKS-IEFA-GKLFITLSSFLSIASLYLIKE
MdOr10/39-386    DENNRLTEAIFHSNWIYQYRQMLIFFMQRSQKV-IEFA-GKLFITLSSFLSIASLYLIKE
MdOr22/37-385    DDSDRISLAIFHSAWHEEYKQMICFFLQHTQKT-LILA-MKIFITLNSNINVVSVYMMKQ
GbrOr42b/1-297   DDSDQLSLAIFHSKWRNEYKQVVVFFLQHTQKT-LVLA-MKIFITMNSNINVSMMF-IRT
GffOr42b/2-344   DDSDELSLAIFHSGWPNEYKQVVVFFLQHTQKT-LVLA-MKIFITMNSNIN------LLD
GmmOr42b/11-360  DDSDELSLAIFHSGWFNEYKQVVVFFLQHTQKT-LVLA-MKIFITMNSNINVVSVYLISQ
GpdOr42b/2-234   DDSDELALAIFHSGWFNEYKQVVVFFLQHTQKT-LVLA-MKIFITMNSNIN--VHL-SHS
GaOr42b/2-338    DDSDELSLAIFHSGWFNEYKQVVVFFLQHTQKT-LVLA-MKIFITMNSNIN--VHF-SHS
DmOr22b/9-353    DDCQEMADSLFQSDWTSAYKSTLVYFLHNLQQP-IILA-GGVFISMQTNLNMVTVVIVKQ
DmOr22a/9-351    DDCQEMSNCLFQSDWTSAYKSTLVYFLHNLQQP-ITLA-GGVFISMQTNLAMVSVVVIKQ
DmOr59c/9-358    EDSVHVSNALFHSNWITAYKSAVLYFLHRAQQP-IQFA-GSIFISVQSNIAVATIIIVNQ
DmOr98a/6-349    KDCELLVSAIFHSNWINSYKSSLRYFLKNAQKS-IAFA-GSIFISTGSNIKVASVVFVNQ
DmOr42a/10-356   EDCYKLADALFQSNWIDEYQKTLMYFLQKLQQP-ITFA-MNVFISVGTNISVTSVFLVKQ
DmOr42b/6-351    EDCESLTHAIFQSNWVDAYKTTLLYFLQNVQQP-IVFA-GGIFISMSSNISVASVIITKQ
DmOr59d/7-353    DDAQDLSNEIFQSNWVDAYKATLVLFMHHVQQP-IIFA-GGIFISMNSNITVASIIIVRQ
DmOr19a/1-343    KEGESLLTAVYSCNWLSQFRRLLLLMLARCQIP-MILS-GVIVISMKTFTVMITMLLLNE
DmOr19b/1-339    G--ESLLTAVYSCNWLSQFRRLLLLMLARCQIP-MILS-GVIVISMKTFTVMITMLLLNE
MdOr81/4-349     SETSNLTTAMYKCNWIEQFRRMLIIFMQRSQKV-NVIA-GGLAVTLQTFVAIISMYILSQ
GbrOr19b/1-289   QANEELTNSIYSCNWVDRFKQAHHILLQRSQKI-NTIA-GNIIVNLPTFVTLTELYILRG
GffOr2a1/1-343   QANEQLIDSIYSCNWVDRFKQAHRFLLQRSQKI-NTIA-GNIIVSLPTFVTVMSAFVLNN
GmmOr19b/1-338   E---KLINSIYSCNWVDP----HRFLLQRSQKI-NTVA-GNIIVSLSTFVTVKHLH-FKS
GaOr19b/1-345    QANEQLINSIYSCNWVDRFKQAHRFLLQRSQKI-NTVA-GNLIVSLSTFVTVMSAFIFAV
GpdOr19b/1-343   QANEELINAIYSCNWVDRFKQAHRFLLQRSQKI-NTVA-GNIIVSLSTFVTVMSAFVLNK
MdOr5/8-352      RANDFLIDAIYDCNWIDKFKKALLLLLQRSQQA-DCLA-GNLIVRLPTFVKIMSAFVLNE
MdOr6/1-348      QANEFLIDAIYATNWMDRFKKALLLVLQRAQVT-NCLA-GNLTVMLPTFVTIMSVFVLNK
DmOr2a/1-348     TQSEALCDAFYDCNWIEQFKRELLFTLARTQRP-SLIA-GNYILSLETFEQVMSVFLLLR
MdOr4/7-353      S---NLTYAFYSCGWLAQFKRNLIITLMRTQRT-STIA-GSYIVDLPTFVVLMSVFLLIR
GbrOr2a/1-343    AQSLALVDAFYECGWISQFRRNLIITLMRTQRH-AIIA-GSYIVDLPTFLLLMSTFLLLR
GffOr2a2/1-337   AQSLALIDAFYECGWISQFRRNLIITLMRTQRY-AIIA-GAYIVDLSTFLLLQQTFLLAH
GmmOr2a/1-343    AQSLALIDAFYECGWIPQFRRNLIITLMRTQRY-AILA-GSYIVDLPTFLLLMSTFLLLR
GaOr2a/1-342     AQSLALTDAFYECGWIPQFRRNLIITLMRTQRY-AIMA-GSYIVDLPTFLLLMSTFLLLR
GpdOr2a/1-343    AQSLALIDAFYECGWIPQFRRNLIITLMRTQKY-AILA-GSYIVDLPTFLLLMSTFLLLR
DmOr23a/1-336    ESFAELHYAVF-CNWVDQYRGHMLILAERTKRM-QLLA-GNLVIHLSTYVACWSFFLMAD
DmOr33c/1-347    EELERLPYAIFSSRWYDQHRFDLLIFTQLTLRG-WIIA-GGLILNLNAFFATLSLFVVVR
MdOr45/1-344     DAFQDIAHALFSCNWMDQFKKNLRIFIENSSRR-IYVA--WLFINNNAFIVACTLFLVMN
MdOr46/1-341     DEFQELSYTLFKCNWADQFKKNLRIFVEQASRR-IHVA--WLFINNNSFVTAVSIFLIMN
MdOr47/1-339     EEFQDLAYSLFSCNWTEQFKKNLRIFVEQASRR-IEVA--WLFINNNTFLTAVSYS-IFS
MdOr44/1-341     DEFEDLAYALFSCNWPKQFKKNLRIVAEQAKRR-IYVA--WLFINNNAFLIACTLFLVMN
MdOr48/1-340     DEFQDFAYALFSCNWPDQFKKNLRIVAEFASRR-IYVA--WLFVNNNAFIIAVALF-ALV
DmOr33b/1-333    N---QLTYAIYSSNWMSMYSRILLIFMQLTLAE-VQIA-GGMIIGMNAFFATVSFFLAMS
DmOr33a/1-338    MEFDKLPYAIFSSNWLKMYNRSLIILMQLTLVP-VNIA-GGIVIDMSAFFATVSFYLALS
DmOr59a/1-345    YWFGRLHYAAFSCNWHTQFKRKMMLFVEQSLKK-STAA-GGMMIHLDTFFSTLSLFIIIR
MdOr67d3/1-347   LLFEKLHYAVFSCNWIGQFKRHMMIFTERSLRE-TVAA-GGIFIHLDTFFGTCSLFVVMT
GbrOr59a/1-344   MKFERLHYAVFSSNWTNGFKRHMLLFTERALRE-TRAA-GGIFIHLDTFFATVSLFVVIT
GffOr59a/1-301   IKFERLHYAVFSSNWTEGFK----------------------------------------
GpdOr59a/1-343   IKFERLHYAVFSSNWTEGFKRHMMLFTERALRE-TRAA-GGVFIHLDTFFATISLFVVIT
GaOr59a/1-343    IKFERLHSAVFSSNWTEGFKRHMMLFTERALRE-TRAA-GGVFIHLDTFFATISLFVVIT
GmmOr59a/1-341   IKFERLHYAVFSSNWTEGFKRHMMLFTERALRE-TRAA-GGVFIHLDTFFATISLFVVIT
MdOr21/1-335     QEFNDLSYAIF-CNWLEQFHKNMRIFVESTLPK-VTMA-GGIVMQIENFFAICSLFLIRS
GbrOr33b/1-324   EEFKQLPYAVFSSNWIEQYRQDIIMFMEMALRS-LTMA-GGIVINLSSFFAICSLFLILA
GaOr33b/1-346    EEFKHLPYAVFSSNWIEQYRQDTTIFLEMALKS-VTMSNSGAPVTIKKIIALVIMY-NRK
GffOR33b/1-346   QEFKHIPYAVFSSNWVEQYRQDTTIFLEMALKS-VTMA-GGIVINLNSFFAVCSLFVILT
GmmOr33b/1-339   EEFKHLPYAIFSSNWVEQYRQNTTIFLEMALKS-VTMA-GGIVINLDSFFAIYSLFVILT
GpdOr33b/1-341   EEFKHLPYAIFSSNWVEQYRQNTTIFLEMALKS-VTMA-GGIVINLDCFFAIYSLFVILT
GbrOrco/1-187    S---SVMEAAYSCHWYDGAKTFVQIVCQQCQKA-MSIG-AKFFVSLDLFASVCLLYLLCS
DmOrco/2-347     EESSSVMEAAYSCHWYDGAKTFVQIVCQQCQKA-MSIG-AKFFVSLDLFASVLTYFVLVQ
MdOrCo/2-343     EESSSVMEAAYSCHWYDGAKTFVQIVCQQCQKA-MSIG-AKFFVSLDLFASVLTYF-MVL
GaOrco/1-327     S---SVMEAAYSCHWYDGAKTFVQIVCQQCQKA-MSIG-AKFFVSLDLLVALLTYLIING
GmmOrco/7-349    S--SSVMEAAYSCHWYDGAKTFVQIVCQQCQKA-MSIG-AKFFVSLDLFASNLASFILIT
GffOrco/2-332    S--SSVMEAAYSCHWYDGAKTFVQIVCQQCQKA-MSIG-AKFFVSLDLFASVLTYFVLVQ
GpdOrco/2-344    S--SSVMEAAYSCHWYDGAKTFVQIVCQQCQKA-MSIG-AKFFVSLDLFASVLTYFVLVQ
DmOr56a/4-356    ECHDELSLAYFSCGWYNFLQKMLVFMMMHAQRP-MKMA--LLVLNLRTFIDIGSYFLLRS
GbrOr56a1/4-241  -------------CWHTFITCLMNYIVIKFQ---IIN--KRLKMDVSSDTV--HTF-IVN
GaOr56a1/1-210   Q----------------------CVSTTREQ-----------------------------
GpdOR56a2/4-332  QCNDDLGFAIYSSNWYDYVQKSIRLIMMESTKP-LIMA-FLVELNLKTFIDLH-------
GmmOr56a1/4-258  ----NLNEKDL--NYWRL---KMCEFCVQEQTK-IKW-----------------------
MdOr84A/1-314    ECSSLVNASLYAHSWYDGYRRRVLYMLLCTMQP-FVLF-MGIAITVITLKEVYRLFVFKS
MdOr84B/1-313    ECSSLVNASLYAHSWYDGYRRRVLYMLLCTMQP-FVL---NFMITVITLKEVYAYR-LFT
GbrOr56a2/1-348  DSSQLFNDSLYMHNWVDGYQHHLLFMILYAHKP-VMLL-LGLIITLITLKEVYRFFVLKT
GpdOR56a1/1-325  ----ASILWLY--HWHAT----LIAQCVSTTQG-SSMENHIFFMNFKY-----ETF----
GaOr56a2/1-351   KSSQRFNESLYMHNWVDGYQRHLLFMLLYARNP-IMLL-LDITITLVTLKEVYRFFVLKT
GffOr56a/1-350   ISSQRFNESLYMHNWVDGYQRHLLFMLLYAHNP-IMLL-LDITITLVTLKEVVVVV-VKK
GmmOr56a2/1-347  NSSQRFNESLYMHNWVDGYQHHLLFMLLYARNP-IMLL-LDITITLVTLKE--VLV-VKT
DmOr13a/1-347    QS-TLTAQILYECQWEGSIRNQIWFMILCSQQP-VRIA-FKFSLSLQSFTAILSYFLLRS
MdOr12/1-351     QHSLETANHLYTCNWEGGFRQNLEIMIMCSQRP-VKIA-LKFSLSLQSFTAILSYFLLKT
GbrOr13a/1-337   H---VSLIILFHFHWQGTFRQNLQIMILCSQRP-VKIA-LKFSLSLQSFTAVTSLFLICD
GaOr13a/5-361    QHSTETAKHLYGCNWEGTFRQNLQIMILCSQRP-VKIA-LKFSLSLQSFTAILSYFLLQT
GffOr13a/1-352   QHSTETAKHLYGCNWEGVFRQNLQIMILCSQRP-VKIA-LKFSLSLQSFTAILSYFLLQT
GpdOr13a/4-327   ----LIQHILSTSSYFTL-----LQTVYNADED-YNI-----------------------
GmmOr13a/1-350   S--TETAKHLYGCNWEGTFRQNLQIMILCSQRP-VKIA-LKFSLSLQSFTAVISYFLLQT
MdOr13/1-347     S--TDTAHYLFACNWEGGFKLKLMFMIMRSNRP-VQLV-MQFTLSLQSFNKVVSYFLLKS
MdOr14/1-353     TRSTDTANYLFSCNWEGGFRMKLKLMIMRSQRP-VHLA-MKFTSSLESFTRILSYFLLNS
MdOr66/1-348     A---IMPSAFYN-NWYEGYRRMILFFILRSCEP-NVLA-YKFTVSMPTFMAILQLFFLQA
DmOr69a/1-338    LASGKVLPAAFYNNWYEGYRRMLLILMMRATKP-YMWT-YKLAVSITTYMATLQMFCVRS
GpdOr49a/4-312   ----NIGNSAYNHRWYMAYKKSILIILIRAQKE-ADLA-NGMQISFEAFKIVT-------
GmmOr49a/4-303   ----NIGNSAYNHRWYIAYKKSILIILIRAQKE-ADLA-NSMQISFEAFKIVLRAFVFRT
MdOr41/6-357     SSSENVGAAAYNHAWYNGYKKSVLVIMTRSQRS-MKLA-YGLSVSLGSFRMVMRFFVLKH
MdOr39/9-363     NKSLQVSEAAYNQTWYNGYKKSILTIMRRAQCH-SEIA-GGFQTNLMAFESVMQLFIWST
MdOr40/1-348     NKSLRVSEAAYSQTWYNGYKKSILTIMRRAQRH-SEIA-GGFQTNLMAFESVMQLFIWST
MdOr37/1-348     NKSLQIGEAAYSQTWYNGYKKSILAILGRAQRQ-CEIA-GGFQTNLKGFESVMQLFLWRT
MdOr38/8-360     NKSLRIGDAAYSQTWYNGYKKSILAILGRSQSQ-CEIA-GGFQTNLKAFEGVIQLFVWRT
DmOr85f/1-341    S--GEVAHAVYNHDFHDAYKRYLLIIIIRAQQP-VELAMGYLSISLDTFKQLMRVIMLMQ
DmOr67c/1-351    AASLKVGDAAYNQKWFQCYCTMLKLLIMRSQKP-ASIP-PTFPISLVTYMKVIQFFLLRT
DmOr92a/6-356    SSSSRIGHSAFNQNWLPCYKRILQFIIARSQKP-ASIP-PTFPISFNTFMKVIQFFLLRT
DmOr67a/4-355    AS-ENVGHAAYDMDWLGSFKKILIFISMRSQKP-VCLA-TVVLLSMPTMSIFLKFFAVRT
MdOr74CTE/36-379 DSSLRVSTAVLTTQWLKTCQKMLILMSKRAQRP-AQLATYFIWISQGTMNE---------
MdOr73/28-378    DASLSIAYAAFNQNWISSCQKMLILITERAQKP-VILA-TTLVVSRATMTQLLKFFLLRT
DmOr85d/10-362   DASEQIGQAVYNHDWFRAYRKMLILIIKRAQQP-SRLA-TMFLISLVTVSDLLKFFLLRT
MdOr75/19-368    IKSEEIGHAVYSQEWLNSYRKMLIGIIARSQKP-VILA-TTFLVSRSTMTELMKFFLLRT
DmOr85b/1-343    DASYGFSVATYNQKWYKAYKRALVIIIARSQKV-TFLA-TIFLITRSTMTDLLKFFLLRT
DmOr85c/1-340    DASSSLSISAYKQNWQNAYRRALVFFIARPQRT-TYLA-TIFMITRATMTDLLKFFLLRT
GbrOr85c/1-347   DASFNIASAVYNQQWYNAYKKMLILIAQRAQKP-VQLA-TKFVISRGTMTDLLAYL-YYV
GpdOr85c/1-348   DASFNIATAVYNQQWYNAYKKMLVLIAARAQKP-VELA-TTFVISRGTMTDIMKFFLLRT
GffOr85c/1-302   DASFNIATAVYNQQWYNAYKKMLVLIATRAQKP-VELA-TKFVISRGTMTDL-PIA-LCS
GmmOr85c/1-333   A------------QWYNAYKKMLVLIAARAQKP-VELA-TKFVISRGTMTDVS---VIKK
GaOr85c/1-348    DASFNIATAVYNQQWYNAYKKMLVLIAARAQKP-VELA-TKFVISRGTMTDFSCVVMVMD
MdOr71CTE/1-272  ----TIGV-----------------------EP------DALI----------KLF----
MdOr72PSE/1-350  DASLNVADAVYNQNWSIAYQKMLILMAERAQKP-VQLATTLVLISRGTMTELMKFFLLRT
MdOr82/1-351     DYSSRVSESLIGQEWYWTYQRMLVLAIARSQRP-SHLA-FKFFISMESYGNLMQFFLLRT
GbrOr67c/1-342   TVSTDISVALTDHAWYDGYQRMLPFPIARSQRP-AQLA-HKFFVSMESFQSLMQLFLIKT
GffOr85b/1-291   TLSTDVSVALADHSWYDGYQRMLPFPIARAQRP-AQLA-YKFFVSMESFQSLLQLFLIKT
GaOr67c2/1-254   T---DVSVALTDHPWYDGYQRMLPFPIARAQRP-AQLG-YKFFVSMESFQSLMQLFLIKA
GpdOr67c2/5-355  RLSTDVSVALTDHPWYDGYQRMLPFPIARAQRP-AQLA-YKFFVSMESFQSLMQLFLIKA
GmmOr67c/1-351   NGNEDVSVALTDHPWYDGYQRMLPFPIARAQRP-AQLG-YKFFVSMESFQSLMQLFLIKA
GbrOr92a/1-313   NGSTDISEALAEHPWYNGYQRMLIFPMARAQRP-AALA-SKFFVSMESFQSVNTSC-IRN
GffOr67c1/1-304  -------------------------------MK-TSI------VALNTISN---------
GaOr67c1/1-249   T---------------------------------SVI------PTLFTILK---------
GpdOr67c1/1-292  T-----------------------------------------------------------
GmmOr67a1/1-349  LRGAKTKYSLDEHPWYDGYQRMLLFPMARAQRP-AQLA-YKFFVSMESVLSVNIAY-LTS
GmmOr67a2/1-326  T---SVRNIWL-------YRVLTTLLVHFAARGANEVHATRNYISKPKTKYVLSYQ-LLT

MdOr69/1-349     FR
MdOr68CTE/1-285  --
MdOr67/1-348     FR
GbrOr74a/1-340   LF
GffOr74a/1-346   FR
GaOr74a/1-346    FR
GmmOr74a/1-345   FR
DmOr74a/1-351    MR
DmOr35a/1-353    MQ
DmOr83c/1-348    MN
DmOr67d/2-354    YL
GbrOr67d1/1-260  FL
GbrOr67d3/1-277  IK
GpdOr67d3/1-312  --
GmmOr67d3/1-332  --
GffOr67d1/5-214  --
GaOr67d1/1-309   --
GmmOr67d2/1-344  FL
GpdOr67d1/1-267  FL
GmmOr67d1/1-349  FL
GbrOr67d4/1-355  FL
GffOr67d4/33-326 FY
GpdOr67d4/83-367 LL
GmmOr67d4/1-353  LL
GbrOr67d6/1-353  FL
GffOr67d6/48-344 VK
GpdOr67d6/30-374 FL
GmmOr67d6/1-315  FL
MdOr55CTE/1-261  --
MdOr56/1-347     FL
MdOr57/1-347     FL
MdOr58/1-347     FL
MdOr65/1-351     FL
MdOr62NTE/1-267  FV
MdOr60/1-351     FV
MdOr61PSE/1-351  FV
MdOr64CTE/1-290  --
MdOr59/8-362     FF
MdOr63INT/8-296  FL
GbrOr67d5/1-347  FM
GpdOr67d5/2-335  FL
GmmOr67d5/1-347  FL
GffOr67d5/1-315  FL
GaOr67d2/3-353   FL
MdOr53/2-354     FV
MdOr54/2-356     FV
DmOr83a/5-353    MD
MdOr76/1-344     MD
MdOr77/21-369    MD
DmOr85e/5-354    LA
MdOr78/13-361    LA
GbrOr85e/12-335  --
GffOr85e/12-362  MA
GmmOr85e/12-362  MA
GaOr85e/12-352   MA
GpdOr85e/12-360  MA
DmOr88a/1-340    FL
MdOr79/1-353     RG
GmmOr88a/1-349   TQ
GaOr88a/1-351    PA
GpdOr88a/199-549 LS
GbrOr88a/1-260   --
GffOr88a/1-352   KK
DmOr67b/1-352    MN
MdOr51JIP/1-333  EC
MdOr52/1-357     CM
DmOr63a/3-357    VN
MdOr49/7-357     VA
GbrOr63a/5-350   --
GffOr63a/5-314   FN
GmmOr63a1/5-356  RQ
GaOr63a/1-251    --
MdOr50/5-360     LN
Ga63a2/1-183     --
GbrOr63a2/1-275  --
GpdOr63a/2-324   LS
GmmOr63a2/5-339  LS
DmOr1a/1-342     LY
GbrOr45a3/1-343  ID
GffOr45a3/1-320  FL
GmmOr45a3/1-337  FA
GaOr45a3/1-296   --
GpdOr45a3/1-338  MN
MdOr2/1-345      MK
MdOr3TRA/1-342   MK
DmOr45a/1-343    FE
MdOr29IP/4-338   VS
MdOr28/1-351     VS
MdOr30JI/1-345   VS
GbrOr45a1/9-358  LA
GffOr45a1/9-361  LA
GmmOr45a1/9-307  --
GaOr45a1/9-357   LA
GpdOr45a1/9-361  LA
MdOr26/6-355     LQ
MdOr27/6-350     MD
MdOr24/6-351     MQ
MdOr25/6-353     ME
GffOr45a2/1-295  KK
GbrOr45a2/1-284  C-
GaOr45a2/1-341   LD
GpdOr45a2/1-341  LD
GmmOr45a2/1-336  LD
MdOr31/1-343     LE
MdOr32PSE/1-347  LE
MdOr33/1-342     ID
DmOr22c/1-350    FL
MdOr15JOI/1-349  FL
DmOr10a/4-351    FQ
MdOr11/2-348     SF
DmOr45b/2-342    IL
DmOr24a/2-347    VI
MdOr16/2-349     MI
GbrOr24a/2-314   VG
GaOr24a/2-345    AE
GmmOr24a/2-334   TI
GffOr24a/2-317   VK
GpdOr24a/2-317   VK
DmOr82a/1-342    IE
MdOr70/1-334     IE
GbrOr82a/31-390  LD
GaOr82a/1-263    IE
GffOr82a/1-295   IE
GpdOr82a/1-309   LK
GmmOr82a/1-334   IE
DmOr98b/1-337    SK
DmOr47a/1-335    FS
DmOr9a/2-345     FN
DmOr46a/1-339    VN
GbrOr46a1/17-365 FN
GffOr46a2/89-430 IN
GpdOr46a2/1-330  LL
GmmOr46a2/1-300  FN
MdOr36/1-348     IN
GffOr46a1/1-338  --
GpdOr46a1/1-344  MN
GaOr46a/1-314    QN
GmmOr46a1/1-343  LI
MdOr34/1-347     IN
MdOr35/1-344     IN
DmOr71a/1-336    MN
GaOr94a/1-190    NT
GbrOr94b/1-302   MS
GffOr94b/1-274   --
GpdOr94b/1-302   MK
GmmOr94b/1-299   MS
MdOr80/2-346     VE
DmOr94a/1-339    VS
DmOr94b/1-337    IS
MdOr83/1-336     MM
GpdOr43a2/1-262  RA
GffOr43a2/1-267  --
GaOr43a2/1-310   LM
GmmOr43a2/1-315  --
MdOr23/1-337     LK
DmOr43a/1-338    VT
GbrOr43a1/1-315  LY
GmmOr43a1/1-339  LY
GaOr43a1/1-319   LY
GffOr43a1/1-299  LY
GpdOr43a1/1-345  LY
MdOr19/10-356    FY
MdOr20PSE/10-339 VY
DmOr49a/1-106    MH
MdOr42/1-335     VY
GaOr49b/6-350    CR
GffOr49a/1-233   VY
GbrOr49b/1-295   --
GffOr49b/1-319   VS
GpdOr49b/1-242   --
GmmOr49b/1-325   --
DmOr30a/1-340    VY
MdOr18/1-337     VY
MdOr17/1-337     VY
GbrOr43a2/1-332  LY
GaOr67a/45-373   --
GpdOr67a/11-337  LY
DmOr65a/12-356   IL
Dm65c/6-352      LD
DmOr65b/13-357   LD
DmOr47b/22-370   LM
GbrOr47b/9-332   MN
GffOr47b/12-351  MN
GpdOr47b/1-297   LC
GaOr47b/23-348   MN
GmmOr47b/1-325   MN
MdOr1JOI/10-351  IY
GbrOr85d/28-374  LY
GffOr85d/59-402  FE
GmmOr85d/116-462 LY
GaOr85d/1-347    LY
GpdOr85d/15-356  LY
DmOr43b/8-357    MN
DmOr85a/6-350    MD
GbrOr7a2/4-344   MD
GffOr7a2/4-346   MD
GaOr7a3/4-346    MD
GmmOr7a1/4-336   --
GpdOr7a3/4-346   MD
DmOr7a/5-352     MN
GpdOr7a2/1-292   LY
GaOr7a1/4-310    --
GmmOr7a3/4-348   IY
MdOr7PSE/1-279   --
MdOr8/3-351      MG
GbrOr7a1/61-409  MD
GffOr7a1/7-333   MD
GaOr7a2/54-401   MD
GmmOr7a2/36-361  --
GpdOr7a1/1-329   --
MdOr9/36-383     MD
MdOr10/39-386    MD
MdOr22/37-385    MG
GbrOr42b/1-297   FF
GffOr42b/2-344   CP
GmmOr42b/11-360  MD
GpdOr42b/2-234   WV
GaOr42b/2-338    WV
DmOr22b/9-353    FN
DmOr22a/9-351    FN
DmOr59c/9-358    MN
DmOr98a/6-349    LN
DmOr42a/10-356   MN
DmOr42b/6-351    MN
DmOr59d/7-353    MN
DmOr19a/1-343    IR
DmOr19b/1-339    IR
MdOr81/4-349     MK
GbrOr19b/1-289   LG
GffOr2a1/1-343   LN
GmmOr19b/1-338   HI
GaOr19b/1-345    FE
GpdOr19b/1-343   FN
MdOr5/8-352      VN
MdOr6/1-348      VN
DmOr2a/1-348     AK
MdOr4/7-353      FK
GbrOr2a/1-343    FK
GffOr2a2/1-337   IE
GmmOr2a/1-343    FK
GaOr2a/1-342     FK
GpdOr2a/1-343    FK
DmOr23a/1-336    RD
DmOr33c/1-347    AK
MdOr45/1-344     LK
MdOr46/1-341     TR
MdOr47/1-339     L-
MdOr44/1-341     MK
MdOr48/1-340     MK
DmOr33b/1-333    LR
DmOr33a/1-338    FR
DmOr59a/1-345    MR
MdOr67d3/1-347   MK
GbrOr59a/1-344   MK
GffOr59a/1-301   --
GpdOr59a/1-343   MK
GaOr59a/1-343    MK
GmmOr59a/1-341   MK
MdOr21/1-335     IK
GbrOr33b/1-324   MK
GaOr33b/1-346    QE
GffOR33b/1-346   MK
GmmOr33b/1-339   MK
GpdOr33b/1-341   MK
GbrOrco/1-187    LY
DmOrco/2-347     LK
MdOrCo/2-343     VQ
GaOrco/1-327     YM
GmmOrco/7-349    KR
GffOrco/2-332    LK
GpdOrco/2-344    LK
DmOr56a/4-356    SH
GbrOr56a1/4-241  --
GaOr56a1/1-210   --
GpdOR56a2/4-332  --
GmmOr56a1/4-258  --
MdOr84A/1-314    A-
MdOr84B/1-313    VF
GbrOr56a2/1-348  T-
GpdOR56a1/1-325  --
GaOr56a2/1-351   AW
GffOr56a/1-350   LS
GmmOr56a2/1-347  LG
DmOr13a/1-347    VY
MdOr12/1-351     VY
GbrOr13a/1-337   --
GaOr13a/5-361    VY
GffOr13a/1-352   VY
GpdOr13a/4-327   --
GmmOr13a/1-350   VY
MdOr13/1-347     FL
MdOr14/1-353     FL
MdOr66/1-348     MD
DmOr69a/1-338    LK
GpdOr49a/4-312   --
GmmOr49a/4-303   ML
MdOr41/6-357     AV
MdOr39/9-363     MT
MdOr40/1-348     IM
MdOr37/1-348     MM
MdOr38/8-360     LM
DmOr85f/1-341    MI
DmOr67c/1-351    TY
DmOr92a/6-356    TY
DmOr67a/4-355    MY
MdOr74CTE/36-379 --
MdOr73/28-378    MY
DmOr85d/10-362   MY
MdOr75/19-368    MY
DmOr85b/1-343    MY
DmOr85c/1-340    MY
GbrOr85c/1-347   YY
GpdOr85c/1-348   IY
GffOr85c/1-302   IE
GmmOr85c/1-333   YQ
GaOr85c/1-348    FE
MdOr71CTE/1-272  --
MdOr72PSE/1-350  MY
MdOr82/1-351     TY
GbrOr67c/1-342   RY
GffOr85b/1-291   RY
GaOr67c2/1-254   RY
GpdOr67c2/5-355  RY
GmmOr67c/1-351   RY
GbrOr92a/1-313   FF
GffOr67c1/1-304  --
GaOr67c1/1-249   --
GpdOr67c1/1-292  --
GmmOr67a1/1-349  I-
GmmOr67a2/1-326  LV
