# Supplementary material for: Genome-Wide Comparative Analysis of Chemosensory Gene Families in Five Tsetse Fly Species
Source: PLoS Negl Trop Dis. 2016 Feb 17;10(2):e0004421. doi: 10.1371/journal.pntd.0004421 (PMC4757090; doi:10.1371/journal.pntd.0004421)
Supplement: S2 Dataset — Multiple sequence alignments of five Glossina species, Drosophila melanogaster, Anopheles gambaie, Musca domestica and Ceratitis capitata used in construction of phylogenies of the chemosensory gene. (ZIP) [file pntd.0004421.s002.zip › Alignment_files_for_resubmission/minus_C-OBPs.aln]

CLUSTAL

MdObp55/14-129   SMKYCICIISLESIVSSTPSHLIIDFDRVIATCNSSFSIPM-DHYRFLRCLYEKS-GLL-
MdObp53a/1-115   -MKTCQSVLSIALFILLCQHLVNKHEGYVLGKCLERYGGPSYENAEFTNCYLANMYDFYN
MdObp54a/1-112   -MKYYSVLF-TVATILIAQALCHDMNSDILRQCLQDETVTE-RLLEFARCVAAEK-GWFD
CcObp8a/10-130   IAFTWIIILLFNFCNFIGADFEEEDFLTASERCFQRERLAA-SYQRYVHCIWNEL-KLWN
MdObp58/2-120    KSRTFVALLLCNILILVTGQ--SDNFYDKSEKCFDQLHVPQ-RYKAYVHCLAMKL-EIWT
MdObp63/1-123    MFKLILLSFVCLHLMQVQNDWYPTNAYSILQQCKEEHKLPE-AVIDLVLCASKGF-NVYT
MdObp67/1-120    MNKSFFILI-GIIFTQVEHDWYPKDPGAIQDQCAESNPLTD-ESKAYIICTAKGM-NFYT
MdObp62/1-119    MNKIICIFIALILTKALDHDWYPKDPAAAQHKCNDV--LSA-ETKFLFMCTAKAL-NIYT
MdObp61CTE/1-109 MNKIFGVII-LEALADDPHDWYPKNPVAVHEKCREENPLTE-ESRNFFLCTAKSM-NFYT
MdObp68/1-117    MNKIFGVII-LEALADDPHDWYPKNPVAVHEKCREENPLTE-ESRNFFLCTAKSM-NFYT
MdObp72/1-120    MFKILSIAL-LCVTAIFVQEWNPANSNEIEAKCREQYPLAD-EMIAYLFCTAMGK-NLYS
MdObp74/1-120    -MKNCAVLL-VFCFGMITPKWYPRDGPEIEAECMEDHSTSA-ATIAYLLCFLTET-NVYR
MdObp75/1-120    -MNKLSFVFLICAIAMIRPDWYPEDEAAVEAKCREENNVSA-ETVTFLLCLSENK-HLYH
MdObp65/1-120    -MNKLSIVLIISCFAVIRPDWYPKDELAVEAKCREENSISP-ELMTYVMCLGHNK-NFYN
MdObp69/28-148   MNTLSCVLILICCSAMIRPDWYPQDIPAIEIKCREENSIKT-DIMALMLCLARKK-NIFN
MdObp66/1-120    -MTKFCCVVLICCLAMVLPDWYPQDEPAIEAKCRDENSISS-DTMTFLLCLAENK-NVFN
MdObp70/1-120    -MNKFCFVVLICCLAMVLPDWYPQDEPAIEAKCRDENSITS-DTMTFLLCLAENK-NVFN
MdObp64/6-129    QHRLQVQRLKILIVLANRPDWYPENPTDIEKDCMQQYPISA-EAKALLLCVANGQ-NVYS
MdObp71/1-118    ---MFKIIITICLFSLVRPDWYPENPQEIEAECMKKYNVDA-ETIAVLFCSAVGK-NVYR
MdObp73PSE/1-118 MFKIIIXIFFISLVFAKRPDWYPENPLEIEAECMKKYNVNA-ETIALVFCIAVGK-NVYR
GffObp99d/8-129  SPVIRLAMQDVVFFSIVSENWKPQTVVQVAQKCLRLQNGLNIETLHQVRCFFENL-SLWD
GaObp99d/3-124   LKRINAVTLLMLLMSSSSENWKPQTVVQVAQNCLRLQNGLNIETLHQVRCFFENL-NLWD
GmmObp99d/1-121  -MFSKHVTLLMLLMSSSNENWKPQTVVQVAQKCLRLQTGLNIETLHQVRCFFENL-SLWD
GpdObp99d/1-121  -MFLKHVTLLMLLMSSSSENWKPQTVVQVAQKCLRLQNGLNIETLHQVRCFFENL-SLWD
DmObp99d/3-115   HLRLEIICWSCLLIAMATEAWKAQMVYEDLEKCRQE----------TLRCLVKKL-GLWT
CcObp99d/2-116   FTTRYLLIFSLLVICAISSSFTPTSISDYEQPCLP-------IVTDYIRCMVSNM-GLWT
DmObp99c/1-120   -MLKYLIVA-LALCAVAADDWTGEEIRKIRVDCLKENPLSN-DQISYLTCSAIKL-GIFC
MdObp60/1-121    -MKLFLALL-AIVACVSADDWTADEIKTIRAACLEEVPLTE-EQMNYLMCTSVKM-DIFC
CcObp99c/1-67    -MKFLIVVLAVVALAYA-------------MK--AVA---------KQAAEIKEIRQE--
GbrObp99c/10-131 KMKEFLFIFFLTIVACIDDDWQISDIKSIRNECLKEHPLSD-EQITYLLCTALKM-DVFC
GpdObp99c/3-123  VQRRKTIKK-SENFHIRDEDWQVADIKSIRNECLKEHPLSN-EQITYLLCTALKM-EVFC
GmmObp99c/1-110  ------------MIRAEDEDWQVADIKSIRNECLKEHPLSN-EQITYLLCTALKM-EVFC
GaObp99c/1-110   ------------MIRAEDEDWQVADIKSIRNECLKEHPLSN-EQITYLLCTALKM-EVFC
GffObp99c/1-116  ------MNNNESMIRAEDEDWQVADIKSIRNECLKEHPLSN-EQITYLLCTALKM-EVFC
DmObp83g/3-124   SQSLLLIVAAVATFLVATAKFLHADAEKAFEECREDYYVPD-DIYEFVKCFLEKL-ELFS
MdObp52/1-70     -MKFQLVCLLVCGLALQ-------------MK--LVQAFA------RTPEDALKAHEE--
GbrObp83g/1-120  -MKLLLIIV-STAVALVTAKFDKADALQAHEDCHEEYNIPD-DIYEYVKCWIEKM-GIFT
GffObp83g/1-120  -MKLFLIIL-STTVALVNAKFDKDDALKAHEECHKEFNVPD-DIYEYVKCWIEKM-GIFT
GpdObp83g/1-120  -MKLFLIIL-STTVALVFAKFDKDDALKAHEECHEEFKVPD-DIYEYVKCWVEKM-GIFT
GmmObp83g/1-120  -MKLFLIIL-STTVALVFAKFDKDDALKAHEECHEEFQVPD-DIYEYVKCWVEKM-GIFT
GaObp83g/1-120   -MKLFLIIL-SATVALVFAKFDKDDALKAHEECHEEFNVPD-DIYEYVKCWVEKM-GIFT
DmObp44a/1-121   -MKNAVAILLCALLGLAASDYKAEDLQSARKECAASSKVTE-ALIAYIQCIFVKF-DLFD
CcObp44a/1-120   -MKYIVAVL-LALFALAAEEYKQDDLLKARKECMEAKKVPA-EHIEYIECIFNKF-QLFS
MdObp15/1-120    -MKVTAVLL-FALFAVATAEYKQDDLMKARKECMEAKKVTP-EMIEYIQCIFEKF-ELFD
GbrObp44a/1-121  -MKTTVAVILLAIFALVSADYKQEDLNKARKECMEAKKVTP-ELVEYIECIFDKF-QLFD
GffObp44a/1-120  -MKTTAVVL-LALFALVSADYKQEDLNKARKECMEAKKVTP-ELVEYIECIFDKF-QLFD
GmmObp44a/1-120  -MKTTAVIL-LALFALVSADYKQEDLNKARKECMEAKKVTP-ELVEYIECIFDKF-QLFD
GpdObp44a/1-120  -MKTTAVIL-LALFALVSADYKQEDLNKARKECMEAKKVTP-ELVEYIECIFDKF-QLFD
GaObp44a/1-120   -MKTTAVIL-LALFALVSADYKQEDLNKARKECMEAKKVTP-ELVEYIECIFEKF-QLFD
DmObp99a/1-119   -MKVFVAI--CVLIGLASADYVRHDMLAYRDECVKELAVPV-DLVEYIKCVFTKW-GLFD
MdObp56/1-119    -MKLFVVL--CTLFVLNASAYVRDDLLQFRNECVSELEIPE-NLVEYLKCVFVKF-GFFD
MdObp57/1-119    -MKIFVAV--CFLFAVSTSAYVRDEHLQFRNECIAELKVPT-DLLNYLKCIFVKF-GFFD
DmObp99b/1-121   -MKVLIVLLLGLAFVLAHHDYVHEDLTNYRTQCVEKVHASE-ELVEYLECIFQKF-GFYD
MdObp59/1-121    -MKVFIAILCLTAAVTVGHDYTKEDLARFRDECGKQLDVPA-DKMEYMKCVFEKF-GFFD
GbrObp99b/1-121  -MKTVIVILAFAIVTVSHDDYVRDDLIKFRDECSNKLNVPA-ELLEYMQCMFEKF-EFFD
GffObp99b/1-121  -MKTIIVIVLVATLATVDDDYVREDLLKFRDECSTKLNVPA-DLLEYMKCMFKNF-GFFD
GaObp99b/1-121   -MKTIIVICVLVTLATVDEDYVREDLFKYRDECSNKLNVPA-DLLEYMKCMFELF-GFFN
GmmObp99b/1-121  -MKTIIVIVFLVTLATVDDDYVREDLFKYRDECSNKLNVPA-DLLEYMKCMFEHF-GFFN
GpdObp99b/1-121  -MKTIIVIVVLVTLATVDDDYVREDLFKYRDECSNKLNVPA-DLLEYMKCMFEHF-GFFN
MdObp54b/1-96    -SHLVT--------------------------CVKEKATSMSQLLELFNCFANKA-QLYD
MdObp53b/1-101   -----------------MDNID-MDAKLAMKDCLHRFDRSEWQLFGYSRCFLDKL-QLFN

MdObp55/14-129   ---ENWKLNTTKIRLNIWP---ATGDSIEVC--EMEGAN-EKNPCVR-AYDIAKCLTIRA
MdObp53a/1-115   ET-DGFSEQKVIDKFGASV--------YEVC--KPKFSE-GKDKCET-AYKGFHCLVNLE
MdObp54a/1-112   IERHRWNKQKIVDDLGANM--------YNYC-RYEFNRP-FSNVCTY-AFKGLKCLKQAE
CcObp8a/10-130   DR-TGFNVEHIAALYRDKANTEVLVPILSDC---NRNTN-NAPTLKW-CYNAFKCVLNSR
MdObp58/2-120    NR-SGFNIEKIYNQYRNRVNDEIMLPTISNC---NRSAQ-NSNKELW-CYRAFLCILNTD
MdObp63/1-123    SE-NGYNADRLAYALYRIGNRTCRRQLVGQC--VTKYKD-IKPEDEM-VFHIIKCILEKE
MdObp67/1-120    TE-KGFDTERLLYALDKMN-RLHNRNMVVDC--VNKYKE-IKSEYEM-VYHVAKCLKEGN
MdObp62/1-119    SE-NGFDTARLIYALEKMN-RLHNRSAVEEC--VRRNLD-VKPEGTK-VFNVAKCVEDEN
MdObp61CTE/1-109 TQ-NGFDANRLIYALEKMD-LLHNRNAVEEC--VKKNKD-VSPEETK-VFNVAKCIED--
MdObp68/1-117    TQ-NGFDANRLIYALEKMD-LLHNRNAVEEC--VKKNKD-VSPEETK-VFNVAKCIEDEN
MdObp72/1-120    PE-VGFIAERLAYEIQNTYKYNCPLNLIQDC--IDNSYEDSYSEDII-YFNIMKCILENA
MdObp74/1-120    PA-KGPEIKRIAWSLKESFLNKCDLDMIRDC--VEEHQS-DELKDYA-YFKIIKCAYEKA
MdObp75/1-120    AD-TGFKADRLQYVLKEKSKLNCKDDFVEGC--VNAAKD-VKPDEAL-VFDVTKCVVAGA
MdObp65/1-120    SE-IGFKADRLLVIMKERANMDCKPGFVEGC--AEEGKD-IEPEDAM-LFKIIKCVIVGG
MdObp69/28-148   SE-MGFKADRFQIILKDRKKVDCKLEFMEEC--VNGAKD-IKPDDVM-IMNIMKCFVPGM
MdObp66/1-120    SD-MGFKADRLQIIMKERAKMDCKLEFIEEC--EMGAKD-MKPDDAM-IFNIMKCIVGGI
MdObp70/1-120    SD-MGFKADRLQIIMKERAKMDCKLEFVEGC--EMGAKD-IKPDDAM-IFNIMKCIVDGL
MdObp64/6-129    PD-EDLEPERMAYSLYRSLHLECELDLVRECLGNHKEHS-VNGNHEDFMYLTLECIFEGA
MdObp71/1-118    PE-SGFDPERFAVGLKYGLNVDCNVDFIRNC--ANKYNN-IESQEGK-YFHFFKCVFDDI
MdObp73PSE/1-118 PE-SGYDPERLALGLKYGLNIDCNVDFLSNC--AHRYND-VESQEGK-FFDFFKCVF---
GffObp99d/8-129  KY-NGFKAERLGYVFNKRQMMNEILVAVNYC--DDKTRQ--DDANKW-AFEAYSCFAVGP
GaObp99d/3-124   KY-NGFKAKRLAHVFNKRHMTNEIVVAVSYC--NDTTRQ--SDANKW-AFDAYSCFAMGP
GmmObp99d/1-121  KY-NGFKAERLAHVFNKRQMMNEILVAVNYC--NDKARQ--DDANKW-AFEAYSCFAMGP
GpdObp99d/1-121  KY-NGFKAERLGHIFNKRQMINEILVAVSYC--NDKARQ--DDANKW-AFEAYSCFAMGP
DmObp99d/3-115   DE-SGYNARRIAKIFAGHNQMEELMLVVEHC--NRMEQD-TSHLDDW-AFLAYRCATSGQ
CcObp99d/2-116   DS-VGYKAKRVAKFFMKQHSEHEVMALVEYC--NQKNQQ--ENLDLW-AFEAYRCATAGR
DmObp99c/1-120   DQ-QGYHADRLAKQFKMDLSEEEALQIAQSC--VDDNAQ-KNPTDVW-AFRGHQCMMASK
MdObp60/1-121    TH-QGWHPDRIAKQFKMDMEESDVKKLADDC--VAKYPKADKENDVH-VYEVHKCLMDSE
CcObp99c/1-67    --------CLKE-----NPEYIQK--------DDE---WT-VKQAAEIKEIRQE------
GbrObp99c/10-131 KH-QGYHPDRIAKQFKMDMNEEEVFEIAQKC--QDTNPD-NSPVDVW-AFRGHKCMMTSA
GpdObp99c/3-123  AH-QGYHPNRIAKQFKMDMNEEEVLEIAEKC--HDSNPD-NSSVDVW-AFRGHKCMMSSA
GmmObp99c/1-110  AH-QGYHPNRIAKQFKMDMNEEEVLEIAEKC--HDSNPD-NSSVDVW-AFRGHKCMMSSA
GaObp99c/1-110   AH-QGYHPNRIAKQFKMDMNEEEVLEIAEKC--HDSNPD-NSSVDVW-AFRGHKCMMSSA
GffObp99c/1-116  AH-QGYHPNRIAKQFKMDMNEEEVLEIAEKC--HDSNPD-NSSVDVW-AFRGHKCMMSSA
DmObp83g/3-124   EK-KGFDERAMIAQFTSKSDLSTVQHGLEKC--IDHNEA-ESDVCTW-ANRVFSCWLPIN
MdObp52/1-70     --------CREE-----YNEIYEQ--------AAK---FE-PRTPEDALKAHEE------
GbrObp83g/1-120  EN-KGFNEKNIIAQYTHEDNLGTIRHGLEKC--IDHNEW-DSDTCTW-ANRVFSCWLKVN
GffObp83g/1-120  EN-RGFNEKNIIAQYTFENNLESVRHGLEKC--IDHNEW-ETDVCTW-ANRVFSCWLKVN
GpdObp83g/1-120  EN-RGFNEKNIVAQYTYENNLESVRHGLEKC--IDHNEW-ETDACTW-ANRVFSCWLKVN
GmmObp83g/1-120  EN-RGFNEKNIVAQYTYENNLESVRHGLEKC--IDHNEW-ETDVCTW-ANRVFSCWLKVN
GaObp83g/1-120   EN-RGFNEKNIVAQYTYENNLESVRHGLEKC--IDHNEW-ETDTCTW-ANRVFSCWLKVN
DmObp44a/1-121   EA-KGFKVENLVAQLGQGKDKAALKADIEKC--ADKNEQ-KSPANEW-AFRGFKCFLGKN
CcObp44a/1-120   PT-EGFKTQNLIAQLGHNKNKDAVKADIEKC--ADKNEQ-KSDSCTW-AYRGFKCFISKN
MdObp15/1-120    AK-DGFKNDNLVAQLGQGKNKDEVKADVEKC--ADKNEQ-KSDSCSW-AFRGFKCFITKN
GbrObp44a/1-121  SQ-TGFKNDNLIAQLGQSKNKDEVKADIEKC--ADKNTE-KSDSCTW-AFRGFKCFISKN
GffObp44a/1-120  SQ-TGFKNDNLIAQLGQSKNKDEVKADIEKC--ADKNTE-KSDSCTW-AFRGFKCFISKN
GmmObp44a/1-120  SQ-TGFKNDNLIAQLGQSKNKDEVKADIEKC--ADKNTE-KSDSCTW-AFRGFKCFISKN
GpdObp44a/1-120  SQ-TGFKNDNLIAQLGQSKNKDEVKADIEKC--ADKNTE-KSDSCTW-AFRGFKCFISKN
GaObp44a/1-120   SQ-TGFKNDNLIAQLGQSKNKDEVKADIEKC--ADKNTE-KSDSCTW-AFRGFKCFISKN
DmObp99a/1-119   VQ-SGFNVENIHQQLVGNHHNEAFHASLAAC--VDKNEQ-GSNACEW-AYRGATCLLKEN
MdObp56/1-119    TA-SGFNVENIHQQLVGSQHDDAVHATIESC--VDNNEQ-GSNACEW-AYRGATCFIKNN
MdObp57/1-119    TT-NGFSVENIHQQLVGAAHGDDLHTKISSC--IDKNEQ-GSNACEW-VYRGATCLIKNN
DmObp99b/1-121   TE-HGFDVHKIHIQLAGPGESDEVHQKIAHC--AETHSK-EGDSCSK-AYHAGMCFMNSN
MdObp59/1-121    ET-HGFNPYLVHHQLAGGHHSDEIHQKIDLC--ADKNSQ-KSDACTW-AYRGGMCFLANH
GbrObp99b/1-121  EK-QGFDVHKIHLQLVGAHHSDETHEKIAKC--AAKKPE-DTNACAW-AYRGGVCFINSN
GffObp99b/1-121  EN-HGFDVHKIHKQLVGAHHSDETHEKIAKC--ANKKPE-DTDPCAW-AYRGGVCFINSN
GaObp99b/1-121   EK-QGFDVHKIHKQLMGAHHSDETHEKIAKC--ADKKPE-DTDPCAW-AYRGGVCFINSN
GmmObp99b/1-121  EK-QGFDVHKIHKQLMGAHHSDETHEKIAKC--ADKKPE-DTDPCAW-AYRGGVCFINSN
GpdObp99b/1-121  EK-QGFDVHKIHKQLMGAHHSDETHEKIAKC--ADKKPE-DTDPCAW-AYRGGVCFINSN
MdObp54b/1-96    DN-YQWIVKNWLKAFGPIR---DESANISICRISDEKRR-TMNVCSW-MYDEYNCWERLN
MdObp53b/1-101   HRLHKWDIRGLNTKL----NISVENANTSAC--EAMAVKRNRNICAW-MYREFTCYAMAS

MdObp55/14-129   L-VDARNQPL
MdObp53a/1-115   N-DPFVVIDG
MdObp54a/1-112   L-NVIVTY--
CcObp8a/10-130   V-GQWFKEDV
MdObp58/2-120    V-GKWFKEDV
MdObp63/1-123    VSPEVVEKDG
MdObp67/1-120    N-ADGDVKNE
MdObp62/1-119    V-LVEKVKYG
MdObp61CTE/1-109 ----------
MdObp68/1-117    V-SGEKH---
MdObp72/1-120    F-EECERV--
MdObp74/1-120    P-ARCLQKIE
MdObp75/1-120    K-EHCENVE-
MdObp65/1-120    E-ENCKKAE-
MdObp69/28-148   E-ENCKKIE-
MdObp66/1-120    K-ENCKKIE-
MdObp70/1-120    K-ENCKKIE-
MdObp64/6-129    P-GKCTNTE-
MdObp71/1-118    K-GNCKKIE-
MdObp73PSE/1-118 --GGIEGNCE
GffObp99d/8-129  I-GNWTNLFI
GaObp99d/3-124   I-GNWTNLFI
GmmObp99d/1-121  L-GNWTNLFI
GpdObp99d/1-121  I-GNWTNLFI
DmObp99d/3-115   F-GHWVKDFM
CcObp99d/2-116   M-GTWLGEYV
DmObp99c/1-120   I-GDKVRAFV
MdObp60/1-121    V-GQKVKTYI
CcObp99c/1-67    ----CLKE--
GbrObp99c/10-131 I-GDKVKAFI
GpdObp99c/3-123  I-GDKVKAYI
GmmObp99c/1-110  I-GDKVKAYI
GaObp99c/1-110   I-GDKVKAYI
GffObp99c/1-116  I-GDKVKAYI
DmObp83g/3-124   R-HVVRKVFA
MdObp52/1-70     ----CREE--
GbrObp83g/1-120  R-HVVRKMFT
GffObp83g/1-120  R-HVVRKMFN
GpdObp83g/1-120  R-HVVRKMFT
GmmObp83g/1-120  R-HVVRKMFT
GaObp83g/1-120   R-HVVRKMFT
DmObp44a/1-121   L-PLVQAAVQ
CcObp44a/1-120   L-PLVQESLK
MdObp15/1-120    M-PLVMDSLK
GbrObp44a/1-121  L-PLVMESLK
GffObp44a/1-120  L-PLVMESLK
GmmObp44a/1-120  L-PLVMESLK
GpdObp44a/1-120  L-PLVMESLK
GaObp44a/1-120   L-PLVMESLK
DmObp99a/1-119   L-AQIQKSLA
MdObp56/1-119    L-QLVQRSVA
MdObp57/1-119    L-PLVQRSVA
DmObp99b/1-121   L-QLVQHSVK
MdObp59/1-121    L-KLVQDSIH
GbrObp99b/1-121  L-QLVKSSVN
GffObp99b/1-121  L-QLVKSSVN
GaObp99b/1-121   L-QLVKSSVN
GmmObp99b/1-121  L-QLVKSSVN
GpdObp99b/1-121  L-QLVKSSVN
MdObp54b/1-96    YNTNGSVAYR
MdObp53b/1-101   I---AKEELK
