# Supplementary material for: Genome-Wide Comparative Analysis of Chemosensory Gene Families in Five Tsetse Fly Species
Source: PLoS Negl Trop Dis. 2016 Feb 17;10(2):e0004421. doi: 10.1371/journal.pntd.0004421 (PMC4757090; doi:10.1371/journal.pntd.0004421)
Supplement: S2 Dataset — Multiple sequence alignments of five Glossina species, Drosophila melanogaster, Anopheles gambaie, Musca domestica and Ceratitis capitata used in construction of phylogenies of the chemosensory gene. (ZIP) [file pntd.0004421.s002.zip › Alignment_files_for_resubmission/Snmps.aln]

CLUSTAL

AgSNMP2/4-460   CTLIWAGI----GAMMAVGALLGWVVFPRAVHEKVIEATELRQGTDQYKRWEALPQPLDF
DmSNMP2/1-464   -MIHWSLIVSALGVCVAVGGYCGWILFPNMVHKKVEQSVVIQDGSEQFKRFVNLPQPLNF
MdSNMP2/4-470   LSLPWPLLGAFAGIVVSVGAYCGWFMFPNMVHKKVEESVIITDGSEQYKRFIQLPQPLTF
GmmSNMP2/4-397  FPFHF-------------------------------QNVIITDGSEQYKRFVQLPQPLSF
GbrSNMP2/4-372  KLIHWSLILGIVGILISAG------------------NVIITDGSEQYQRFVQLPQPLTF
GaSNMP2/4-347   LKLHNI------------------------------RNVIITDGSEQYKRFVQLPQPLSF
GffSNMP2/4-358  KLLHWSLVLGIVGVLLSAGAYCGWLYFPTMIHQKVEESVIITDGSEQYKRFVQLPQPLSF
GpdSNMP2/4-358  KLLHWSLVLVIVGILLSAGAYCGWFYFPTMIHQKVEENVIITDGSEQYKRFVQLPQPLSF
AgSNMP1/4-466   KERNFKKIGLICVAVLLCGMVFSYGIFPSILRFMIKQNVLLKPGTQIRDMFEKIPFPLDF
GbrSNMP1/1-379  MHLNRETLLKKAAIAFSVSITVGFLVIPKVMKFAMKKMINLSPGTDVRELWSNTPFPLHF
GffSNMP1/1-467  MHVNREGLLKKAAAALSVAITVGFLVIPKVMKFAMKKMINLSPGTDVRELWSNTPFPLHF
GpdSMNP1/1-467  MHVNRKGLLKKAAAALSVAITVGFLVIPKVMKFAMKKMINLSPGTDVRELWSNTPFPLHF
GmmSNMP1/1-467  MHVNREGLLKKAAAALSVAITVGFLVIPKVMKFAMKKMINLSPGTDVRELWSNTPFPLHF
GaSNMP1/1-467   MHVNREGLLKKAAAALSVAITVGFLVIPKVMKFAMKKMINLSPGTDVRELWSNTPFPLHF
DmSNMP1/1-465   MQVPRVKLLMGSGAMFVFAIIYGWVIFPKILKFMISKQVTLKPGSDVRELWSNTPFPLHF
MdSNMP1/1-467   MKVDRTKLLIISASVFVFAIMNGWLIFPKILKFILKKQVNLKPGSDIRELWENTPFPLHF

AgSNMP2/4-460   KVYIFNVTNPYEVMQGRRPK-VVEVGPYVYFQYRQKDNVRFSRDRSKVHFSQQQMYVFDA
DmSNMP2/1-464   KVYIFNVTNSDRIQQGAIPI-VEEIGPYVYKQFRQKKVKHFSRDGSKISYVQNVHFDFDA
MdSNMP2/4-470   KVYIFNVTNPMRVQQGALPI-VKEVGPYVYKQYRRKRVKHFSRDGSKITFTQDQLYVFDE
GmmSNMP2/4-397  KVYVFNVTNSHKIQLGRNECHLKNILFEFLRQFRTKRVQHFSRDGSKITYVQDQLYIFDE
GbrSNMP2/4-372  KVYVFNVTNSYKIQLGAMPI-VQEIGPYIYKQFRTKRVQHFSRDGSKITYVQDQLYIFDE
GaSNMP2/4-347   KVYVFNVTNSHKIQLGAIPI-VKEIGPYIYKQFRTKRVQHFSRDGSKITYVQDQLYIFDE
GffSNMP2/4-358  KVYVFNVTNSHKIQLGAIPI-VKEIGPYIYKQFRTKRVQHFSRDGSKITYVQDQLYIFDE
GpdSNMP2/4-358  KVYVFNVTNSHKIQLGAIPI-VKEIGPYIYKQFRTKRVQHFSRDGSKITYVQDQLYIFDE
AgSNMP1/4-466   KLHIFNVTNPDEIMRGGKPR-VNDIGPLYFEEWKEKYDTVDNVEEDTLTFTLRNTWIFRP
GbrSNMP1/1-379  YIYVFNITNADELVRGGKPN-LQEVGPFVFEEWKSKYDLIDDPVEDTVDYHMRNTYIFNK
GffSNMP1/1-467  YIYMFNITNPDELAAGGKAI-LKEVGPFVFDEWKSKYDLVDDPVEDTVDYHMRNTYIFNK
GpdSMNP1/1-467  YIYIFNITNPDVLAAGGKAI-LKEVGPFVFDEWKSKYDLVDDPVEDTVDYHMRNTYIFNK
GmmSNMP1/1-467  YIYMFNITNPDELAAGGKAI-LKEVGPFVFDEWKSKYDLVDDPVEDTVDYHMRNTYIFNK
GaSNMP1/1-467   YIYMFNITNPDELAAGGKAI-LKEVGPFVFDEWKSKYDLVDDPVEDTVDYHMRNTYIFNK
DmSNMP1/1-465   YIYVFNVTNPDEVSEGAKPR-LQEVGPFVFDEWKDKYDLEDDVVEDTVSFTMRNTFIFNP
MdSNMP1/1-467   YFYIFNITNPDGFLRGEKPA-LREVGPFVFDEWKSKYDLVDDEEEDTVSYNMRNVFIFNE

AgSNMP2/4-460   ESSYPLTENDELTVLNMHMNSILQIAEDETYDSLRLINVELNRIFGRPDTMFLRTTPKQF
DmSNMP2/1-464   VASAPYTQDDRIVALNMHMNSVLQISENDPGLALLLVNANLKAVFNDPRSMFVSTSVREY
MdSNMP2/4-470   EASAPYRETDHIVALNMHMNSVLQIGENDPGLAILLVNANIKAIFNDPKSMFVRTTVKEY
GmmSNMP2/4-397  EASAPLRESDNIV-------SVLEISENDPSLAILLVNANLKGIFNDPKSMFVSTTVKNY
GbrSNMP2/4-372  EASAPLHESDNIVVLNMHMNSVLQISENDPSLAILLVNANLKGIFNNPKSMFVNTTVKDY
GaSNMP2/4-347   EASAPLRESDNIVVLNMHMNSVLEISENDPSLAILLVNANLKGIFNDPKSMFVSTTIKNY
GffSNMP2/4-358  QASAPLRESDNIVVLNMHMNSVLEISENDPSLAILLVNANLKGIFNDPKSMFVSTTVKNY
GpdSNMP2/4-358  EASAPLRESDNIVVLNMHMNSVLEISENDPSLAILLVNANLKGIFNDPKSMFVSTTVKNY
AgSNMP1/4-466   DLSA-LTGEEIVTIPHPLIMGVLLMVQRDREAMMPLVKKGVNILFDPLESAFLKVRIMDL
GbrSNMP1/1-379  EKSAPLTGEEMLTVMHPLIV--------VRFLDLRMVKKGISHVYQSIANEYLKF-----
GffSNMP1/1-467  EKSAPLTGEEVITVLHPLIVGATIVVQRERAPMMDIVVKGLTHIFGDMKP-FLVLPFMDI
GpdSMNP1/1-467  EKSAPLTGEEVITVLHPLIVGATIVVQRERAPMMGIAVKGLTHIFGELKP-FLVLPFLDI
GmmSNMP1/1-467  EKSAPLTGEEVITVLHPLIVGATIVVQRERAPMMDIVVKGLTHIFGELKP-FLVLPFLDI
GaSNMP1/1-467   EKSAPLTGEEVITVLHPLIVGATIVVQRERAPMMDIVVKGLTHIFGDLKP-FLVLPFLDI
DmSNMP1/1-465   KESLPLTGEEEIILPHPIMLPGGISVQREKAAMMELVSKGLSIVFPDAKA-FLKAKFMDL
MdSNMP1/1-467   EASKPLTGNEVFTLMHPLIVPISVVVQRERAAMMELVSKAIDIVFKDQKG-ILTGTFMDI

AgSNMP2/4-460   LFDGVPF-CVNVIGIAKAICKEIEKRNTKTIRTMPDGSLRFSFFSHKNMTDDGM-FTINT
DmSNMP2/1-464   LFDGVRF-CINPQGIAKAICNQIKESGSKTIREKSDGSLAFSFFGHKNGSGHEV-YEVHT
MdSNMP2/4-470   LFDGVRF-CINPQGLAKAICNQIKDGGSKTIRELKDGSLAFSFFNHKNGTGREV-YEVHT
GmmSNMP2/4-397  LFDGVRF-CVNPQGLAKAICNQIKESSSKTLRELKDGSLAFSFFHHVSSTKLNKCMAFCL
GbrSNMP2/4-372  LFDGVRF-CINPQGLAKAICNQIKESGSKTIRELKDGSLAFSFFHHKNGSGQEL-FEVHT
GaSNMP2/4-347   LFDGVRF-CVNPQGLAKAICNQIKESGSKTLRELKDGSLAFSFFHHKNGSGQEL-FEVHT
GffSNMP2/4-358  LFDGVRF-CINPQGLAKAICNQIKESGSKTLRELKDGSLAFSFFHHKNGSGQEL-FEVHT
GpdSNMP2/4-358  LFDGVRF-CVNPQGLAKAICNQIKESGSKTLRELKDGSLAFSFFHHKNGSGQEL-FEVHT
AgSNMP1/4-466   LFDGIYVDCSSQDFAAKALCSGMDSEGA--VMPHNETHYKFSFFGMRNHTEAGR-WVVYR
GbrSNMP1/1-379  ---------------------------SREPGQLDELFISLD--RDANHSDAGH-YRACR
GffSNMP1/1-467  FFRGFPIDCSSDEFEAKAVCSAFYTGEVKAAIQLNKTHFGFSFMGKANHSDAGH-FKACR
GpdSMNP1/1-467  FFRGFPIDCSSEEFEAKAVCSAFYTGEVKSATQLNKTHFGFSFMGHANHSDAGH-FKACR
GmmSNMP1/1-467  FFRGFPIDCSSDEFEARAVCSAFYTGEVKSAIQLNKTHFGFSFMGNANHSDAGH-FKACR
GaSNMP1/1-467   FFRGFPIDCSSEEFEARAVCSAFYTGEVKSATQLNKTHFAFSFMGNANHSDAGH-FKACR
DmSNMP1/1-465   FFRGINVDCSSEEFSAKALCTVFYTGEIKQAKQVNQTHFLFSFMGQANHSDSGR-FTVCR
MdSNMP1/1-467   FFRGISVDCSSDEFAAKALCTAFYTGEVKQAIQVNDTHFLFSFMGRANNSDAGR-FTACR

AgSNMP2/4-460   GIKDPSRTQMIELWNGRTTLDVWNNRSCNKIHGTDGSGYPPFRTGVERMTIFSTDICRTV
DmSNMP2/1-464   GKGDPMRVLEIQKLDDSHNLQVWLNASCNQINGTDASAYPPFRQRGDSMYIFSADICRSV
MdSNMP2/4-470   GKDDPMRVLEIQKLDDNHHLQVWLNASCNQINGTDASSYPPFRQKGDSMFIFSSDICRSV
GmmSNMP2/4-397  SLHFYFELISNFTLSNRKMVPAKNYLNCNQINGTDASMFPPFRQPGDNMYIFSTDICRSV
GbrSNMP2/4-372  GKGDAMKLMEIQKLDDSHNLQVWLNASCNQINGTDASMFPPFRKPSDSMYIFSTDICRSV
GaSNMP2/4-347   GKGDAMKVMQIQKLDDSHNLQIWLNASCNQINGTDASMFPPFRQPGDNMYIFSTDICRSV
GffSNMP2/4-358  GKGDAMKVMQIQKLDDSHNLQVWLNASCNQINGTDASMFPPFRQPGDNMYIFSTDICRSV
GpdSNMP2/4-358  GKGDAMKVMQIQKLDDSHNLQIWLNASCNQINGTDASMFPPFRQPGDNMYIFSTDICRSV
AgSNMP1/4-466   GVKNIRDLGRVVSYNEETEMDIWDGDECNQYIGTDSTIFPPFLTAQDRLWAWSPEICRSL
GbrSNMP1/1-379  GVKNIHKMGKVILFDDEPELDVWPGDNCNEIVGTDGTVFPPFLKKEQGLWAFSPELCRSL
GffSNMP1/1-467  GVKNIHKMGKVIRFEDEPELDVWPGDNCNEIIGTDGTVFPPFLSKEQGLWAFSPELCRSI
GpdSMNP1/1-467  GVKNIHKMGKVIRFNDEPELDVWPGDNCNEIIGTDGTVFPPFLSKEQGLWAFSPELCRSI
GmmSNMP1/1-467  GVKNIHKMGKVISFNDEPELDVWPGDNCNEIIGTDGTVFPPFLSKEQGLWAFSPELCRSI
GaSNMP1/1-467   GVKNIHKMGKVIRFADEPELDVWPGDNCNEIIGTDGTVFPPFLSKEQGLWAFSPELCRSI
DmSNMP1/1-465   GVKNNKKLGKVVKFADEPEQDIWPDGECNTFVGTDSTVFAPGLKKEDGLWAFTPDLCRSL
MdSNMP1/1-467   GVKNVHKMGTILKFADEPEMDIWPGDACNQFRGTDSTVFPPFLHKDEGLWAFTPDLCRSL

AgSNMP2/4-460   DIKLTGSSSYEGIPALRYEIDLHEIGPEYGNDCYCVNKKSNGCLYKGALDLSNCFDAPVV
DmSNMP2/1-464   QLFYQTDIQYQGIPGYRYSIGINDIGPEHDNECFCVDKRKNGCLYAGALDLTTCLDAPVI
MdSNMP2/4-470   QLFYQKEIQYKGIPGYRYSIGINDIGPEHDNECFCVDKRKNGCLYAGAMDLTNCLDAPVI
GmmSNMP2/4-397  QLFNQHPIEYKGIPGYRYSIGVNDIGPEHDNDCFCVDKRKNGCLYAGALDLTTCLG----
GbrSNMP2/4-372  QLFNQHAVEYKGIPGYRYSIGVNDIGPEHENDCFCVDKRKNGCLYAGALDLTTCLD----
GaSNMP2/4-347   QLFNQHTIEYKGIPGYRYSIGVNDIGPEHDNDCFCVDKRKNGCLYAGALDLTTCLDRKSI
GffSNMP2/4-358  QLFNQHTIEYKGIPGYRYSIGVNDIGPEHDNDCFCVDKRKNGCLYAGALDLTTCLGKL--
GpdSNMP2/4-358  QLFNQHPIEYKGIPGYRYSIGVNDIGPEHDNDCFCVDKRKNGCLYAGALDLTTCLGKS--
AgSNMP1/4-466   GAHYVHKSKYAGLPMSYFELDFGDLKNEPHNHCFCRDA-PDDCPPKGTMDLSPCLGGPII
GbrSNMP1/1-379  GTFYTHKESYAGMPASHFTTDLGDLKVFKTISKFSVSSRTSGC--CGALLLSDFLE---I
GffSNMP1/1-467  GTFYTHKSSYAGMPASHFTTEFGDLKEQPDYHCFCNDPDPDSCPPKGTIDLQPCLGGPFL
GpdSMNP1/1-467  GTFYTHKSSYAGMPASHFTTDFGDLKEQPDYHCFCNDPDPDTCPPKGTIDLQPCLGGPLM
GmmSNMP1/1-467  GTFYTHKSSYAGMPASHFTTEFGDLKEQPDYHCFCNDPDPDTCPPKGTIDLQPCLGGPFM
GaSNMP1/1-467   GTFYTHKSSYAGMPASHFTTEFGDLKEQPDYHCFCNDPDPDTCPPKGTIDLQPCLGGPFM
DmSNMP1/1-465   GAYYQHKSSYHGMPSMRYTLDLGDIRADEKLHCFCEDPDLDTCPPKGTMNLAACVGGPLM
MdSNMP1/1-467   GAHYVKKSSYHGLPASYFTLDLGDIKADPELHCFCDDPDVDTCPPKGTMSLHACTGAPVL

AgSNMP2/4-460   LTLPHMLGYTGTPLNGGKRVQFNMFLRRIDAIKLTDRLQPTLFPVIWIDEGIALNEDMVK
DmSNMP2/1-464   LTLPHMLGLTGTPLQGGKRVQFNMFLKSINRIGITENLPTVLMPAIWVEEGIQLNGEMVA
MdSNMP2/4-470   LTLPHMLGLTGTPLQGGKRVQFNMFLKSINRISITENLTTSLMPAIWVEEGIELNDEMVA
GmmSNMP2/4-397  ----KFYSLTGTPLQGGKRVQFNMFLKTINRITITENLTTVLMPAIWIDE--VKSNCICL
GbrSNMP2/4-372  --------LYWCSYKRYGGKGCNLNCNQLTDHNITDDVECIK------------------
GaSNMP2/4-347   LSYLNL--LASTTSDNCEN-----------------------------------------
GffSNMP2/4-358  ------------------------------------------------------------
GpdSNMP2/4-358  ------------------------------------------------------------
AgSNMP1/4-466   GSKPHFYGFTGSPVSAAKRLQFSMELGPIRDHELFGQLPDVILPMFWAEEGASLNKTWTN
GbrSNMP1/1-379  STQQHFCLVTGTPFKAGKRLQFNMDLEPVEAIESLAHLPRVLLPLFWVEEGVALNKTYTN
GffSNMP1/1-467  ASLPHFYLLTGTPFKAGKRLQFNMDLEPVGAVESLSHFPKVILPYFWVEEGVALNKTYTN
GpdSMNP1/1-467  ASLPHFYLLTGTPFKAGKRLQFNMDLEPVGAIESLSHFPKVILPYFWVEEGVALNKTYTN
GmmSNMP1/1-467  ASLPHFYLLTGTPFKAGKRLQFNMDLEPVGAVESLSQLPKVILPYFWVEEGVALNKTYTN
GaSNMP1/1-467   ASLPHFYLLTGTPFKAAKRLQFNMDLEPVGAVESLSQLPKVILPYFWVEEGVALNKTYTN
DmSNMP1/1-465   ASMPHFYLMSGTPFQAAKRLQFNLDMEPVEGIEPMKNLPKLILPMFWVEEGVQLNKTYTN
MdSNMP1/1-467   ASLPHFYNISGTPLRAAKRLQFSMDIEPVPKIEPVANIPKVVLPMFWVEEGAALNKTYTN

AgSNMP2/4-460   LIDDSLMKVLSLLDVVQWVLIGVGLLLAVLMPTVYFVKRCRGE-------
DmSNMP2/1-464   FFKKKLINTLKTLNIVHWATLCGGIGVAVACLIYYIYQ--RGRVVEPPVK
MdSNMP2/4-470   FFKKRLINTLKTLDIIHWAALFGGFGVAAICLIYYVVQRRKPVVIEAPLK
GmmSNMP2/4-397  FKICIIFFIICLLNIIEYFQFVV---------------------------
GbrSNMP2/4-372  --------------------------------------------------
GaSNMP2/4-347   --------------------------------------------------
GffSNMP2/4-358  --------------------------------------------------
GpdSNMP2/4-358  --------------------------------------------------
AgSNMP1/4-466   QLKYQLFLGLKFNATVKWLTIIIGTVGAVGSAYMYFRK-ETKTTDVAPV-
GbrSNMP1/1-379  MLKHTIFL------------------------------------------
GffSNMP1/1-467  MLKYTIFLGKKLTNAFRYTLIILSIIGLGGYGYMRTYNFDTMQVAMPPIF
GpdSMNP1/1-467  MLKHTIFLGKKLTNAFRYTLIILSIIGLGGYGYMRAYNFDTMQVAIPPIF
GmmSNMP1/1-467  MLKHTIFLGKKLTNAFRYTLIILSIIGLGGYGYMRANNFDTMQVAMPPIF
GaSNMP1/1-467   MLKHTIFLGKKLTNAFRYTLIILSIIGLGGYGYMRAYNFDTMQVAMPPIF
DmSNMP1/1-465   LVKYTLFLGLKINSVLRWSLITFSLVGLMFSAYLFYHKSDSLDIN--SIL
MdSNMP1/1-467   MLKYTLFLGLRFNAGLRWTLITLSMVGMMASGYLFMKKSDSIDITIPPKL
