# Supplementary material for: Genome-Wide Comparative Analysis of Chemosensory Gene Families in Five Tsetse Fly Species
Source: PLoS Negl Trop Dis. 2016 Feb 17;10(2):e0004421. doi: 10.1371/journal.pntd.0004421 (PMC4757090; doi:10.1371/journal.pntd.0004421)
Supplement: S2 Dataset — Multiple sequence alignments of five Glossina species, Drosophila melanogaster, Anopheles gambaie, Musca domestica and Ceratitis capitata used in construction of phylogenies of the chemosensory gene. (ZIP) [file pntd.0004421.s002.zip › Alignment_files_for_resubmission/Csps.aln]

CLUSTAL 2.1 multiple sequence alignment


DmCSP1/14-112         VNFIFLIILISSSV-----------QADERNINKLLNNQVVVSRQIMCILGKSECDQLGL
AgCSP4/8-115          NLFMLSAAVIVVMAVIVGPQPAAAN--DSQNINRLLNNQVIVSRQIMCVLEKSPCDQLGR
MdCSP1/6-106          RHHVLLSFVICLICAVV--------HGDEKNINKLLNNQVIVSRQIMCVLEKSPCDQLGR
GbrCSP1/6-106         ISRICVTCVIYLLMVAV--------QCDEKNINKLLNNQVIVSRQIMCVLEKSPCDQLGR
GffCSP1/6-106         ISRVCVTCVIYLLMVVV--------QCDEKNINKLLNNQVIVSRQIMCVLEKSPCDQLGR
GaCSP1/6-106          ISRVCVTCVIYLLMVVV--------ECDEKNINKLLNNQVIVSRQIMCVLEKSPCDQLGR
GpdCSP1/6-106         ISRVCVTCVIYLLMVVV--------ECDEKNINKLLNNQVIVSRQIMCVLEKSPCDQLGR
GmmCSP1/6-106         ISRVCVTCVIYLLMVVV--------ECDEKNINKLLNNQVIVSRQIMCVLEKSPCDQLGR
AgCSP5/3-123          KVWLLASVVLAFLDSQEVARTLYSTRYDNLDIDTILASNRLVTNYVDCLLSRKPCPPEGK
AgCSP3/2-121          ERFLLLLLFVAIVL-GETANETYVTKYDNIDLEEIFSSKRLMDNYMNCLKNVGPCTPDGR
AgCSP1/1-120          MKHLTMVAIFAMVV-VLASAQKYTDKFDNIDVDRVLSNDRILNNYLKCLLDKGPCTQEGR
DmPhekIII/1-118       -MKASLALVFCVCVAAAAPEKTYTNKYDSVNVDEVLGNNRVLGNYLKCLMDKGPCTAEGR
MdPhekIII/1-118       -MKTSVACLVLVAMGLVASQKTYTNRFDNVDVDSVLRNDRILTNYIKCLMDKGSCTPEGR
GffPhek3/36-156       MKSTFCCLALLVVYVIVTAQKSYTNKFDTVDVDSVLSNDRILTNYIRCLMEKGPCTPEGR
GbrPhek3/1-121        MKSTFCCVVLLVVYVIVTAQKSYTNKFDSVDVDSVLSNDRILTNYIKCLMEKGPCTPEGR
GpdPhekIII/1-121      MKSTFCCLALLVVYVIVTAQKSYTNKFDGIDVDSVLSNERILTSYIRCLMEKGPCTPEVR
GaPhek3/1-121         MKSTFCCLALLVVCVIVTAQKSYTNKFDGVDVDSVLSNDRILTNYIKCLMEKGPCTPEGR
GmmPhekIII/1-121      MKSTFCCLALLVVYVIVTAQKSYTNKFDGVDVDSVLSNERILTNYIKCLMEKGPCTPEGR
MdA10p/1-121          LSFLSFCSAVPHPPTAAPMKGTYDSRFDNIDVDEILQQERLLMNYVKCLEGTGPCTPDGK
DmA10p/1-103          ------------------VEQAYDDKFDNVDLDEILNQERLLINYIKCLEGTGPCTPDAK
GbrA10p/2-122         LRFISIYIVMAMITTEAPFKQTYDNKFDNIDLDELLGQERLLKNYVKCLESTGPCTPDGK
GffA10p/22-142        LRFFGICIVTAIIATAAPFKQSYDNKFDNVDLDEILGQERLLKNYIKCLEGAGPCTPDGK
GaA10p/2-122          LRFFGICIVTAIIATAAPFKQSYDNKFDNVDLDEILGQERLLKNYVKCLEGTGPCTPDGK
GpdA10p/22-142        LRFFGICIVTAIIATAAPFKQSYDNKFDNVDLDEILGQERLLKNYVKCLEGTGPCTPDGK
GmmA10p/22-142        LRFFGICIVTAIIATAAPFKQSYDNKFDNVDLDEILGQERLLKNYVKCLEGTGPCTPDGK
AgSAP2/1-119          -MKLFVAIAFALLA-LAAAQEQYTTKYDGIDLDEILKSDRLFNNYFKCLMDEGRCTPDGN
AgSAP1/1-119          -MKLFVVVALALVA-AVAAQDKYTSKYDNINVDEILKSDRLFGNYYKCLLDQGRCTPDGN
AgSAP3/1-119          -MKFFVVVALALVA-AVAAQDKYTTKYDGVDLDEILKSDRLFNNYYKCLMDTGRCTPDGN
GffEjbp3B/1-121       MKFLTIAVAVVLMTIAVIAEEQYTTKFDNVDVDEILASDRLFDNYFKCLVDEGKCTPEGR
GpdEjbp3B/1-121       MKFLTIVVAVVLMTVAVIAEEQYTTKFDNIDVDEILASDRLFDNYFKCLVDEGKCTPEGR
GaEjbp3B/1-121        MKFLTIAVAVVLMTVAVIAEEQYTTKFDNIDVDEILASDRLFDNYFKCLVDEGKCTPEGR
GmmEjbp3B/1-121       MKFLTIVVAVVLMTVAVIAEEQYTTKFDNIDVDEILASDRLFDNYFKCLVDEGKCTPEGR
MdEjbp3B/1-121        MKFLLIAAAVAVCFALAMAEEQYTTKYDNVDYKEILKSDRLFNNYYKCLIDEGNCTPDGR
GbrEjbp3A/13-133      MKFLTIVAIVVTLAMAMGAEEKYTTKYDNIDVDEVLKSDRLFNNYFNCLIDQGKCTPDAR
GaEjbp3A/10-130       MKYLTIVAIIATLSVVMGAEEKYTTKYDDVDVDEVLRSERLFKNYYNCLIDQGKCTPDAR
GffEjbp3A/52-172      MKYLTIVAIIATLSVVMGAEEKYTTKYDDVDVDEVLKSERLFKNYYNCLIDEGKCTPDAR
GpdEjbp3A/57-177      MKYLTIVAIIAALSVVMGAEEKYTTKYDDVDVDEVLKSDRLFKNYYNCLIDQGKCTPDAR
GmmEjbp3A/10-130      MKYLTIVAVIATLSVVMGAEEKYTTKYDDVDVDEVLKSDRLFKNYYNCLIDQGKCTPDAR
MdEjbp3A/1-120        -MKLFIAALVVASMAAVSADDKYTTKYDNVDVDEILKSDRLFKNYYNCLIDQGKCTPDAR
DmEjbp3/1-119         MKMILALVVLGLVL--VAAEDKYTTKYDNIDVDEILKSDRLFGNYFKCLVDNGKCTPEGR
                                                 *  : . :: .. :.     *:     *     

DmCSP1/14-112         QLKAALPEVITRKCRNCSPQQAQKAQKLTTFLQTRYPDVWAMLLRKYDSA----------
AgCSP4/8-115          QLKAALPEVIQRNCRNCSPQQAQNAQKLTNFLQTRYPEVWAMLIRKYGAV----------
MdCSP1/6-106          QLKAALPEVIVRNCRNCSPQQAQNAQKLTTFLQTKYPDVWAMLLRKYKT-----------
GbrCSP1/6-106         QLKAALPEVIVRNCRNCSPQQAQNAQKLTTFLQTKYPDVWAMLLRKYKT-----------
GffCSP1/6-106         QLKAALPEVIVRNCRNCSPQQAQNAQKLTTFLQTKYPDVWAMLLRKYKT-----------
GaCSP1/6-106          QLKAALPEVIVRNCRNCSPQQAQNAQKLTTFLQTKYPDVWAMLLRKYKT-----------
GpdCSP1/6-106         QLKAALPEVIVRNCRNCSPQQAQNAQKLTTFLQTKYPDVWAMLLRKYKT-----------
GmmCSP1/6-106         QLKAALPEVIVRNCRNCSPQQAQNAQKLTTFLQTKYPDVWAMLLRKYKT-----------
AgCSP5/3-123          DLKRILPEALRTKCARCSPIQKENALKIITRLYYDYPDQYRALRERWDPSGEYHRRFEEG
AgCSP3/2-121          ELKDNLPDALMSDCVKCSEKQRIGSDKVIKFIVANRPDDFAILEQLYDPTGEYRRKYMQS
AgCSP1/1-120          ELKKTLPDALKTNCEKCSEKQRTSSRKVIAHLEERKPQEWKKLLDKYDPEGIYKSKFEKI
DmPhekIII/1-118       ELKRLLPDALHSDCSKCTEVQRKNSQKVINYLRANKAGEWKLLLNKYDPQGIYRAKHEG-
MdPhekIII/1-118       ELKKLLPDALQSDCSKCTDVQRRNSQKVITFLRTRRPGEWKLLLDKYDPNGNYRARHNL-
GffPhek3/36-156       ELKKLLPDALKSECTKCTDVQKKNSQKVINFLRANRPGEWKLLLNKYDPSGDYRAKYEKQ
GbrPhek3/1-121        ELKKLLPDALKSDCTKCTDVQKKNSQKVINFLRANRPGEWKLLLNKYDPSGDYRAKHEKQ
GpdPhekIII/1-121      ELKKLLPDALKSDCMKCTDVQKKNSQKVINFLRANRPGEWKLLLNKYDPSGDYRAKYEKQ
GaPhek3/1-121         ELKKLLPDALKSDCTKCTDVQKKNSQKVINYLRANRPGEWKLLLNKYDPSGDYRAKYEKQ
GmmPhekIII/1-121      ELKKLLPDALKSDCTKCTDVQKKNSQKVINYLRANRPGEWKLLLNKYDPSGDYRAKYEKQ
MdA10p/1-121          ALKETLPDAIVTNCEKCTQKQKEGSDKVTHFLIDNRPEDWQRLEKIYDPEGTYRKAYLAE
DmA10p/1-103          MLKEILPDAIQTDCTKCTEKQRYGAEKVTRHLIDNRPTDWERLEKIYDPEGTYRIKYQEM
GbrA10p/2-122         MLKETIPDAMATDCSKCTPKQKYGSEKVTHFLIDNRPEDWKRLEKIYDPAGTYRIAYLAR
GffA10p/22-142        MLKETIPDAMATDCAKCTQKQKYGSEKVTHFLIDNRPEDWERLEKIYDPAGTYRTAYLAG
GaA10p/2-122          MLKETIPDAMATDCAKCTPKQKYGSEKVTHFLIDNRPEDWERLEKIYDPAGTYRTAYLMG
GpdA10p/22-142        MLKETIPDAMATDCAKCTPKQKYGSEKVTHFLIDNRPEDWERLEKIYDPAGTYRTAYLTG
GmmA10p/22-142        MLKETIPDAMATDCAKCTPKQKYGSEKVTHFLIDNRPEDWERLEKIYDPAGTYRTAYLMG
AgSAP2/1-119          ELKKILPEALQTNCEKCSEKQRSGAIKVINYVIENRKEQWDALQKKYDPENLYVEKYREE
AgSAP1/1-119          ELKRILPDALQTNCEKCSEKQRDGAIKVINYLIQNRKDQWDVLQKKFDPENKYLEKYRGQ
AgSAP3/1-119          ELKRILPDALKTDCAKCSEKQKSGTEKVINYLIDNRKDQWENLQKKYDPENIYVNKYRED
GffEjbp3B/1-121       ELKKTLPDALETACTKCNDKQKATVDKVIRFLTEKKPEQWKALQAKYDPSGEYLKKYRAE
GpdEjbp3B/1-121       ELKKRLPDALETACAKCNDKQKATIDKVIRFLTEKKPEQWKALQAKYDPSGEYLKKYRSE
GaEjbp3B/1-121        ELKKTLPDALETACAKCNDKQKATVDKVIRFLTEKKPAQWKALQAKYDPSGEYLKKYRSE
GmmEjbp3B/1-121       ELKKTLPDALETACAKCNDKQKATVDKVIRFLTEKKPDQWKALQAKYDPAGEYLKKYRSE
MdEjbp3B/1-121        ELKKILPDALQTACSKCNDKQKAAAEEVARFVIDNKPEEWKVLQAKYDPEGVFYAKYKDE
GbrEjbp3A/13-133      ELKKSLPDALQTDCSKCSEKQKTTSEKVIKHLIDNKPDEWKVLQAKYDPSGIYYKKYKDQ
GaEjbp3A/10-130       ELKKTLPDALQSECSKCSEKQKNTSEKVIKHLMDKKPEEWKVLQSKYDPEGIYYSKYKAR
GffEjbp3A/52-172      ELKKSLPDALQTECSKCSEKQKKTSEKVIKHLMDHKPEEWKVLQAKYDPDGIYYSKYKAR
GpdEjbp3A/57-177      ELKKSLPDALQTECSKCSEKQKKTSEKVIKHLMDHKPDEWKVLQTKYDPEGIYYSKYKAR
GmmEjbp3A/10-130      ELKKSLPDALQTECSKCSEKQKKTSEKVIKHLMDHKPEEWKVLQTKYDPEGIYYSKYKAR
MdEjbp3A/1-120        ELKKSLPDALKTECSKCSEKQRQNSDKVLRYIIDNKPEEWKVLQAKYDPEQTYYNKYKIE
DmEjbp3/1-119         ELKKSLPDALKTECSKCSEKQRQNTDKVIRYIIENKPEEWKQLQAKYDPDEIYIKRYRAT
                       **  :*:.:   * .*.  *     ::   :       :  *   : .           

DmCSP1/14-112         -
AgCSP4/8-115          -
MdCSP1/6-106          -
GbrCSP1/6-106         -
GffCSP1/6-106         -
GaCSP1/6-106          -
GpdCSP1/6-106         -
GmmCSP1/6-106         -
AgCSP5/3-123          G
AgCSP3/2-121          D
AgCSP1/1-120          N
DmPhekIII/1-118       -
MdPhekIII/1-118       -
GffPhek3/36-156       A
GbrPhek3/1-121        A
GpdPhekIII/1-121      D
GaPhek3/1-121         A
GmmPhekIII/1-121      A
MdA10p/1-121          K
DmA10p/1-103          K
GbrA10p/2-122         K
GffA10p/22-142        K
GaA10p/2-122          K
GpdA10p/22-142        K
GmmA10p/22-142        K
AgSAP2/1-119          A
AgSAP1/1-119          A
AgSAP3/1-119          A
GffEjbp3B/1-121       A
GpdEjbp3B/1-121       A
GaEjbp3B/1-121        A
GmmEjbp3B/1-121       A
MdEjbp3B/1-121        A
GbrEjbp3A/13-133      A
GaEjbp3A/10-130       E
GffEjbp3A/52-172      D
GpdEjbp3A/57-177      D
GmmEjbp3A/10-130      D
MdEjbp3A/1-120        A
DmEjbp3/1-119         A
                       
