# Supplementary material for: Genome-Wide Comparative Analysis of Chemosensory Gene Families in Five Tsetse Fly Species
Source: PLoS Negl Trop Dis. 2016 Feb 17;10(2):e0004421. doi: 10.1371/journal.pntd.0004421 (PMC4757090; doi:10.1371/journal.pntd.0004421)
Supplement: S2 Dataset — Multiple sequence alignments of five Glossina species, Drosophila melanogaster, Anopheles gambaie, Musca domestica and Ceratitis capitata used in construction of phylogenies of the chemosensory gene. (ZIP) [file pntd.0004421.s002.zip › Alignment_files_for_resubmission/iGLURs.aln]

CLUSTAL 2.1 multiple sequence alignment


AgNMDAR3/98-645         GRTLARACWLWSGQPSYDPKQQQPLDYPTAEGSEMKLIKMKIDRHFIRAAVRLFAATWAK
AgNMDAR2/132-694        NSAVQGLCWVVTQSVIENTQTHPQF---PIGMLGVHFTSSGALVNEIATAIRVYAYGVEY
DmNmdar2/150-704        --------WVVSQSVIEKKDAHSQF---PVGMLGVHFTSSAALMNEISNAIKIYSYGVEA
GffNMDAR2/30-583        ------LCWVVSQSVIEKKDAHPQF---PIGMLGVHFTSSAALMSEISNAIKIYGYGVEA
GbrNMDAR2/11-567        ------LCWVVSQSVIEKKDAHPQF---PIGMLGVHFTSSAALMSEISNAIKIYGYGVEA
GaNMDAR2/1-358          ------------------------------------------------------------
GmmNMDAR2/22-575        ------LCWVVSQSVIEKKDAHPQF---PIGMLGVHFTSSAALMSEISNAIKIYGYGVEA
GpdNMDAR2/151-702       --------WVVSQSVIEKKDAHPQF---PIGMLGVHFTSSAALMSEISNAIKIYGYGVEA
AgNMDAR1/52-601         ATVIAHVCWIVTEQALSA-------NNTPTGIIGLKL------TDHIKDAIYILASAIKE
DmNmdar1/55-610         STTIKHVCWIVTEQALFS-------NNTPDGVLGLQLEHAHSDKGHIRDSVYVLASAIKE
GffNMDAR1/27-576        ------ICWFVTEQALSA-------NNTPDGVLGLQLEHANSDNRHIRDSVYVLASAIKE
GbrNMDAR1/1-300         ------------------------------------------------------------
GmmNMDAR1/96-651        RLTISHVCWFVTEQALSA-------NNTPDGVLGLQLEHANSDNRHIRDSVYVLASAIKE
GpdNMDAR1/47-602        RLTISHVCWFVTEQALSA-------NNTPDGVLGLQLEHANSDNRHIRDSVYVLASAIKE
GaNMDAR1/47-588         RLTISHVCWFVTEQALSA-------NNTPDGVLGLQLEHANSDNRHIRDSVYVLASAIKE
AgGLURI/15-582          KFAMLNICYLLSGLVMDDRWESEVIEYGAINITGFRIELISAQAALMYDAVFVLVEAFSK
DmGluRIA/58-624         KYAMLNICYLLSGLVMDNHWPSDVVEFGAINITGFRIPAISAQAALMYDAVFVLVEAFNR
GpdGluRIB/1-254         ------------------------------------------------------------
DmGluRIB/3-570          NHNLNVICYLLSGLVMDDRWESEIIEFGAINITGFRIESISAQAALMYDAVFVLVEAFNK
GaGluRIB/34-403         --------YSK-------------------------------------------------
GbrGluRIB/92-651        --------YLLSGLVMDDRWESEIIEFGAINITGFRLESISAQAALMYDAVFVLVEAFNK
GffGluIBa/1-390         ------------------------------------------------------------
GffGluRIB/152-711       --------YLLSGLVMDDRWESEIIEFGAINITGFRLPNTSAQAALMYDAVFVLVEAFNK
GpdKAiR2c/6-433         ------------------------------------------------------------
GmmKAiR2c/14-564        ------LCYFITSFDIEK-FDLEDFKYNFANITSFCLHTVETIPALIYDSVHIFVIGLQS
GaKAiR2c/30-415         -----------SGINALTSRKLSIV-----------------------------------
GffKAiR2c/14-404        ------------------------------------------------------------
GbrKaiR2e/48-610        KYAVYRVCLVDSKLYTDIVEQMQKFPHSGLDIVDGH-PYIQTQPALMFDAVYAFAAGLTA
GpdKaiR2d/140-619       KYAVYRVC------DYET-FDLEDFKYNSTQ------------PALMFDAVYAFAAGLTA
GmmKaiR2d/63-627        RRALIKMTTLM--ADDEAILDAVDIETETDETDTPRTPRAKFDELSAHDRIILFVLFINA
GaKaiR2d/118-675        KYAVYRVC-----IDLET-FDLEDFKYNSVNITAFRLPYIQTQPALMFDAVYAFAAGLTA
GffKaiR2d/121-613       KYAVYRVC-----IDLET-FDLEDFKYNSVNITAFRLPYIQTQPALMFDAVYAFAAGLTA
DmGluRIID/52-614        EHAISVLCYIIGNLNLHT-FDLEEYKYSEANITGIRMTFITMEMALTYDAVRVIAETTKH
GffGluRIA/13-497        ------LCYIIGNLDFHT-FDLEEYKYSEANITGMRMCPITIEMALIYDAVVAFAETTKY
GaGluRIA/7-550          --------YIIGNLDFHT-FDLEEYKYSEANITGMRMCPITMEMALTYDAVIAFAETTKH
GmmGluRIA/111-601       DYAIEVLCYIIGNLDFHT-FDLEEYKYSEANITGMRMCPITMEMALTYDAVVAFAETTKH
DmGluRIIE/57-619        DHAIDVLCYIIGNLDFHS-FDLEEYKYSEANITGLRLCPITVEMALTYDAVQLFAQTLKN
GbrGluRIA/913-1475      HYEMTVLCYIIGNLDFHS-FNLEEYKYSEANITSLRMCPITMEMALTYDALQLIAETTKH
GffGluRIIE/6-568        EYAMEVLCYIIGNLDFHS-FDLDEYKYSEANITSLRMCPITVEMALTYDAVQLIAETTKH
GaGluRIIE/6-568         ECAMEVLCYIIGNLDFHS-FDLEEYKYSEANITSLRMCPITVEMALTYDALQLIAETTKH
GmmGluRIIE/140-702      EYAMEVLCYIIGNLDFHS-FDLEEYKYSEANITSLRMCPITVEMALTYDALQLIAETTKH
GpdGluRIIE/89-651       EYAMEVLCYIIGNLDFHS-FDLEEYKYSEANITSLRMCPITVEMALTYDALQLIAETTKH
AgGLURIIb/15-579        RYAVEKVCYLITSLDLHT-INLDEFKYGGTNITAFRLTAVSAETALMYDAVHLFAKALHD
GbrKAiR2c/43-552        RQAVERVCYLITSLDLHT-INLEEFRYGGTNITGFRLTTVNSETALMYDAVHLFAKALHD
GmmKaiR2e/43-607        RQAVERVCYLITSLDLHT-INLEEFRYGGTNITGFRLTTVKSETALMYDAVHLFAKALHD
GffKaiR2e/43-590        RQAVERVCYLITSLDLHT-INLEEFRYGGTNITGFRLTTVKSETALMYDAVHLFAKALHD
GaKaiR2e/43-590         RQAVERVCYLITSLDLHT-INLEEFRYGGTNITGFRLTTVKSETALMYDAVHLFAKALHD
GpdKaiR2e/98-294        ------------------------------------------------------------
AgGLURIIa/54-618        RYAVERVCYIITSLDAHT-IDFEELRYSRSNITALRLEHVHTESALYNDAVKIYATAIRE
AgGLURIIe/54-618        RYAIERVCYIITSLDAHT-IDFEELRYSRSNITALRLEHVHTESALYNDAVKIYATAIRE
DmClumsy/5-475          ------VCVFIPLLDTHS-IDFGELSGVEANITTVRLNRVKSQMILLNDAVWLFSKGLTE
GbrClumsy/43-607        HTAVERACIFIPNLDTHT-VDMPDILTVGANISTVRVERAKTSMILLNDAVWLFVKGLAE
GffClumsy/47-595        HTAIERACIFIPNLDTHT-IDMPDILTVGANISTVRIDRAKTNMILLNDAIWIFVKGLAE
Gaclumsy/42-606         HTAIERACIFIPNLDTHT-IDMPDILTVGANISTVRIDRAKTNMILLNDAIWIFVKGLAE
GpdClumsy/234-782       HTAIERACIFIPNLDTHT-IDMPDILTVGANISTVRIDRAKTNMILLNDAIWIFVKGLAE
GmmClumsy/112-676       HTAIERACIFIPNLDTHT-IDMPDILTVGANISTVRIDRAKTNMILLNDAIWIFVKGLAE
AgGLURIIc/57-620        QYAVEALCIIVTSLDLHT-IDLEPYQYSGTNITGVRLAKMRVETALMYDAVLLFAEALKH
AgGLURIId/69-633        QYAVEALCIIITSLDLHT-IDLEPYQYSGTNITGVRLAKMRVKTALMYDAVLLFAEALKH
GbrKaiR1A/52-575        QLAITNLCYIISDLDFQT-LDLEPYQHSDANITGIRLCPLTVNMALVYDGVQLLAETFKH
GaKaiRIA/52-109         QLAINNLCYIISDLDLQT-IDLEPYQHSDANITGIRL------NELVLEVAKALYEE---
GmmKaiR1A/55-616        QLAINKLCYIISDLDLQT-IDLEPYQHSDANITGIRLCPLTVNMALVYDGIQLLAETFKH
GbrGluRIIB/1-447        MLYVLQ--LFLANLDTHA-SGLASLKKFTAKVTAIRLSIVLTKSQSLYDAVMLYYEGLQI
GpdGluRIIB/156-470      AFLMETTCLFLANLDTHA-SGLASLKKFTAKVTAIRLSIVLTKSQSLYDAVILYYEGLRM
GffGluRIIB/5-547        DSAITDACLFLANLDTHA-SGLASLKKFTAKVTAIRLSIVLTKSQSLYDAVILYSKGLRT
GaGluRIIB/5-545         DSAVTD--LFLANLDTHA-SGLASLKKFTAKVTAIRLSIVLTKSQSLYDAVILYYEGLRM
GmmGluRIIB/5-534        DSAVTDACLFLANLDTHA-SGLASLKKFTAKVTAIRLSVVLTKSQSLYDAVILYYEGLRM
DmGluRIIA/50-611        DQAFRETCWFLTHLDTHN-SGLRDIEDFKANITSVRLGNQTMLPILIYDAVVLFASSARN
GbrGluRIIA/1-136        ------------------------------------------------------------
GpdGluRIIA/45-608       DAAFQETCWFLTHLDSHS-SSLKLIEQFKANITGVRLGNQTMLPILMYDAVILYANAARN
GmmGluRIIA/45-608       DAAFQETCWFLTHLDSHS-SSLKLIEQFKANITGVRLGNQTMLPILMYDAVILYANAARN
GaGluRIIA/1-524         -----------------------------------------MLPILMYDAVILYANAARN
GffGluRIIA/45-608       DAAFQQTCWFLTHLDSHS-SSLKLIEQFKANITGVRLGNQTMLPILMYDAVILYANAARN
DmGluRIIc/43-605        MTVVNAACIFLTNLETYT-DHLEELETFAVNITAARLPPRTLIHDLIHDALQLFAQSWRN
GbrGluRIIC/29-592       ESIVLRACLFLTNLDTHK-SEIKRLPVYAMNVTAVRLHRQPLKVTLIYDALMLYAITLKN
GmmGluRIIC/287-841      ESAVLRACLFLTNLDTHS-SAIKSLPTYAMNVTAVRLHRQPLKVTLIYDALMLYGIALKN
GffGluRIIC/20-549       -------SLFLTNLDTHS-SEIKSLPAYAMNVTAVRLHRQPLKVTLIHDALMLYGIALKN
GaGluRIIC/20-578        -------SLFLTNLDTHS-SEIKSFPTFAMNVTAVRLHRQPLKVTLIYDALMLYGIALKN
GpdGluRIIC/44-564       ESAVLRACLFLTNLDTHS-SEIKSLPTYAMNVTAVRL-----------------------
                                                                                    

AgNMDAR3/98-645         VAAGGGKGLAGKAKTMFRVVVSVNEECLRGLICYQIYTTGRHNLTLMFNEIERREIQPAS
AgNMDAR2/132-694        YDTHQLSCRWDSGEVFFKYLRNVSLESNKPNIEFT-ADGDLKSAELKIMNLRPSKGLVWE
DmNmdar2/150-704        YTTQSLSCRWDNGEIFFKYLRNVSIELNKPNIEFT-ADGDLRSAELKIMNLRPNKNLVWE
GffNMDAR2/30-583        YNTQSLSCRWDNGEL---YLRNVSIELNKPNIEFT-ADGDLKSAELKIMNLRPNKNLVWE
GbrNMDAR2/11-567        YNTQSLSCRWDNGELFFKYLRNVSIELNKPNIEFT-ADGDLKSAELKIMNLRPNKNLVWE
GaNMDAR2/1-358          ------------------------------------------------------------
GmmNMDAR2/22-575        YNTQSLSCRWDNGEL---YLRNVSIELNKPNIEFT-ADGDLKSAELKIMNLRPNKNLVWE
GpdNMDAR2/151-702       YNTQSLSCRWDNGEL---YLRNVSIELNKPNIEFT-ADGDLKSAELKIMNLRPNKNLVWE
AgNMDAR1/52-601         MTEAPKDCIWESGKRLFGYLKTRNIRGETGQVAFD-DNGDRMYAEYDVINVHEVKVGSFH
DmNmdar1/55-610         MAEAPKDCNWESGKRLFQYLKSRNITGETGQVAFD-DNGDRIYAGYDVINIREHVVGKFS
GffNMDAR1/27-576        MTEPPKNCNWESGKRLFHYLKTRNITGETGQVAFD-DNGDRIYAGYDVINIRALPVGKFY
GbrNMDAR1/1-300         ------------------------------------------------------------
GmmNMDAR1/96-651        MTEPPKNCNWESGKRLFHYLKTRNITGETGQVAFD-DNGDRIYAGYDVINIRALPVGKFY
GpdNMDAR1/47-602        MTEPPKNCNWESGKRLFHYLKTRNITGETGQVAFD-DNGDRIYAGYDVINIRALPVGKFY
GaNMDAR1/47-588         MTEPPKNCNWESGKRLFHYLKTRNITGETGQVAFD-DNGDRIYAGYDVINIRALPVGKFY
AgGLURI/15-582          IGTRTLDCPWEHGDKISRYLRKVEISGLTGDIRFN-EDGKRQNYTLHVVEMTVVKVAEWS
DmGluRIA/58-624         ISSALLDCPWEQGEKISRVLRKVEIDGLSGEIRFD-EDGRRINYTLHVVEMSVQQVAEWR
GpdGluRIB/1-254         ---------------------------------------------MHLYE----------
DmGluRIB/3-570          IASRALDCAWEHGDKISRYLRKVEIEGLTGDIKFN-DDGRRVNYTLHVVEMTVVKVAEWN
GaGluRIB/34-403         -YCLGIAC----------------------------NEGCRVDWF--FYSHTMLHSAHWH
GbrGluRIB/92-651        ISPRALDCPWEHGDKISRYLRKVEIEGLTGDIKFN-DDGRRVNYTLHVVEMTVVKVAEWS
GffGluIBa/1-390         ------------------------------------------------------------
GffGluRIB/152-711       IAPRALDCPWEHGDKISRYLRKVEIEGLTGDIKFN-DDGRRVNYTLHVVEMTVVKVAEWS
GpdKAiR2c/6-433         --------------------------GLTGPIRFK--EGRRTQFKLDLVKLKQVKIGEWS
GmmKAiR2c/14-564        LRVANVSCTWKGGLSLINYINSVEWKGLTGPIRFK--EGRRTQFKLDLVKLKQVKIGEWS
GaKAiR2c/30-415         --------EWK---------------GLTGPIRFK--EGRRTQFKLDLVKLKQVKIGEWS
GffKAiR2c/14-404        --------------------------GLTGPIRFK--EGRRTQFKLDLVKLKQVKIGEWS
GbrKaiR2e/48-610        FKLTNLSCPWDDGLSLYNYINTATFNGLTGKIDFV--EGRRKTFKVDLLKLKHQKVGFWT
GpdKaiR2d/140-619       FKVTNLSCPWDDGLSLYNYINTATLNGLTGKIDFV--EGRRKAFKVDLLKLKHQKVGFWT
GmmKaiR2d/63-627        SKSNPLKEIILVIVYFTNDIELLKVLCKHLMMLMNCQSEQRKKHKLVYLSVFIGDVIALP
GaKaiR2d/118-675        FKVTNLSCPWDDGLSLYNYINTATLNGLTGKIDFV--EGRRKAFKVDLLKLKHQKVGFWT
GffKaiR2d/121-613       FKVTNLSCPWDDGLSLYNYINTATLNGLTGKIDFV--EGRRKAFKVDLLKLKHQKVGFWT
DmGluRIID/52-614        LQPQMLNCVQPDGSTFRNYMRSLEIKTITGRIYFE--GNVRKGFTFDVIELQTVKVGTWE
GffGluRIA/13-497        LAPHALNCVLEDGTTFKNYMRSILLDTITGHIYFE--GSIRKGSQFEIIELQPIKVGTWQ
GaGluRIA/7-550          LTPHALNCVLEDGTTFKNYMRSILLDTITGQIYFE--GSIRKGSQFEIIELQPIKVGTWQ
GmmGluRIA/111-601       LTPHALNCALEDGTTFKNYMRSILLDTITGHIYFE--GSVRKGSQFEIIELQPIKVGTWQ
DmGluRIIE/57-619        LKPMPQNCVRDDGSSFKNYMRTLRLTLLTGPIYFE--GNVRKGYHLDVIELQPVKVGTWD
GbrGluRIA/913-1475      IKADPLNCVTEDGSTFRNYVRSLNMHTLTGQIYFE--GNIRKGYTFDVIELQPVKVGTWN
GffGluRIIE/6-568        IKAEPLNCVTEDGSTFKNYVRSLNIHTLTGQIYFE--GNVRKGYTFDVIELQPVKVGTWN
GaGluRIIE/6-568         IKAEPLNCVTEDGSTFKNYVRSLNIHTLTGQIYFE--GNVRKGYTFDVIELQPVKVGTWN
GmmGluRIIE/140-702      IKAEPLNCVTEDGSTFKNYVRSLNIHTLTGQIYFE--GNVRKGYTFDVIELQPVKVGTWN
GpdGluRIIE/89-651       IKAEPLNCVTEDGSTFKNYVRSLNIHTLTGQIYFE--GNVRKGYTFDVIELQPVKVGTWN
AgGLURIIb/15-579        LDIHPLSCTWPHGYSLINYMKIVEMRGLTDVIKFD-HQGFRSDFVLDIVELGPRKSGTWN
GbrKAiR2c/43-552        LDIHPINCTWQHGFSLINYMKIVEMKGLTNVIKFD-HQGFRTDFVLDIVELSQRKIGNWN
GmmKaiR2e/43-607        LDIHPINCTWQHGFSLINYMKIVEMKGLTNVIKFD-HQGFRTDFVLDIVELSQRKIGNWN
GffKaiR2e/43-590        LDIHPINCTWQHGFSLINYMKIVEMKGLTNVIKFD-HQGFRTDFVLDIVELSQRKIGNWN
GaKaiR2e/43-590         LDIHPINCTWQHGFSLINYMKIVEMKGLTNVIKFD-HQGFRTDFVLDIVELSQRKIGNWN
GpdKaiR2e/98-294        ------------------------------------------------------------
AgGLURIIa/54-618        LTPARLSCQWPFGLRIVNYMKVKTEHGITGPIIFD-DFGRRAHFHLDIIELSKKKIATWD
AgGLURIIe/54-618        LTPSKLSCQWPFGLRIINYMKVKTEHGITGPIIFD-DFGRRAHFHLDIIELSKKKIATWD
DmClumsy/5-475          LTAPDLECPWPFGKRIIEFIKARSEETSTGRIDFN-ENGQRSFFTLRFMELNSLDLATWD
GbrClumsy/43-607        LQPPKVECSWSMGRRIIEFMKARSDEVATGRVDFN-QYGQRNYFTLRYLGLTSQELATWD
GffClumsy/47-595        LQLPKVECSWPMGRRIIEFMKARSDEVATGRVDFN-QYGQRSFFTLRFLGLTQQELATWD
Gaclumsy/42-606         LQLPKVECSWPMGRRIIEFMKARSDEVATGRMDFN-QYGQRSFFTLRFLGLTHQELATWD
GpdClumsy/234-782       LQVPKVECSWPMGRRIIEFMKARSDEVATGRMDFN-QYGQRSFFTLRFLGLTQQELATWD
GmmClumsy/112-676       LQVPKVECSWPMGRRIIEFMKARSDEVATGRMDFN-QYGQRSFFTLRFLGLTQQELATWD
AgGLURIIc/57-620        LEPIALRCTWKNGYSVINYMKSSTIHGLTRSIRFD-HQGHRSDFLLDIIELGPEKVGVWN
AgGLURIId/69-633        LEPISLKCTWKNGYSVINYMKSSTIHGLTRSIKFD-HQGHRSDFLLDLIELGPEKVGVWN
GbrKaiR1A/52-575        IRPVSLNCTWDKGYTLVNYMKSLSIKGLSGDIKFD-YEGLRTDFSLDIIELTVQKIGTWS
GaKaiRIA/52-109         ------------------------------------------------------------
GmmKaiR1A/55-616        IRPVSLNCTWDKGYTLVNYMKSLSITGLSGDIKFD-YEGLRTDFLLEIIELTVQKIGTWT
GbrGluRIIB/1-447        VLPAKTKCYWSTGKEIFKTRREHSPGFKTQNMFLS-ASGLREDFNLEVYNPLVRIIYIWN
GpdGluRIIB/156-470      VLPAKTKCSWSVGEEIVKHIKQ---------MFLS-STGLRDDFNLEIYNPLVRIVYIWN
GffGluRIIB/5-547        VLPPKTKCSWSVGEEIVKHIKQFKIQFKTQKMFLS-STGLRDDFNLEIYNPLVRIVYIWN
GaGluRIIB/5-545         VLPAKIKCSWSIGEEIVKHIKQFKTRFKTQKMFLS-STGLRDDFNLEIYNPLVRIVYIWN
GmmGluRIIB/5-534        VMPGKTKCSWSIGEEIVKHIKQFKTRFKTQKMFLS-STGLRDDFNLEIYNPLVRIVYIWN
DmGluRIIA/50-611        VHPPNRHCPWMLGAFIVNEMKTDDVEFKTENMKLD-EYGQRIHFNLEIYKPTVEPMMVWT
GbrGluRIIA/1-136        ------------------------------------------------------------
GpdGluRIIA/45-608       IQHPYKRCSWLVGRLIVKEMKEDDVEFKTENMKID-ENGQRSVFNLEIYKPTVEPLAIWK
GmmGluRIIA/45-608       IQHPYKRCSWLVGRLIVKEMKELSEDFKTENMKID-ENGQRSVFNLEIYKPTVEPLAIWK
GaGluRIIA/1-524         IQHPYKRCSWLVGRLIVKEMKEISEDFKTENMKID-ENGQRSVFNLEIYKPTVEPLAIWK
GffGluRIIA/45-608       IQHPYKRCPWLVGRLIVKEMKELSEDFKTENMKID-ENGQRSIFNLEIYKPTVEPLAIWK
DmGluRIIc/43-605        AVVPRITCTWAMGRYLARLMKG--TSFRTSILQFD-EDGQRITFNIEVYDPLDIGIAIWD
GbrGluRIIC/29-592       INERYINCSSPTRNYIYNSMKN--ISFRSGSLLFD-DNGQRTDFSIEMYEPLDYGTAIWN
GmmGluRIIC/287-841      IIQRYVSCSSPAGSYVYNSMTN--ISFRSGSLLFD-DNGQRTGFEIELYEPLNYGTAFWN
GffGluRIIC/20-549       ITQRYVNCSSPAGSYIYNSMTN--ISFRSGSMLFD-DNGQRTGFEIEMYEPLNYGTAFWN
GaGluRIIC/20-578        IIQRYVNCSSPAGSYVYNSMINVRISFRSGSLLFD-DNGQRTGFEIEMYEPLHYGTAFWN
GpdGluRIIC/44-564       -YISPLDG------------------FRSGSLLFD-DNGQRTGFEIEMYEPLNYGTAFWN
                                                                                    

AgNMDAR3/98-645         SLH--SMDLLQKLATEINFTEPPTNVRAVATHVESQSKFRGSKLKLINATARDEGPQYPF
AgNMDAR2/132-694        EIGKSQGVPEKFHLKITFLEAPYINLSVSGKCLMDRGVLSGFCIDLLEKFAEELGFTYEL
DmNmdar2/150-704        EIGKSQGVPEKFHLKITFLEAPYINLSVSGKCLMDRGVLSGFCIDLLEKFAEELGFTYEL
GffNMDAR2/30-583        EIGKSQGVPEKFHLKITFLEAPYINLSVSGKCLMDRGVLSGFCIDLLEKFAEELGFTYEL
GbrNMDAR2/11-567        EIGKSQGVPEKFHLKITFLEAPYINLSVSGKCLMDRGVLSGFCIDLLEKFAEELGFTYEL
GaNMDAR2/1-358          ------------------------------------------------------------
GmmNMDAR2/22-575        EIGKSQGVPEKFHLKITFLEAPYINLSVSGKCLMDRGVLSGFCIDLLEKFAEELGFTYEL
GpdNMDAR2/151-702       EIGKSQGVPEKFHLKITFLEAPYINLSVSGKCLMDRGVLSGFCIDLLEKFAEELGFTYEL
AgNMDAR1/52-601         YDSRKEGIMIPTHLKVLTIEKPFVYARVVCPHFNGNEQEKGYCIDLLKALAQRINFTYDL
DmNmdar1/55-610         YDSAKEGIMIPTHLRLLTIEKPFVYVRRPCPLFNNSDATRGYCIDLLIELSKRINFTYDL
GffNMDAR1/27-576        YDSATKGIMIPTHLKVLTIEKPFVYVRVSCPLFNTSNGIRGYCIDLLKALSQRINFTYNL
GbrNMDAR1/1-300         ---MV-------------------------------------------------------
GmmNMDAR1/96-651        YDSATKGIMIPTHLKVLTIEKPFVYVRVSCPLFNTSNGIRGYCIDLLKALSQRINFTYNL
GpdNMDAR1/47-602        YDSATKGIMIPTHLKVLTIEKPFVYVRVSCPLFNTSNGIRGYCIDLLKALSQRINFTYNL
GaNMDAR1/47-588         YDSATKGIMIPTHLKVLTIEKPFVYVRVSCPLFNTSNGIRGYCIDLLKALSQRINFTYNL
AgGLURI/15-582          DEGGLHYERNKTYIVTTIIEEPYIMLREPGETLETNERFEGYCKDLAELVAKKLGINYEL
DmGluRIA/58-624         DDAGLDYDRNHTYIVSSLLEEPYLSLKTYGESLVGNDRFEGYCKDLADMLAAQLGIKYEI
GpdGluRIB/1-254         ---------------------------------------ENFMNTL--------------
DmGluRIB/3-570          DDAGLEFEKNRTYIVTTVLEEPYIMLKAFGEKLHGNNRFEGYCKDLADLLAKELGINYEL
GaGluRIB/34-403         QLFGF--------------QQP-----------------PGIIGGV--PMPGPITATSAG
GbrGluRIB/92-651        DDAGLEIEKNRTYIVTTLLEEPYIMLKIVGETLDSNDRFEGYCKDLADLLAKKLGINFEM
GffGluIBa/1-390         -----------------------------------------------------------M
GffGluRIB/152-711       DDAGLEIEKNRTYIVTTLLEEPYIMLKVVGETLDSNDRFEGYCKDLADLLAKKLGINFEM
GpdKAiR2c/6-433         PHMRLTGSMNVTLVVITILEKPYVMMR-YGKNYTGNNRFYGFCVDVLRLVARDVGFDYIL
GmmKAiR2c/14-564        PHMRLTGSMNVTLVVITILEKPYVMMR-YGKNYTGNNRFYGFCVDVLRLVARDVGFDYIL
GaKAiR2c/30-415         PHMRLTGSMNVTLVVITILEKPYVMMR-YGKNYTGNNRFYGFCVDVLRLVARDVGFDYIL
GffKAiR2c/14-404        PHMRLTGSMNVTLVVITILEKPYVMMR-YGKNYTGNNRFYGFCVDVLRLVARDVGFDYIL
GbrKaiR2e/48-610        SSLGVTNVANITLVVITRQEKPYVMVK-EDANLTGNARFEGFCIDLLKSIATQVGFHYKI
GpdKaiR2d/140-619       DSIGVTNVANITLVVMTRQ-----------------------------------------
GmmKaiR2d/63-627        PIIGARINKDKNILPDTQLDIKYAPRDPTDPLLAGHIQSKEFSINLYHKVAVIYEEDYGL
GaKaiR2d/118-675        DSIGVTNVANITLVVMTRQEKPYVMVK-EDANLTGNARFEGFCIDLLKSIATQVGFHYKI
GffKaiR2d/121-613       DSIGVTNVANITLVVMTRQ-----------------------------------------
DmGluRIID/52-614        EGKDFGSLVNKTFIVLISVTKPYASLVESIDTLIGNNQFQGYGVDLIKELADKLGFNFTF
GffGluRIA/13-497        EHKNFNSMINKTLRVLIAVNKPYASLVESHKKLDGNSQYEGYGIDLIKELADKLGFNFTF
GaGluRIA/7-550          EHKNFNSMINKTLRVLIAVNKPYASLVESHKKLDGNSQYEGYGIDLIKELADKLGFNFTF
GmmGluRIA/111-601       EHKNFNSMINKTLRVLIAVNKPYASLVESHKKLDGNSQYEGYGIDLIKELADKLGFNFTF
DmGluRIIE/57-619        EDRQYNSLANKTFIILLSVNKPYAQLVETYKQLEGNSQYEGYGVDLIKELADKLGFNFTF
GbrGluRIA/913-1475      GLSNYNTLVNRTFIILLSVNKPYASLVESYKKLDGNSQYEGYGVELIKELASKLGFNYTL
GffGluRIIE/6-568        ELSNYNTLVNRTFIILLSVNKPYASLVESYKKLDGNNQYEGYGVELIKELANKLGFNYTL
GaGluRIIE/6-568         ELSNYNTLVNRTFIILLSVNKPYASLVESYKKLDGNNQFEGYGVELIKELANKLGFNYTL
GmmGluRIIE/140-702      ELSNYNTLVNRTFIILLSVNKPYASLVESYKKLDGNNQFEGYGVELIKELANKLGFNYTL
GpdGluRIIE/89-651       ELSNYNTLVNRTFIILLSVNKPYASLVESYKKLDGNNQFEGYGVELIKELANKLGFNYTL
AgGLURIIb/15-579        STSGVEILQNKTLIVTTILSAPYCMRKDSAEKLTGNSQFEGYAIDLIHEISKILGFNYTI
GbrKAiR2c/43-552        STSGIANLKNKTLIVTTILSNPYCMRKESAISLSGNDQFEGYAVDLIHEISKSLGFHYKI
GmmKaiR2e/43-607        STSGIANLKNKTLIVTTILSNPYCMRKESVVSLSGNDQFEGYAVDLIHEISKSLGFHYKI
GffKaiR2e/43-590        STSGIANLKNKTLIVTTILSNPYCMHKESVISLSGNDQFEGYAVDLIHEISKSLGFHYKI
GaKaiR2e/43-590         STSGIANLKNKTLIVTTILSNPYCMRKESVISLSGNDQFEGYAVDLIHEISKSLGFHYKI
GpdKaiR2e/98-294        ---------------------------------AVER---DSF-----NK----VNPD--
AgGLURIIa/54-618        PTHGVESLQNKTFIVASRIGAPFLMFKKDGEFLEGNNRFEGYSLELIDGISKILGFQYRM
AgGLURIIe/54-618        PTHGVESLQNKTFIVASRIGAPFLMFKKDGEFLEGNNRFEGYSLELIDGISKILGFQYRM
DmClumsy/5-475          PVNGLQKLSNKTFIVSSRLGAPFLTLRQEGEILTGNSRYEGYSIDLINEIAKMLNFKFEF
GbrClumsy/43-607        PVNGLQKMQNKTFIITSRIGAPFLMLRAEGEILQGNARYEGYSMDLIDAIAKKLEFKYEF
GffClumsy/47-595        PVNGLQKMQNKTFIITSRIGAPFLMSREEGEILQGNARYEGYSMDLIDAIAKKLEFKYEF
Gaclumsy/42-606         PVNGLQKMQNKTFIITSRIGAPFLMLREEGEILQGNARYEGYSMDLIDAIAKKLEFKYEF
GpdClumsy/234-782       PVNGLQKMQNKTFIITSRIGAPFLMLREEGEILQGNARYEGYSMDLIDAIAKKLEFKYEF
GmmClumsy/112-676       PVNGLQKMQNKTFIITSRIGAPFLMLREEGEILQGNARYEGYSMDLIDAIAKKLEFKYEF
AgGLURIIc/57-620        STEGLGTLQNRTFLVLTAISPPYGMLKDSPVKLTGNERFEGFGIDLIHELSLMLGFNYTF
AgGLURIId/69-633        STEGLGTLQNRTFLVLTAISPPYGMLKDSPIKLSGNERFEGFGIDLIHELSLMLGFNYTF
GbrKaiR1A/52-575        SDEGARSLVNRSFVVITAISEPYGMLKDSPATLEGNDQFEGFGIELIEELGKKLGFSYTF
GaKaiRIA/52-109         -------------------EDPYFHVR---------------------------------
GmmKaiR1A/55-616        GDEGA-SLVNRSFIVITAISEPYGMLKPAK--LEGNDQFEGFGIELIEELGRKLGFSYTF
GbrGluRIIB/1-447        KRYGLFSLKRVRYTIATRMGEPYFMWRPEGVHYEGNERFEGYVVDLIYKLAEECKFDFTF
GpdGluRIIB/156-470      KGHGLFSLKRVRYTIATRMGEPYFMWRPEGVHYEGNERFEGYVVDLIYKLAEECKFDFIF
GffGluRIIB/5-547        KGHGLFSLKRVRYTIATRMGEPYFMWRPEGVHYEGNERFEGYVVDLIYKLAEECKFDFIF
GaGluRIIB/5-545         KGHGLFSLKRVRYTIATRMGEPYFMWRPEGVHYEGNERFEGYVVDLIYKLGEECKFDFIF
GmmGluRIIB/5-534        KGHGLFSLKRVRYTIATRMGEPYFMWRPEGVHYEGNERFEGYVVDLIYKLAEECKFDFIF
DmGluRIIA/50-611        PDNGIFSEQRKVYTVVTHYEEPYFMMKEDHENFRGREKYEGYAVDLISKLSELMEFDYEF
GbrGluRIIA/1-136        ----------------------------------------MKY-----------------
GpdGluRIIA/45-608       SDGLVFSQVRRTYIVVTHFEEPYFMLKADHENFRGMEKYEGYAVDLIQKLSELMDFEYDF
GmmGluRIIA/45-608       SDGLVFSQVRRTYIVVTHFEEPYFMLKADHENFRGMEKYEGYAVDLIQKLSELMDFEYDF
GaGluRIIA/1-524         SDGLVFSQVRRTYIVVTHFEEPYFMLKADHENFRGMEKYEGYAVDLIQKLSELMDFEYDF
GffGluRIIA/45-608       SDGLVFSQVRRTYIVVTHFEEPYFMLKADHENFRGMEKYEGYAVDLIQKLSELMDFEYDF
DmGluRIIc/43-605        PRGQIKAQKKMIYRVATRIGPPYFSYNARELNLTGNALYQGYAVDLIDAIARHVGFEYVF
GbrGluRIIC/29-592       TKGQITVFKKIVYRVATRIGEPYFMENAIAENITHNGRYMGYAVDLIEALSKEIGFEYIF
GmmGluRIIC/287-841      TKGQISCNPHRGTVLYGKV------LSAKTENVTHNGRYMGYAVDLIEALSKEIGFEYIF
GffGluRIIC/20-549       TKGQINVLKKIVYRVATRIGEPYFMENAKTENVTHNRRYMGYAVDLIEALSKEIGFEYIF
GaGluRIIC/20-578        TKGQINVLKKIVYRVATRIGEPYFMEKAKTENVTHNGRYMGYAVDLIEALSKEIGFEYIF
GpdGluRIIC/44-564       TKGQINVLKKIVYRVATRIGEPSTAKT---ENVTHNGRYMGYAVDLIEALSKEIGFEYIF
                                                                                    

AgNMDAR3/98-645         EVPAAPP-----RQLWNGVIGDLISGTADLSFAPLSVSKARSEVIDFTIPYFHGGVSLLA
AgNMDAR2/132-694        VRVEDGKWGTLENGKWNGLIHELVNRKTDMVLTSLMINAEREAVVDFSEPFMETGIAIVV
DmNmdar2/150-704        VRVEDGKWGTLENGKWNGLIADLVNRKTDMVLTSLMINTEREAVVDFSEPFMETGIAIVV
GffNMDAR2/30-583        VRVEDGKWGTLENGKWNGLIADLVNRKTDMVLTSLMINTEREAVVDFSEPFMETGIAIVV
GbrNMDAR2/11-567        VRVEDGKWGTLENGKWNGLIADLVNRKTDMVLTSLMINTEREAVVDFSEPFMETGIAIVV
GaNMDAR2/1-358          -----------------------------MVLTSLMINTEREAVVDFSEPFMETGIAIVV
GmmNMDAR2/22-575        VRVEDGKWGTLENGKWNGLIADLVNRKTDMVLTSLMINTEREAVVDFSEPFMETGIAIVV
GpdNMDAR2/151-702       VRVEDGKWGTLENGKWNGLIADLVNRKTDMVLTSLMINTEREAVVDFSEPFMETGIAIVV
AgNMDAR1/52-601         ALSPDGQFGHYQKKEWNGLIGELVAERADLIVAPLTINPERAEFIEFSKPFKYQGITIL-
DmNmdar1/55-610         ALSPDGQFGHYIRKEWTGLIGELVNERADMIVAPLTINPERAEYIEFSKPFKYQGITIL-
GffNMDAR1/27-576        ALSPDGQFGHYIRKEWTGLIGELVNERADMIVAPLTINPERAEYIEFSKPFKYQGITIL-
GbrNMDAR1/1-300         ------------------------------------------------------------
GmmNMDAR1/96-651        ALSPDGQFGHYIRKEWTGLIGELVNERADMIVAPLTINPERAEYIEFSKPFKYQGITIL-
GpdNMDAR1/47-602        ALSPDGQFGHYIRKEWTGLIGELVNERADMIVAPLTINPERAEYIEFSKPFKYQGITIL-
GaNMDAR1/47-588         ALSPDGQFGHYIRKEWTGLIGELVNERADMIVAPLTINPERAEYIEFSKPFKYQGITIL-
AgGLURI/15-582          RIVKDGQYGSENKGGWDGMVGELVRKEADFAIAPMTITSERERVIDFSKPFMSLGISIMI
DmGluRIA/58-624         RLVQDGNYGAENPGGWDGMVGELIRKEADIAISAMTITAERERVIDFSKPFMTLGISIMI
GpdGluRIB/1-254         ------------------------------------------------------------
DmGluRIB/3-570          RLVKDGNYGSEKHGGWDGMVGELVRKEADIAIAAMTITAERERVIDFSKPFMSLGISIMI
GaGluRIB/34-403         GVIGGGGAGGVGGGGGGGVVG--IGTGSNIGGSGALPTSAT--------------VAVN-
GbrGluRIB/92-651        RLVKDGTYGSENRGGWDGMVGELVRREADIAIAAMTITAERERVIDFSKPFMSLGISIMI
GffGluIBa/1-390         RLVKDGTYGSENRGGWDGMVGELVRREADIAIAAMTITAERERVIDFSKPFMSLGISIMI
GffGluRIB/152-711       RLVKDGTYGSENRGGWDGMVGELVRREADIAIAAMTITAERERVIDFSKPFMSLGISIMI
GpdKAiR2c/6-433         DLVPDRKYGAKD-GQWNGMVEQLMKYKADLAVGSMTITYARESVIDFTKPFMNLGISILF
GmmKAiR2c/14-564        DLVPDRKYGAKD-GQWNGMVEQLMKYKADLAVGSMTITYARESVIDFTKPFMNLGISILF
GaKAiR2c/30-415         DLVPDRKYGAKD-GQWNGMVEQLMKYKADLAVGSMTITYARESVIDFTKPFMNLGISILF
GffKAiR2c/14-404        DLVPDRKYGAKD-GQWNGMVEQLMKYKADLAVGSMTITYARESVIDFTKPFMNLGISILF
GbrKaiR2e/48-610        ELVPDNMYGVFN-NTWNGIVRELMERRADLAVASMTINYARESVIDFTKPFMNLGIGILF
GpdKaiR2d/140-619       --------------------------RADLAVASMTINYARESVIDFTKPFMNLGIGILF
GmmKaiR2d/63-627        FKQQDLMYTTAD-DTYRQILRAIQTFDEDFKYNSVNITAFRTDIVEQMQKFPHSGLDIVI
GaKaiR2d/118-675        ELVPDNMYGVFN-NTWNGIVRELMERRADLAVASMTINYARESVIDFTKPFMNLGIGILF
GffKaiR2d/121-613       --------------------------RADLAVASMTINYARESVIDFTKPFMNLGIGILF
DmGluRIID/52-614        R-DGGNDYGSFN-NSTSGMLKEIVEGRADLAITDLTITSEREEVIDFSIPFMNLGIAILY
GffGluRIA/13-497        -INGGNDYGSFN-NVTTGMLKEMVEGRADLAVTDLTITSEREEVIDFSIPFMNLGIGILY
GaGluRIA/7-550          -INGGNDYDKLL-------------QRADLAVTDLTITSEREEVIDFSIPFMNLGIGILY
GmmGluRIA/111-601       -INGGNDYGSFN-NVTTGMLKEMVEGRADLAVTDLTITSEREEVIDFSIPFMNLGIGILY
DmGluRIIE/57-619        -VNGGNDYGSYN-NESTGMLREIMTGRADLAITDLTITSEREQALDFTIPFMNLGIAILY
GbrGluRIA/913-1475      -INGGNDYGSYN-NTSTGMLKEIREGRADLAVTDLTITSEREEAVDFSIPFMSLGIAILY
GffGluRIIE/6-568        -INGGNDYGSYN-NTSTGMLKEIREGRADLAVTDLTITSEREEAVDFSIPFMSLGIAILY
GaGluRIIE/6-568         -INGGNDYGSYN-NTSTGMLKEIREGRADLAVTDLTITSEREEAVDFSIPFMSLGIAILY
GmmGluRIIE/140-702      -INGGNDYGSYN-NTSTGMLKEIREGRADLAVTDLTITSEREEAVDFSIPFMSLGIAILY
GpdGluRIIE/89-651       -INGGNDYGSYN-NTSTGMLKEIREGRADLAVTDLTITSEREEAVDFSIPFMSLGIAILY
AgGLURIIb/15-579        RLAPDGRYGSHN-GEWDGMIKELLEQRADLAIADLTITFDREQVVDFTMPFMNLGISVLY
GbrKAiR2c/43-552        QLVPDGSYGSYN-GEWNGMIRELLEQRADLAIADLTITFEREQAVDFTTPFMNLGVSILY
GmmKaiR2e/43-607        QLVPDGSYGSYN-GEWNGMIRELLEQRADLAIADLTITFEREQAVDFTTPFMNLGVSILY
GffKaiR2e/43-590        QLVPDGSYGSYN-GEWNGMIRELLEQRADLAIADLTITFEREQAVDFTTPFMNLGVSILY
GaKaiR2e/43-590         QLVPDGSYGSYN-GEWNGMIRELLEQRADLAIADLTITFEREQAVDFTTPFMNLGVSILY
GpdKaiR2e/98-294        -MEDMYLNG------------------AGKR-----------------------LL----
AgGLURIIa/54-618        ELVPDGKYGSYN-KKWDGLVKYLLDRKADLAVCDLTITYERRTAVDFTMPFMTLGISILY
AgGLURIIe/54-618        ELVPDGKYGSYN-KKWDGLVKHLLDRKADLAVCDLTITYERRTAVDFTMPFMTLGISILY
DmClumsy/5-475          RMSPDGKYGALN-QTWDGIVRQLIDGNADLGICDLTMTSSRRQAVDFTPPFMTLGISILF
GbrClumsy/43-607        QLAPDGRYGSYS-KQWDGLVRQILDGNADLGICDLTMTSSRRTAVDFTPPFMTLGISILF
GffClumsy/47-595        QLAPDGRYGSYN-KQWDGLVRQILDGNADLGICDLTMTSSRRTAVDFTPPFMTLGISILY
Gaclumsy/42-606         QLAPDGRYGSYN-KQWDGLVRQILDGNADLGICDLTMTSSRRTAVDFTPPFMTLGISILY
GpdClumsy/234-782       QLAPDGRYGSYN-KQWDGLVRQILDGNADLGICDLTMTSSRRTAVDFTPPFMTLGISILY
GmmClumsy/112-676       QLAPDGRYGSYN-KQWDGLVRQILDGNADLGICDLTMTSSRRTAVDFTPPFMTLGISILY
AgGLURIIc/57-620        ILQEDGVYGSLN-KKWNGMVLELLEWRADLAITDLTITSDRESAVDFTMPFMNLGISILY
AgGLURIId/69-633        ILQEDGVYGSLN-KKWNGMVQELLEWRADLAITDLTITSDRESAVDFTMPFMNLGISILF
GbrKaiR1A/52-575        RLQEDNKYGSID-KKWNGMLLEIMEGRADLGITDLTMTSDRESAVDFTIPFMNLGIAILF
GaKaiRIA/52-109         ------------------------------------------------------------
GmmKaiR1A/55-616        RLQEDNKYGSLN-KEWNGMLLEIMEGRADLGITDLTMTSDRESAVDFTIPFMNLGIAILF
GbrGluRIIB/1-447        EPVADNSYGSYD-DEWNGIIRELIDNECSVGHMRFDHNTGSPQCCGFYGTFYAVRCQYFI
GpdGluRIIB/156-470      EPN------------------------AQLGICDLTITQARRSVVDFTVPFMQLGVSILH
GffGluRIIB/5-547        EPN------------------------AQLGICDLTITQARRSVVDFTVPFMQLGVSILY
GaGluRIIB/5-545         ------------------------EPNAQLGICDLTITQARRSVVDFTVPFMQLGVSILH
GmmGluRIIB/5-534        EPN------------------------AQLGICDLTITQARRSVVDFTVPFMQLGVSILH
DmGluRIIA/50-611        MIVNGN--GKYN-KQWDGIIRKLIDHHAQIGVCDLTITQMRRSVVDFTVPFMQLGISILH
GbrGluRIIA/1-136        ---------------------------MKNQ-----------------------HII---
GpdGluRIIA/45-608       MIV--GGNGKFN-KEWDGIIRKLIDHQAQIGISDLTITQLRRKYVDFTVPFMQLGISILF
GmmGluRIIA/45-608       MIVGGN--GKFN-KEWDGIIRKLIDHQAQIGISDLTITQLRRKYVDFTVPFMQLGISILF
GaGluRIIA/1-524         MIVGGN--GKFN-KEWDGIIRKLIDHQAQIGISDLTITQLRRKYVDFTVPFMQLGISILF
GffGluRIIA/45-608       MIVGGN--GKFN-KEWDGIIRKLIDHQAQIGISDLTITQLRRKYVDFTVPFMQLGISILF
DmGluRIIc/43-605        VPVADQQYGKLD-KQWNGIIGEIINNDAHMGICDLTITQARKTAVDFTVPFMQLGVSILA
GbrGluRIIC/29-592       VPVADNGYGKYN-KQWNGIIGELINNDAHMGICDLTITQARKTVVDFTVPFMQLGISILA
GmmGluRIIC/287-841      VPVADNGYGKYN-KQWNGIIGELINNDAHMGICDLTITQARKTVVDFTVPFMQLGISILA
GffGluRIIC/20-549       VPVADNGYGKYN-KQWNGIIGELINNDAHMGICDLTITQARKTVVDFTVPFMQLGISILA
GaGluRIIC/20-578        VPVADNGYGKYN-KQWNGIIGELINNDAHMGICDLTITQARKTVVDFTVPFMQLGISILA
GpdGluRIIC/44-564       VPVADNGYGKYN-KQWNGIIGELINNDAHMGICDLTITQARKTVVDFTVPFMQLGISILA
                                                                                    

AgNMDAR3/98-645         APEAATDIPLLAFLLPFSPELWIAIFTSLNVTAVAVAIYEWLSPFGLNPWGRQRSK----
AgNMDAR2/132-694        AKRTGII-SPTAFLEPFDTASWMLVGIAIQAATFMIFLFEWLSPSGYDMKTVLQNGQTTP
DmNmdar2/150-704        AKRTGII-SPTAFLEPFDTASWMLVGIAIQAATFMIFLFEWLSPSGYDMKLYLQNTNVTP
GffNMDAR2/30-583        AKRTGII-SPTAFLEPFDTASWMLVGIAIQAATFMIFLFEWLSPSGYDMKLYLQNTNVTP
GbrNMDAR2/11-567        AKRTGII-SPTAFLEPFDTASWMLVGIAIQAATFMIFLFEWLSPSGYDMKLYLQNTNVTP
GaNMDAR2/1-358          AKRTGII-SPTAFLEPFDTASWMLVGIAIQAATFMIFLFEWLSPSGYDMKLYLQNTNVTP
GmmNMDAR2/22-575        AKRTGII-SPTAFLEPFDTASWMLVGIAIQAATFMIFLFEWLSPSGYDMKLYLQNTNVTP
GpdNMDAR2/151-702       AKRTGII-SPTAFLEPFDTASWMLVGIAIQAATFMIFLFEWLSPSGYDMKLYLQNTNVTP
AgNMDAR1/52-601         EKKPSRSSTLVSFLQPFSNTLWILVMVSVHVVALVLYLLDRFSPFGR--FKLSTTDGTEE
DmNmdar1/55-610         EKKPSRSSTLVSFLQPFSNTLWILVMVSVHVVALVLYLLDRFSPFGR--FKLSHSDSNEE
GffNMDAR1/27-576        EKKPSRSSTLVSFLQPFSNTLWILVMVSVHVVALVLYLLDRFSPFGR--FKLSHADSHEE
GbrNMDAR1/1-300         ---------------------------SVHVVALVLYLLDRFSPFGR--FKLSHVDSHEE
GmmNMDAR1/96-651        EKKPSRSSTLVSFLQPFSNTLWILVMVSVHVVALVLYLLDRFSPFGR--FKLSHADSHEE
GpdNMDAR1/47-602        EKKPSRSSTLVSFLQPFSNTLWILVMVSVHVVALVLYLLDRFSPFGR--FKLSHADSHEE
GaNMDAR1/47-588         EKKPSRSSTLVSFLQPFSNTLWILVMVSVHVVALVLYLLD--SHEEK-------------
AgGLURI/15-582          KRPVKQKPSVFSFLNPLSKEIWVCVLFSYVGVSIVLYIVSRFSPFEWLPCKSTDKSRNLS
DmGluRIA/58-624         KKPVKQTPGVFSFLNPLSQEIWISVILSYVGVSFVLYFVTRFPPYEWADSTAQQPPGIIG
GpdGluRIB/1-254         ---------------------------SCSKQDLCVFVFVCVTPTPI-------------
DmGluRIB/3-570          KKPVKQTPGVFSFMNPLSQEIWVSVIFSYIGVSIVLFFVSRFSPHEWEQLANQQPPGIIG
GaGluRIB/34-403         ------------------------------------------------------------
GbrGluRIB/92-651        KKPVKQTPGVFSFMNPLSQEIWVSVIFSYVGVSIVLFFVSRFSPYEWDQLSSQQPPGIIG
GffGluIBa/1-390         KKPVKQTPGVFSFMNPLSQEIWVSVIFSYIGVSIVLFFVSRFSPYEWDQLSTQQPPGIIG
GffGluRIB/152-711       KKPVKQTPGVFSFMNPLSQEIWVSVIFSYIGVSIVLFFVSRFSPYEWDQLSTQQPPGIIG
GpdKAiR2c/6-433         KVPSTPSTKLFSFMNPLAFDVWLYVLAAYFCVSITIHAMAKISLIERNFNRSSKYFVKYL
GmmKAiR2c/14-564        KVPSTPSTKLFSFMNPLAFDVWLYVLAAYFCVSITIHAMAKISAIERNFNRSSKYFVKYL
GaKAiR2c/30-415         KVPSTPSTKLFSFMNPLAFDVWLYVLAAYFCVSITIHAMAKISPIERNFNRSSKYFVKYL
GffKAiR2c/14-404        KVPSTPSTKLFSFMNPLAFDVWLYVLTAYFCVSITIHAMAKISPKERNFNRSSKYFVKYL
GbrKaiR2e/48-610        KVPTSQPTRLFSFMNPLAMEIWLYVLAAYILVSFALFVMARFSPYEWIPYPCQKDSDIVE
GpdKaiR2d/140-619       KVPTSQPTRLFSFMNPLAMEIWLYVLAAYILVSFALFVMARFSPYEWIPYSCQKDSDIVE
GmmKaiR2d/63-627        QVPTSQPTRLFSFMNPLAMEIWLYVLAAYILVSFALFVMARFSPYEWIPYSCQKDSDIVE
GaKaiR2d/118-675        KVPTSQPTRLFSFMNPLAMEIWLYVLAAYILVSFALFVMARFSPYEWIPYSCQKDSDIVE
GffKaiR2d/121-613       KVPTSQPTRLFSFMNPLAMEIWLYVLAAYILVSFALFVMARFSPYEWIPYSCQKDSDIVE
DmGluRIID/52-614        VKPQKAPPALFSFMDPFSSEVWLYLGIAYLGVSLCFFIIGRLSPIEWNPYPCIEEPEELE
GffGluRIA/13-497        LKPQKSNPTTFSFMDPFSKEVWIYLGLAYLGVSLCFFILGRLSPTEWNPYPCVEEPDELE
GaGluRIA/7-550          LKPQKSNPTTFSFMDPFSKEVWIYLGLAYLGVSLCFFILGRLSPTEWNPYPCVEEPDELE
GmmGluRIA/111-601       LKPQKSNPTTFSFMDPFSKEVWIYLGLAYLGVSLCFFILGRLSPTEWNPYPCVEEPDELE
DmGluRIIE/57-619        LKPQKATPELFTFMDPFSEEVWWFLGFSFLGVSLSFFILGRLSPSEWNPYPCIEEPEELE
GbrGluRIA/913-1475      VKPQQAPPATFSFMDPFSEEVWWYLGLAFLGVSLSFFILGRLSPKEWNPCPCIEEPTELE
GffGluRIIE/6-568        VKPQQAPPATFSFMDPFSEEVWWYLGLAFLGVSLSFFILGRLSPKEWNPCPCIEEPIELE
GaGluRIIE/6-568         VKPQQAPPATFSFMDPFSEEVWWYLGLAFLGVSLSFFILGRLSPKEWNPCPCIEEPIELE
GmmGluRIIE/140-702      VKPQQAPPATFSFMDPFSEEVWWYLGLAFLGVSLSFFILGRLSPKEWNPCPCIEEPIELE
GpdGluRIIE/89-651       VKPQQAPPATFSFMDPFSEEVWWYLGLAFLGVSLSFFILGRLSPKEWNPCPCIEEPIELE
AgGLURIIb/15-579        RKPVKQPPNLFSFLSPLSLDVWIYMATAYLGVSVLLFILARFTPYEWTPNPCDPHPEKLQ
GbrKAiR2c/43-552        RKPVKQPPNLFSFLSPLSLDVWIYMATAYLGVSVLLFILAKFTPYEW-PAYTDPNGEKVE
GmmKaiR2e/43-607        RKPVKQPPNLFSFLSPLSLDVWIYMATAYLGVSVLLFILAKFTPYEW-PAYTDPNGEKVE
GffKaiR2e/43-590        RKPVKQPPNLFSFLSPLSLDVWIYMATAYLGVSVLLFILAKFTPYEW-PAYTDPNGEKVE
GaKaiR2e/43-590         RKPVKQPPNLFSFLSPLSLDVWIYMATAYLGVSVLLFILAKFTPYEW-PAYTDPNGEKVE
GpdKaiR2e/98-294        ------------ETSKK---------------LCK----------NV-------------
AgGLURIIa/54-618        AKPVQQPKDLFSFLSPLSLDVWIYMATAYLGVSVLLFVLSRMAPADWNPHPCKQDNDEVE
AgGLURIIe/54-618        AKPVQQPKDLFSFLSPLSLDVWIYTATAYLGVSVLLFVLSRMAPADWNPHPCKQDNDEVE
DmClumsy/5-475          SKPPTPPTDLFSFLSPFSLDVWIYMGSAYLFISLLLFALARMAPDDWNPHPC-KEPEEVE
GbrClumsy/43-607        AKPEIPPANYFSFLSPFSVDVWMYMATGFLAVSLLLFILARMAPADWNPHPC-KEPEELE
GffClumsy/47-595        AKPEVPPANYFSFLSPFSVDVWMYMATGFLAVSLLLFILARMAPADWNPHPC-KEPEELE
Gaclumsy/42-606         AKPEVPPANYFSFLSPFSVDVWMYMATGFLAVSLLLFILARMAPADWNPHPC-KEPEELE
GpdClumsy/234-782       AKPEVPPANYFSFLSPFSVDVWMYMATGFLAVSLLLFILARMAPADWNPHPC-KEPEELE
GmmClumsy/112-676       AKPEVPPANYFSFLSPFSVDVWMYMATGFLAVSLLLFILARMAPADWNPHPC-KEPEELE
AgGLURIIc/57-620        RKPTKEPPSLFSFMSPFSKQVWLYLGGAYMMVSMSLFILGRISPKEWNPYPCIEEPEELE
AgGLURIId/69-633        RKPTKEPPSLFSFMSPFSKQVWLYLGGAYMMVSMSLFVLGRISPKEWNPYPCIEEPEELE
GbrKaiR1A/52-575        RKPMKEPPKLFSFMSPFSGEVWLWLGISCVSVSLSMFILGRISPAEWNPYPCIEEPTELE
GaKaiRIA/52-109         ------------------------------------------------------------
GmmKaiR1A/55-616        RKPMKEPPKLFSFMSPFSGEVWLWLGISCVSVSLSMFILGRISPAEWNPYPCIEEPTELE
GbrGluRIIB/1-447        SQTEASRETFICFSKAL---LFGCLAV-FIGYPIINVFFI-------------DTDGQVR
GpdGluRIIB/156-470      HKPKPAEKRLFAFLKPFSLDVWLCLLVALLLMALLLTLMVRLNPSEWQEQQIDDCLVIIE
GffGluRIIB/5-547        HKPKPPEKRLFAFLKPFSLDVWLCLLVALLLMALLLILMARLNPSEWQEQQIDDCLVIIE
GaGluRIIB/5-545         HKPKPAEKRLFAFLKPFSLDVWLCLLVALFLMALLLTLMVRLNPSEWQEQQIDDCLVIIE
GmmGluRIIB/5-534        HKPKPAEKRLFAFLKPFSLDVWLCLLVALLLMALLLTLMVRLNPSEWQEQKIDDCLVIIE
DmGluRIIA/50-611        YKSPPEPKNQFAFLEPFAVEVWIYMIFAQLIMTLAFVFIARLSYREWPPNPAIQDPDELE
GbrGluRIIA/1-136        ------------KMKNQ---------------TIL----------HL-------------
GpdGluRIIA/45-608       YKRDPEPKNMFAFLQPFAKEVWIYLILTQLIITLMFVFMARISNHEWNPHPTNLEPIELE
GmmGluRIIA/45-608       YKRDPEPKNMFAFLQPFAKEVWIYLILTQLIITLMFVFMARISNHEWNPHPTNLEPIELE
GaGluRIIA/1-524         YKRDPEPKNMFAFLQPFAKEVWIYLILTQLIITLMFVFMARISNHEWNPHPTNVEPIELE
GffGluRIIA/45-608       YKRDAEPKNMFAFLQPFAKEVWIYLILTQLIITLMFVFMARISNHEWNPHPTNLEPIELE
DmGluRIIc/43-605        YKSPHVEKTLDAYLAPFGGEVWIWILISVFVMTFLKTIVARISKMDWNPHPCNRDPEVLE
GbrGluRIIC/29-592       YQKPTESKAWSAFLDPFTVDVWIYVMISIFIIALLFIFMARISRDEWNPHPCNKDPISLE
GmmGluRIIC/287-841      YQKPTESKAWSAFLDPFTVDVWIYVMISIFIIALLFIFMA---RDEWNPHPCNKDPICLE
GffGluRIIC/20-549       YQKPTESKAWSAFLDPFTVDVWIYVMISIFIIALLFIFMA--------------------
GaGluRIIC/20-578        YQKPTESKAWSAFLDPFTVDVWIYVMISIFIIALLFIFMARISRDEWNPHPCNKDPICLE
GpdGluRIIC/44-564       YQKPTESKAWSAFLDPFTVDVWIYVMISIFIIALLFIFMARISRDEWNPHPCNKDPICLE
                                                                                    

AgNMDAR3/98-645         -NFSMSSALWVMWGLLCGHLVAFKAPKSWPNKFLINVWGGFSVIFIASYTANIAALIAGL
AgNMDAR2/132-694        YRFSLFRTYWLVWAVLFQAAVHVDSPRGFTSRFMTNVWAMFAVVFLAIYTANLAAFMITR
DmNmdar2/150-704        YRFSLFRTYWLVWAVLFQAAVHVDSPRGFTSRFMTNVWALFAVVFLAIYTANLAAFMITR
GffNMDAR2/30-583        YRFSLFRTYWLVWAVLFQAAVHVDSPRGFTSRFMTNVWALFAVVFLAIYTANLAAFMITR
GbrNMDAR2/11-567        YRFSLFRTYWLVWAVLFQAAVHVDSPRGFTSRFMTNVWALFAVVFLAIYTANLAAFMITR
GaNMDAR2/1-358          YRFSLFRTYWLVWAVLFQAAVHVDSPRGFTSRFMTNVWALFAVVFLAIYTANLAAFMITR
GmmNMDAR2/22-575        YRFSLFRTYWLVWAVLFQAAVHVDSPRGFTSRFMTNVWALFAVVFLAIYTANLAAFMITR
GpdNMDAR2/151-702       YRFSLFRTYWLVWAVLFQAAVHVDSPRGFTSRFMTNVWALFAVVFLAIYTANLAAFMITR
AgNMDAR1/52-601         DALNLSSAIWFAWGVLLNSGIGEGTPRSFSARVLGMVWAGFAMIIVASYTANLAAFLVLE
DmNmdar1/55-610         KALNLSSAVWFAWGVLLNSGIGEGTPRSFSARVLGMVWAGFAMIIVASYTANLAAFLVLE
GffNMDAR1/27-576        KPLNLSSAVWFAWGVLLNSGIGEGTPRSFSARVLGMVWAGFAMIIVASYTANLAAFLVLE
GbrNMDAR1/1-300         KPLNLSSAIWFAWGVLLNSGIGEGTPRSFSARVLGMVWAGFAMIIVASYTANLAAFLVLE
GmmNMDAR1/96-651        KPLNLSSAVWFAWGVLLNSGIGEGTPRSFSARVLGMVWAGFAMIIVASYTANLAAFLVLE
GpdNMDAR1/47-602        KPLNLSSAVWFAWGVLLNSGIGEGTPRSFSARVLGMVWAGFAMIIVASYTANLAAFLVLE
GaNMDAR1/47-588         -PLNLSSAVWFAWGVLLNSGIGEGTPRSFSARVLGMVWAGFAMIIVASYTANLAAFLVLE
AgGLURI/15-582          HEFSILNSFWFALGAFMQQG-CDISPRSISGRIVGSVWWFFTLILISSYTANLAAFLTVE
DmGluRIA/58-624         GEFTMLNSFWYSLAAFMQQG-CDITPPSIAGRIAAAVWWFFTIILISSYTANLAAFLTVE
GpdGluRIB/1-254         -SLSLFRSFFLSLRVCV---------------------CMFVCVRVQACSLNILVFVCV-
DmGluRIB/3-570          GEFSVWNSFWFSLAAFMQQG-CDLSPRSVSGRIAAASWFFFTLILISSYTANLAAFLTVE
GaGluRIB/34-403         -DFSILNSFWFSLAAFMQQG-CDISPRSISGRIVGAVWWFFTLILISSYTANLAAFLTVE
GbrGluRIB/92-651        GDFSILNSFWFSLAAFMQQG-CDIAPRSISGRIVGAVWWFFTLILISSYTANLAAFLTVE
GffGluIBa/1-390         GDFSILNSFWFSLAAFMQQG-CDISPRSISGRIVGAVWWFFTLILISSYTANLAAFLTVE
GffGluRIB/152-711       GDFSILNSFWFSLAAFMQQG-CDISPRSISGRIVGAVWWFFTLILISSYTANLAAFLTVE
GpdKAiR2c/6-433         DKFTLRNSFWFAVGTLMQQS-SNLKPRAISVRIVSAIWWFFSLIIIASYTANLAAFLTVE
GmmKAiR2c/14-564        DKFTLRNSFWFAVGTLMQQS-SNLKPRAISVRIVSAVWWFFSLIIIASYTANLAAFLTVE
GaKAiR2c/30-415         DKFTLRNSFWFAVGTLMQQS-SNLKPRAISVRIVSAIWWFFSLIIIASYTANLAAFLTVE
GffKAiR2c/14-404        DKFTLRNSFWFAVGTLMQQS-SNLKPRAISVRIVSAIWWFFSLIIIASYTANLAAFLTVE
GbrKaiR2e/48-610        NDFTLKNSFWFAIGALMQQG-SDLYPRATSTRIVGGIWWFFTLIIISSYTANLAAFLTVE
GpdKaiR2d/140-619       NDFTLKNSFWFAIGALMQQG-SDLYPRATSTRIVGGIWWFFTLIIISSYTANLAAFLTVE
GmmKaiR2d/63-627        NNDGHATCFWFAIGALMQQG-SDLYPRATSTRIVGGIWWFFTLIIISSYTANLAAFLTVE
GaKaiR2d/118-675        NDFTLKNSFWFAIGALMQQG-SDLYPRATSTRIVGGIWWFFTLIIISSYTANLAAFLTVE
GffKaiR2d/121-613       NDFTLKNSFWFAIGALMQQG-SDLYPRATSTRIVGGIWWFFTLIIISSYTANLAAFLTVE
DmGluRIID/52-614        NQFTINNSLWFTTGALLQQG-SEIAPKALSTRTISAIWWFFTLIMVSSYTANLAAFLTIE
GffGluRIA/13-497        NQFTINNALWFTTGALLQQG-SEVAPKALSTRTVAAIWCFFTLIMVSSYTANLAAFLTIE
GaGluRIA/7-550          NQFTINNALWFTTGALLQQG-SEVAPKALSTRTVAAIWCFFTLIMVSSYTANLAAFLTIE
GmmGluRIA/111-601       NQFTINNALWFTTGALLQQG-SEVAPKALSTRTVAAIWCFFTLIMVSSYTANLAAFLTIE
DmGluRIIE/57-619        NQFTLGNSIWFTTGALLQQG-SEIGPKALSTRTVASFWWFFTLIVVSSYTANLAAFLTIE
GbrGluRIA/913-1475      NQFTISNSLWFTTGALLQQG-SEIAPKALSVRTVASIWWFFTLIMVSSYTANLAAFLTIE
GffGluRIIE/6-568        NQFTISNSLWFTTGALLQQG-SEIAPKALSVRTVASIWWFFTLIMVSSYTANLAAFLTIE
GaGluRIIE/6-568         NQFTISNSLWFTTGALLQQG-SEIAPKALSVRTVASIWWFFTLIMVSSYTANLAAFLTIE
GmmGluRIIE/140-702      NQFTISNSLWFTTGALLQQG-SEIAPKALSVRTVASIWWFFTLIMVSSYTANLAAFLTIE
GpdGluRIIE/89-651       NQFTISNSLWFTTGALLQQG-SEIAPKALSVRTVASIWWFFTLIMVSSYTANLAAFLTIE
AgGLURIIb/15-579        TQFTLMNCMWFAIGSLMQQG-CDFLPKAVSTRMVAGMWWFFTLIMISSYTANLAAFLTVE
GbrKAiR2c/43-552        NQFTLLNCMWFAIGSLMQQG-CDFLPKALSTRMVAGMWWFFTLIMISSYTANLAAFLTVE
GmmKaiR2e/43-607        NQFTLLNCMWFAIGSLMQQG-CDFLPKALSTRMVAGMWWFFTLIMISSYTANLAAFLTVE
GffKaiR2e/43-590        NQFTLLNCMWFAIGSLMQQG-CDFLPKALSTRMVAGMWWFFTLIMISSYTANLAAFLTVE
GaKaiR2e/43-590         NQFTLLNCMWFAIGSLMQQG-CDFLPKALSTRMVAGMWWFFTLIMISSYTANLAAFLTVE
GpdKaiR2e/98-294        -----------------------------------------PQSSHTASHV-QS------
AgGLURIIa/54-618        NIWDMCNALWLTMGSIMGQG-CDILPKAISTRLVAGMWWFFALIMLSSYTANLAAFLTME
AgGLURIIe/54-618        NIWDMLNALWLTMGSIMGQG-CDILPKAISTRLVAGMWWFFALIMLSSYTANLAAFLTME
DmClumsy/5-475          NIWSIMNTTWLSIGSLMGQG-CDILPKAASTRLVTGMWWFFALMMLNSYTANLAAFLTNS
GbrClumsy/43-607        NVWTMTNTTWLAIGSIMGQG-CDLLPKAASTRLATGVWWFFALMMLNSYTANLAAFLTMS
GffClumsy/47-595        NVWTMTNTTW-----------------AASTRLATGIWWFFALMMLNSYTANLAAFLTMS
Gaclumsy/42-606         NVWTMTNTTWLAIGSIMGQG-CDLLPKAASTRLATGIWWFFALMMLNSYTANLAAFLTMS
GpdClumsy/234-782       NVWTMTNTTW-----------------AASTRLATGIWWFFALMMLNSYTANLAAFLTMS
GmmClumsy/112-676       NVWTMTNTTWLAIGSIMGQG-CDLLPKAASTRLATGIWWFFALMMLNSYTANLAAFLTMS
AgGLURIIc/57-620        NQFSFSNSMWFTIGALLQQG-SEIAPKAPATRAVASIWWFFTLIMVSSYTANLAAFLTVE
AgGLURIId/69-633        NQFSFSNSMWFTIGALLQQG-SEIAPKAPATRAVASIWWFFTLIMVSSYTANLAAFLTVE
GbrKaiR1A/52-575        NQFSLTNCFWFSIGALLQQG-SELAPKGFSTRSVASFWSFFILIMVSSYTANLAAFLTVE
GaKaiRIA/52-109         ------------------------------------------------------------
GmmKaiR1A/55-616        NQFSLTNCFWFSIGALLQQG-SELAPKGFSTRSVASFWSFFILIMVSSYTANLAAFLTVE
GbrGluRIIB/1-447        G---FNKCFHLISSSY-----------SSSLRLFTAFWWLFALIISRTYTAKLASFITAS
GpdGluRIIB/156-470      NKWFLRNSLWLYIGSILGSF----------------------------FSTTLHGFLVV-
GffGluRIIB/5-547        NKWFLRNSLWLYIGSILGMS-CDLLPKASSLRLCTAFWWLFALLMSRTYTAKLASFITAS
GaGluRIIB/5-545         NKWFLRNSLWLYIGSILGVS-CDLLPKASSLRLCTAFWWLFALLMSRTYTAKLASFITAS
GmmGluRIIB/5-534        NKWFLRNSLWLYIGSILGVS-CDLLPKASSLRLCTAFWWLFALLMSRTYTAKLASFITAS
DmGluRIIA/50-611        NIWNVNNSTWLMVGSIMQQG-CDILPRGPHMRILTGMWWFFALMMLSTYTANLAAFLTSN
GbrGluRIIA/1-136        -----------------------------------------LVHIHNYTDIVAL------
GpdGluRIIA/45-608       NKWYTSNSAWLMIGSIMQQG-CDILPRGGPMRMLVGMWWFFALMILSTYTANLAAFLTSN
GmmGluRIIA/45-608       NKWYTSNSAWLMIGSIMQQG-CDILPRGGPMRMLVGMWWFFALMILSTYTANLAAFLTSN
GaGluRIIA/1-524         NKWYTSNSAWLMIGSIMQQG-CDILPRGGPMRMLVGMWWFFALMILSTYTANLAAFLTSN
GffGluRIIA/45-608       NKWYTSNSAWLMIGSIMQQG-CDILPRGGPMRMLVGMWWFFALMILSTYTANLAAFLTSN
DmGluRIIc/43-605        NQWRIHNTGWLTVASIMTAG-CDILPRSPQVRMFEATWWIFAIIIANSYTANLAAFLTSS
GbrGluRIIC/29-592       NKWNISNSFWLTMGSIMTAG-SDILPCSASMRTFNAMWWIFAVIIANSYTANLAAFLTNS
GmmGluRIIC/287-841      NKWNISNSFWLTMGSIMTAG-SDILPCSASMRTFNAMWWIFAVIIANSYTANLAAFLTNS
GffGluRIIC/20-549       -------RFWLTMGSIMTAG-SDILPCSASMRTFNAMWWIFAVIIANSYTANLAAFLTNS
GaGluRIIC/20-578        NKWNISNSFWLTMGSIMTAG-SDILPCSASMRTFNAMWWIFAVIIANSYTANLAAFLTNS
GpdGluRIIC/44-564       NKWNISNSFWLTMGSIMTAG-SDILPCSASMRTFNAMWWIFAVIIANSYTANLAAFLTNS
                                                                                    

AgNMDAR3/98-645         LFHNEAKYYEMSMLT----RVGSPIATAAESYVQQND----KRLWEHMKKYQLQSIDEGI
AgNMDAR2/132-694        EEFHEFTGLDDSRLSKPTIKFGTIPWSHTDSTISKY----FKEMHYYMKQYNRSSVADGV
DmNmdar2/150-704        EEFHEFSGLNDSRLVKPSFKFGTIPYSHTDSTIHKY----FNVMHNYMRQYNKTSVADGV
GffNMDAR2/30-583        EEFHEFTGLNDSRLVKPSFKFGTIPYSHTDSTINKY----FKEMHYYMKQHNKSSVADGV
GbrNMDAR2/11-567        EEFHEFTGLNDSRLVKPSFKFGTIPYSHTDSTINKY----FKEMHYYMKQHNKSSVADGV
GaNMDAR2/1-358          EEFHEFTGLNDSRLVKPSFKFGTIPYSHTDSTINKY----FKEMHYYMKQHNKSSVADGV
GmmNMDAR2/22-575        EEFHEFTGLNDSRLVKPSFKFGTIPYSHTDSTINKY----FKEMHYYMKQHNKSSVADGV
GpdNMDAR2/151-702       EEFHEFTGLNDSRLVKPSFKFGTIPYSHTDSTINKY----FKEMHYYMKQHNKSSVADGV
AgNMDAR1/52-601         RPKTKLTGINDARLRMENLTCATVKGSSVDMYFRRQVE--LSNMYRTMEANNYDTAEQAI
DmNmdar1/55-610         RPKTKLSGINDARLRMENLTCATVKGSSVDMYFRRQVE--LSNMYRTMEANNYATAEQAI
GffNMDAR1/27-576        RPKTKLSGINDARLRMENLTCATVKGSSVDMYFRRQVE--LSNMYRTMEANNYDTAEQAI
GbrNMDAR1/1-300         RPKTKLSGINDARLRMENLTCATVKGSSVDMYFRRQVE--LSNMYRTMEANNYDTAEQAI
GmmNMDAR1/96-651        RPKTKLSGINDARLRMENLTCATVKGSSVDMYFRRQVE--LSNMYRTMEANNYDTAEQAI
GpdNMDAR1/47-602        RPKTKLSGINDARLRMENLTCATVKGSSVDMYFRRQVE--LSNMYRTMEANNYDTAEQAI
GaNMDAR1/47-588         RPKTKLSGINDARLRMENLTCATVKGSSVDMYFRRQVE--LSNMYRTMEANNYDTAEQAI
AgGLURI/15-582          RMVTPINSPED--LAQTEVQYGTLIHGSTWDFFRKSQISLYSRMWEYMNSLFVKSYDEGI
DmGluRIA/58-624         RMVAPIKTPED--LTQTDVNYGTLLYGSTWEFFRRSQIGLHNKMWEYMNAHSVHTYDEGI
GpdGluRIB/1-254         -------------FF--------------FCHLQRSQIGLHNKMWEYMNSVFVNTYDEGI
DmGluRIB/3-570          RMVTPINSPED--LAQTEVQYGTLLHGSTWDFFRRSQIGLHNKMWEYMNSVFVPTYDEGI
GaGluRIB/34-403         RMVTPINSPED--LAQTEVQYGTLLHGSTWDFFRRSQIGLHNKMWEYMNSVFVNTYDEGI
GbrGluRIB/92-651        RMVTPINSPED--LAQTEVQYGTLLHGSTWDFFRRSQIGLHNKMWEYMNSVFVNTYDEGI
GffGluIBa/1-390         RMVTPINSPED--LAQTEVQYGTLLHGSTWDFFRRSQIGLHNKMWEYMNSVFVNTYDEGI
GffGluRIB/152-711       RMVTPINSPED--LAQTEVQYGTLLHGSTWDFFRRSQIGLHNKMWEYMNSVFVNTYDEGI
GpdKAiR2c/6-433         RMTTPIENAED--LSQTEISYGTLESGSTMTFFRDSLIETYRKMWRNMENTFTSTYEEGI
GmmKAiR2c/14-564        RMTTPIENAED--LSQTEISYGTLESGSTMTFFRDSLIETYRKMWRNMENTFTSTYEEGI
GaKAiR2c/30-415         RMTTPIENAED--LSQTEISYGTLESGSTMTFFRDSLIETYRKMWRSMENTFTSTYEEGI
GffKAiR2c/14-404        RMTTPIENAED--LSQTEISYGTLESGSTMTFFRDSLIETYRKMWRNMENTFTSTYEEGI
GbrKaiR2e/48-610        RMITPIESASD--LAQTDISYGTLEGGSTMTFFRDSKIGIYQKMWRYMENVFVKTYEEGI
GpdKaiR2d/140-619       RMITPIESASD--LAQTDISYGTLEGGSTMTFFRDSKIGIYQKMWRYMENVFVKTYEEGI
GmmKaiR2d/63-627        RMITPIESASD--LAQTDISYGTLEGGSTMTFFRDSKIGIYQKMWRYMENVFVKTYEEGI
GaKaiR2d/118-675        RMITPIESASD--LAQTDISYGTLEGGSTMTFFRDSKIGIYQKMWRYMENVFVKTYEEGI
GffKaiR2d/121-613       RMITPIESASD--LAQTDISYGTLEGGSTMTFFRDSKIGIYQKMWRYMENVFVRTYEEGI
DmGluRIID/52-614        NPTSPINSVKD--LAKDDVQYGAKRTGSTRNFFSTSEEPIYIKMNEYLNAMLMENNQQGV
GffGluRIA/13-497        NPTSLLENVQD--LSKGGVQYGAKRTGSTRNFFLTSEEEIYKKMNEYMLAYLTETNQEGL
GaGluRIA/7-550          NPTSLLENVQD--LSKGGVQYGAKRTGSTRNFFLTSEEEIYKKMNEYMLAYLTETNQEGL
GmmGluRIA/111-601       NPTSLLENVQD--LSKGGVQYGAKRTGSTRNFFLTSEEEIYKKMNEYMLAYLTETNQEGL
DmGluRIIE/57-619        KPQSLINSVDD--LAKDGVVYGAKKTGSTRNFFMTSAEERYKKMNKFMSEYLTEDNMEGV
GbrGluRIA/913-1475      TPTTLIENVND--LAKGGVVYGAKRTGSTRNFFMTSEDERYKKMNEFMTKYLTETNQEGF
GffGluRIIE/6-568        TPTTLIENVND--LAKGGVVYGAKRTGSTRNFFMTSEDERYKKMNEFMTKYLTETNQEGF
GaGluRIIE/6-568         TPTTLIENVND--LAKGGVVYGAKRTGSTRNFFMTSEDERYKKMNEFMTKYLTETNQEGF
GmmGluRIIE/140-702      TPTTLIENVND--LAKGGVVYGAKRTGSTRNFFMTSEDERYKKMNEFMTKYLTETNQEGF
GpdGluRIIE/89-651       TPTTLIENVND--LAKGGVVYGAKRTGSTRNFFMTSEDERYKKMNEFMTKYLTETNQEGF
AgGLURIIb/15-579        RMDSPIESAED--LAQTKIKYGALRGGSTAAFFRDSNFSTYQRMWSFMESVFTASNIEGV
GbrKAiR2c/43-552        RMDSPIEGAED--LAQTRIKYGALKGGSTAAFFRDSKISTYQRMWSFMESVFTSSNGEGV
GmmKaiR2e/43-607        RMDSPIEGAED--LAQTRIKYGALKGGSTAAFFRDSKISTYQRMWSFMESVFTSSNGEGV
GffKaiR2e/43-590        RMDSPIEGAED--LAQTRIKYGALKGGSTAAFFRDSKISTYQRMWSFMESVFTSSNGEGV
GaKaiR2e/43-590         RMDSPIEGAED--LAQTRIKYGALKGGSTAAFFRDSKISTYQRMWSFMESVFTSSNGEGV
GpdKaiR2e/98-294        ICDNMEIPHLENRWE---------------------PTSSMAAKHA-MS-ICDAKELPFI
AgGLURIIa/54-618        RMDATIESAED--LAQSKIKYGVVMGGSTMAFFQTSNFSTYQRMWASMESVFTKSNDEGR
AgGLURIIe/54-618        RMDATIESAED--LAQSKIKYGVLMGGSTMAFFQTSNFSTYQRMWASMESVFTKSNDEGR
DmClumsy/5-475          RQANSINSAED--LAQSKIKYGAMAGGSTMGFFRDSNFSTYQKMWTAMESVFTKTNDEGV
GbrClumsy/43-607        RMGSSIKSAED--LAQTKIKYGAVTGGSTMGFFKHSNFTTYQRMWAAMDSVFAKTNNEGA
GffClumsy/47-595        RMGSSIKSAED--LAQTKIKYGAVVGGSTMGFFKHSNFTTYQRMWAAMDSVFTKSNNEGA
Gaclumsy/42-606         RMGSSIKSAED--LAQTKIKYGAVLGGSTMGFFMYSNFTTYQRMWAAMDSVFTKTNNEGA
GpdClumsy/234-782       RMGSSIKSAED--LAQTKIKYGAVLGGSTMGFFRDSNFTTYQRMWAAMDSVFTKTNNEGA
GmmClumsy/112-676       RMGSSIKSAED--LAQTKIKYGAVLGGSTMGFFRDSNFTTYQRMWAAMDSVFTKTNNEGA
AgGLURIIc/57-620        QVVSPISNAED--LAGGTIKYGAKRDGSTISFFKDAEYGTYAKMYQYMMALLTSSNPEGL
AgGLURIId/69-633        QVVSPINNAED--LAGGAVKYGAKRDGSTISFFKDAEYGTYAKMYQFMMALLTSSNPEGL
GbrKaiR1A/52-575        SLSTPIENVDD--LAKGGVNYGAKVGGSTFKFFQDAKFPTYQKMYEFMDSFMTSTNAEGV
GaKaiRIA/52-109         ------------------------------------------------------------
GmmKaiR1A/55-616        SLSTPIENVED--LAKGGVNYGAKLGGSTFNFFQGAKFPTYQKMYEFMDSYMTSTNAEGV
GbrGluRIIB/1-447        KLEGSIKNLHD--LVQNKVQFGMVKGGSTSLFFSESNESDYRIAWNKMLAAFTANNKEGV
GpdGluRIIB/156-470      -------------IC-------------------------------FINV----------
GffGluRIIB/5-547        KLEGSIKNLHD--LVQNKVQFGMVKGGSTSLFFSESNESDYRVAWNKMLAAFTANNREGV
GaGluRIIB/5-545         KLEGSIKNLHD--LVQNKVQFGMVKGGSTSLFFSESNESDYRVAWNKMLAAFTANNREGV
GmmGluRIIB/5-534        KLEGSIKNLHD--LVQNKVQFGMVKGGSTSLFFSESNESDYRVAWNKMLAAFTANNREGV
DmGluRIIA/50-611        KWQSSIKSLQD--LIQDKVHFGSMRGGSTSLFFSESNDTDYQRAWNQMKDAFTSTNKEGV
GbrGluRIIA/1-136        IANSTGIPHLQYDWN---------------------LVHIHNYTDIVAL-IANSTGIPHL
GpdGluRIIA/45-608       KMQSTIKSLKD--LIQDYVKFGTFHGGSTSQFFSESNNTDYHKAWNQMKSAFTSSNKEGV
GmmGluRIIA/45-608       KMQSTIKSLKD--LIQDYVKFGTFHGGSTSQFFSESNNTDYHKAWNQMKSAFTSSNKEGV
GaGluRIIA/1-524         KMQSTIKSLKD--LIQDYVKFGTFHGGSTSQFFSESNNTDYHKAWNQMKSAFTSSNKEGV
GffGluRIIA/45-608       KMQSTIKSLKD--LIQDYVKFGTFHGGSTSQFFSESNNTDYHKAWNQMKSAFTSSNKEGV
DmGluRIIc/43-605        KMEGSIANLKD--LSQKKVKFGTIYGGSTYNLLADSNETVYRLAFNLMNNAYTKDNLEGV
GbrGluRIIC/29-592       KMEGSISGIQD--LAQTKVKFGTMEGGSTFTFFSESNETTYRLAYNLMQNAYTKDNKEGV
GmmGluRIIC/287-841      KMEGSISGIQD--LAQTKVKFGTMEGGSTFTFFSESNETTYRLAYNLMQNAYTKDNKEGV
GffGluRIIC/20-549       KMEGSISGIQD--LAQTKVKFGTMEGGSTFTFFSESNETTYRLAYNLMQNAYTKDNKEGV
GaGluRIIC/20-578        KMEGSISGIQD--LAQTKVKFGTMEGGSTFTFFSESNETTYRLAYNLMQNAYTKDNKEGV
GpdGluRIIC/44-564       KMEGSISGIQD--LAQTKVKFGTMEGGSTFTFFSESNETTYRLAYNLMQNAYTKDNKEGV
                                                                                    

AgNMDAR3/98-645         ERLKN-TIDLLMCDTPILDYYRGTCSLQRIGDNYIEDSYAIGMSKGFPLKKTMSALISKY
AgNMDAR2/132-694        TAVLSGQLDAFIYDGTVLDYLVQQCRLLTVGQWYAMTGYGLAFSRNSKYVGMFNKRLLEF
DmNmdar2/150-704        AAVLNGNLDSFIYDGTVLDYLVAQCRLMTVGSWYAMTGYGLAFSRNSKYVQMFNKRLLEF
GffNMDAR2/30-583        ADVLSGSLDAFIYDGTVLDYLVAQCRLMTVGSWYAMTGYGLAFSRNSKYVQMFNKRLLEF
GbrNMDAR2/11-567        ADVLSGSLDAFIYDGTVLDYLVAQCRLMTVGSWYAMTGYGLAFSRNSKYVQMFNKRLLEF
GaNMDAR2/1-358          ADVLSGSLDAFIYDGTVLDYLVAQCRLMTVGSWYAMTGYGLAFSRNSKYVQMFNKRLLEF
GmmNMDAR2/22-575        ADVLSGSLDAFIYDGTVLDYLVAQCRLMTVGSWYAMTGYGLAFSRNSKYVQMFNKRLLEF
GpdNMDAR2/151-702       ADVLSGSLDAFIYDGTVLDYLVAQCRLMTVGSWYAMTGYGLAFSRNSKYVQMFNKRLLEF
AgNMDAR1/52-601         QDVKDGKLMAFIWDSSRLEYEASKCELVTAGELFGRSGYGVGLQKGSPWTDAVTLAILDF
DmNmdar1/55-610         QDVKKGKLMAFIWDSSRLEYEASKCELVTAGELFGRSGYGIGLQKGSPWTDAVTLAILEF
GffNMDAR1/27-576        EDVKKGKLMAFIWDSSRLEYEASKCELVTAGELFGRSGYGIGLQKGSPWTDAVTLAILEF
GbrNMDAR1/1-300         EDVKKGKLMAFIWDSSRLEYEASKCELVTAGELFGRSGYGIGLQKGSPWTDAVTLSILEF
GmmNMDAR1/96-651        EDVKKGKLMAFIWDSSRLEYEASKCELVTAGELFGRSGYGIGLQKGSPWTDAVTLAILEF
GpdNMDAR1/47-602        EDVKKGKLMAFIWDSSRLEYEASKCELVTAGELFGRSGYGIGLQKGSPWTDAVTLAILEF
GaNMDAR1/47-588         EDVKKGKLMAFIWDSSRLEYEASKCELVTAGELFGRSGYGIGLQKGSPWTDAVTLAILEF
AgGLURI/15-582          RRVRTSGKYALLIESPKNEYTNERCDTMKVGRNLDAKGFGIATPLGSPLRDPINLAVLSL
DmGluRIA/58-624         RRVRQSGKYALLVESPKNEYVNARCDTMKVGRNIDTKGFGVATPIGSPLRKRLNEAVLTL
GpdGluRIB/1-254         RRVRTSGKYALLVESPKNEYVNARCDTMKVGRNLDTKGFGIATPIGSPLNFPINLAVLSL
DmGluRIB/3-570          KRVRNSGKYALLVESPKNEYVNARCDTMKVGRNLDTKGFGIATPLGSALKDPINLAVLTL
GaGluRIB/34-403         RRVRTSGKYALLVESPKNEYVNARCDTMKVGRNLDTKGFGIATPIGSPLKDPINLAVLSL
GbrGluRIB/92-651        RRVRTSGKYALLVESPKNEYVNARCDTMKVGRNLDTKGFGIATPIGSPLKDPINLAVLSL
GffGluIBa/1-390         RRVRTSGKYALLVESPKNEYVNARCDTMKVGRNLDTKGFGIATPIGSPLKDPINLAVLSL
GffGluRIB/152-711       RRVRTSGKYALLVESPKNEYVNARCDTMKVGRNLDTKGFGIATPIGSPLKDPINLAVLSL
GpdKAiR2c/6-433         KRVKES-NYAFLMESTMLDYVVQRCNLTQIGGLLDTKGYGIATPKGSPWRDKISLAILEL
GmmKAiR2c/14-564        KRVKES-NYAFLMESTMLDYVVQRCNLTQIGGLLDTKGYGIATPKGSPWRDKISLAILEL
GaKAiR2c/30-415         KRVKES-NYAFLMESTMLDYVVQRCNLTQIGGLLDTKG-------------------IAH
GffKAiR2c/14-404        KRVKES-NYAFLMESTMLDYVVQRCNLTQIGGLLDTKGIAHKHILD----ETKSKAILAS
GbrKaiR2e/48-610        KRVMEG-DYAFLMESTMLDYAVQRCNLTQIGGLLDSKGYGIATPKGSPWRDSMSLAILEL
GpdKaiR2d/140-619       KRVMEG-DYAFLMESTMLDYAVQRCNLTQIGGLLDSKGYGIATPKGSPWRDPMSLAILEL
GmmKaiR2d/63-627        KRVMEG-DYAFLMESTMLDYAVQRCNLTQIGGLLDSKGYGIATPKGSPWRDPMSLAILEL
GaKaiR2d/118-675        KRVMEG-DYAFLMESTMLDYAVQRCNLTQIGGLLDSKGYGIATPKGSPWRDPMSLAILEL
GffKaiR2d/121-613       KRVMEG-DYAFLMESTMLDYAVQRCNLTQIGGLLDSKGYGIATPKGSPWRDPMSLAILEL
DmGluRIID/52-614        DKVKSGTKYAFLMESTSIEFNTVRCNLTKVGDPLDEKGYGIAMVKNWPYRDKFNKALLEL
GffGluRIA/13-497        ERVKSSKTYAFLMESTSIEYNTQRCKLTKIGEALDEKGYGIAMVKNWPYRDKFNNALLEL
GaGluRIA/7-550          ERVKSSKTYAFLMESTSIEYNTQRCKLTKIGEALDEKGYGIAMVKNWPYRDKFNNALLEL
GmmGluRIA/111-601       ERVKSSKTYAFLMESTSIEYNTQRCKLTKIGEALDEKGYGIAMVKNWPYRDKFNNALLEL
DmGluRIIE/57-619        NRVKTNTHYAFLMESTSIEYNTKRCNLKKIGDALDEKGYGIAMRKDWPHRGKFNNALLEL
GbrGluRIA/913-1475      ERVKNSHTYAFLMESTSIEYNTMRCSLKKIGDALDEKGYGIAMRKNWPYRDKFNNALLEL
GffGluRIIE/6-568        ERVKNSHTYAFLMESTSIEYNTMRCSLKKIGDALDEKGYGIAMRKNWPYRDKFNNALLEL
GaGluRIIE/6-568         ERVKNSHTYAFLMESTSIEYNTMRCSLKKIGDALDEKGYGIAMRKNWAYRDKFNNALLEL
GmmGluRIIE/140-702      ERVKNSHTYAFLMESTSIEYNTMRCSLKKIGDALDEKGYGIAMRKNWPYRDKFNNALLEL
GpdGluRIIE/89-651       ERVKNSHTYAFLMESTSIEYNTMRCSLKKIGDALDEKGYGIAMRKNWPYRDKFNNALLEL
AgGLURIIb/15-579        ERVVKGGSYAFLMESTSIEYVIERCELTQVGGMLDSKGYGIAMPPNSPFRTAISGAVLKL
GbrKAiR2c/43-552        ERVAKG--------------------------------------KDSPYRTAINSVILKL
GmmKaiR2e/43-607        DRVAKGGNYAFLMESTSIEYVTERCELTQVGGMLDTKSYGIATPPNSPYRTAINSVILKL
GffKaiR2e/43-590        ERVAKGGNYAFLMESTSIEYVTERCELTQVGGMLDTKSYGIATPPNSPYRTAINSVILKL
GaKaiR2e/43-590         ERVAKGGNYAFLMESTSIEYVTERCELTQVGGMLDTKSYGIATPPNSPYRTAINSVILKL
GpdKaiR2e/98-294        DTRGDYNILSKAYVDIVK--YWGWTIIYES----------FVVELP----PLLKQI----
AgGLURIIa/54-618        DRVIKGRMYAFLMESTSLEYITERCDLTQIGGLLDSKGYGIAMPVNSPYRTAISGAVLKM
AgGLURIIe/54-618        DRVIKGRMYAFLMESTSLEYITERCDLTQIGGLLDSKGYGIAMPVNSPYRTAISGAVLKM
DmClumsy/5-475          ERVQKGNLYAFLMESTTLEYNVERCDLVQIGGWLDYKSYGIAMPF-----TPLLARL--H
GbrClumsy/43-607        ERVLKGRLYAFLMESTTLEYIVERCDLMQVGGWLDYKTYGIAMPFNSPYRKQISGAVLKL
GffClumsy/47-595        ERVLKGRLYAFLMESTTLEYIVERCDLMQVGGWLDYKTYGIAMPFNSPYRKQISGAVLKL
Gaclumsy/42-606         ERVLKGRLYAFLMESTTLEYIVERCDLMQVGGWLDYKTYGIAMPFNSPYRKQISGAVLKL
GpdClumsy/234-782       ERVLKGRLYAFLMESTTLEYIVERCDLMQVGGWLDYKTYGIAMPFNSPYRKQISGAVLKL
GmmClumsy/112-676       ERVLKGRLYAFLMESTTLEYIVERCDLMQVGGWLDYKTYGIAMPFNSPYRKQISGAVLKL
AgGLURIIc/57-620        QRVKTE-NYAFLMESTSIEYIVERCDVTQIGGLLDDKGYGIAMRKNSPYRSALSEAVLRL
AgGLURIId/69-633        QRVKTE-NYAFLMESTSIEYIVERCDVTQIGGLLDDKGYGIAMRKNSPYRSALSEAVLRL
GbrKaiR1A/52-575        QRVEDE-NYAFLMESTTIDYITERCTLTQVGLLLDEKGYGIAMKKNSPFRDVLSQAVLEL
GaKaiRIA/52-109         ------------------------------------------------------------
GmmKaiR1A/55-616        TRVENE-NYAFLMESTTIEYITERCTLTQVGTLLDEKGYGIAMKKRVLGVESDSGALLEI
GbrGluRIIB/1-447        DRVKRSGRYAFLMETPNIQYYTQRCDLMQVGQTFSEKHYGIAVPLSKKSE----------
GpdGluRIIB/156-470      ------------------SYIHSK---------------------GIIYH----------
GffGluRIIB/5-547        DRVRRSGRYAFLMETPNIQYYAQRCELMQIGPTFSEKHYGIAVPLNAPFRSNLSVGILKL
GaGluRIIB/5-545         DRVRRSGRYAFLMETPNIQYYAQRCELMQIGPTFSEKHYGIAVPLNAPFRSNLSVGILKL
GmmGluRIIB/5-534        DRVRRSGRYAFLMETPNIQYYAQRCELMQIGPTFSEKHYGIAVPLNAPFRSNLSVGILKL
DmGluRIIA/50-611        ARVRKEGGYAFLMETTSLTYNIERCDLTQIGEQIGEKHYGLAVPLGSDYRTNLSVSILQL
GbrGluRIIA/1-136        QYDWNIAAISKAYWDIIKI-NYDWTIFYQQ----------IETTIEQLQL----------
GpdGluRIIA/45-608       ERVRKGGSYAFLMETTSLSYNIERCHLQQIGHQIGEKHYGLAVPLGADYRTNLSVSLLQL
GmmGluRIIA/45-608       ERVRKGGNYAFLMETTSLSYNIERCHLQQIGHQIGEKHYGLAVPLGADYRTNLSVSLLQL
GaGluRIIA/1-524         ERVRKGGNYAFLMETTSLSYNIERCHLQQIGHQIGEKHYGLAVPLGADYRTNLSVSLLQL
GffGluRIIA/45-608       ERVRKGGNYAFLMETTSLSYNIERCHLQQIGHQIGEKHYGLAVPLGADYRTNLSVSLLQL
DmGluRIIc/43-605        DRVRKNGDYMFLMETTTLEYHREQCDLRSVGEKFGEKHYAIAVPFGAEYRSNLSVAILKL
GbrGluRIIC/29-592       DRVLKNGSYMFLMETTSLEYNTERCKLKMLGEKFGEKHYAIAVPFGAEYRSNLSVAILKL
GmmGluRIIC/287-841      DRVLKNGSYMFLMETTSLEYNTERCKLKMLGEKFGEKHYAIAVPFGAEYRSNLSVAILKL
GffGluRIIC/20-549       DRVLKNGSYMFLMETTSLEYNTERCKLKMLGEKFGEKHYAIAVPFGAEYRSNLSVAILKL
GaGluRIIC/20-578        DRVLKNGSYMFLMETTSLEYNTERCKLKMLGEKFGEKHYAIAVPFGAEYRSNLSVAILKL
GpdGluRIIC/44-564       DRVLKNGSYMFLMETTSLEYNTERCKLKMLGEKFGEKHYAIAVPFGAEYRSNLSVAILKL
                                                                                    

AgNMDAR3/98-645         SHDGYLDILTAKWYPCFKLDREMAQPKPLGVTAVAGVFLLLGVGMVLGVLILIIEHVFYK
AgNMDAR2/132-694        RANGDLERLRRFWMTCRPGKQEHKSSDPLALEQFLSAFLLLMAGILLAALLLLLEHLYFK
DmNmdar2/150-704        RANGDLERLRRYWMTCRPGKQEHKSSDPLALEQFLSAFLLLMAGILLAALLLLLEHVYFK
GffNMDAR2/30-583        RANGDLERLRRYWMTCRPGKQEHKSSDPLALEQFLSAFLLLMAGILLAALLLLLEHVYFK
GbrNMDAR2/11-567        RANGDLERLRRYWMTCRPGKQEHKSSDPLALEQFLSAFLLLMAGILLAALLLLLEHVYFK
GaNMDAR2/1-358          RANGDLERLRRYWMTCRPGKQEHKSSDPLALEQFLSAFLLLMAGILLAALLLLLEHVYFK
GmmNMDAR2/22-575        RANGDLERLRRYWMTCRPGKQEHKSSDPLALEQFLSAFLLLMAGILLAALLLLLEHVYFK
GpdNMDAR2/151-702       RANGDLERLRRYWMTCRPGKQEHKSSDPLALEQFLSAFLLLMAGILLAALLLLLEHVYFK
AgNMDAR1/52-601         HESGFMESLDKEWIQCE---QFEKTPNTLGLKNMAGVFILVGAGIVGGIGLIIIEVVYKK
DmNmdar1/55-610         HESGFMEKLDKQWINCE---LFEKTPNTLGLKNMAGVFILVGVGIAGGVGLIIIEVIYKK
GffNMDAR1/27-576        HESGFMEALDKAWIQCE---QFEKTPNTLGLKNMAGVFILVAAGVAIGVGLIIIEVIYKR
GbrNMDAR1/1-300         HESGFMEALDKAWIQCE---QFEKTPNTLGLKNMAGVFILVAAGVAIGVGLIIIEVIYKR
GmmNMDAR1/96-651        HESGFMEALDKAWIQCE---QFEKTPNTLGLKNMAGVFILVAAGVAIGVGLIIIEVIYKR
GpdNMDAR1/47-602        HESGFMEALDKAWIQCE---QFEKTPNTLGLKNMAGVFILVAAGVAIGVGLIIIEVIYKR
GaNMDAR1/47-588         HESGFMEALDKAWIQCE---QFEKTPNTLGLKNMAGVFILVAAGVAIGVGLIIIEVIYKR
AgGLURI/15-582          KENGELTKLVNKWWECKHYDKQDASRNELSLSNVAGIFYILIGGLLVALAVALVEFCMKS
DmGluRIA/58-624         KENGELLRIRNKWWECN-LDQETSTPNELSLSNVAGIYYILIGGLLLAVIVAIMEFFCRN
GpdGluRIB/1-254         KENGELIKLRNKWWECNNKDNQETSHNELSLSNVAGIFYILIGGLLVAVFVAIIEFCFRS
DmGluRIB/3-570          KENGELIKLRNKWWECSTHKDGETSHSELSLSNVAGIFYILIGGLLVSVFVAILEYCFRS
GaGluRIB/34-403         KENGELIKLRNKWWECNNKDNQETSHNELSLSNVAGIFYILIGGLLVAVFVAIIEFCFRS
GbrGluRIB/92-651        KENGELIKLRNKWWECNNKDNQETSHNELSLSNVAGIFYILIGGLLVAVFVAIIEFCFRS
GffGluIBa/1-390         KENGELIKLRNKWWECNNKDNQETSHNELSLSNVAGIFYILIGGLLVAVFVAIIEFCFRS
GffGluRIB/152-711       KENGELIKLRNKWWECNNKDNQETSHNELSLSNVAGIFYILIGGLLVAVFVAIIEFCFRS
GpdKAiR2c/6-433         QEKGDIQMLYDKWWTCFRSNTKQSKANALGFDNIGKYLITLP------------------
GmmKAiR2c/14-564        QEKGDIQMLYDKWWTCFRSNTKQSKANALGFDNIGKLNKQ------VKMKYRQAESMFPE
GaKAiR2c/30-415         KQ----------------------------------------------------------
GffKAiR2c/14-404        RSGG-----------CN--------------DNV--------------------------
GbrKaiR2e/48-610        QEKGIIQMLYDKWWVCNDDKSKESKANALGVENIGGVFVVLLCGLALAVVVAILEFCYNS
GpdKaiR2d/140-619       QEKGIIQMLYDKWWVCNDDKSKESKANALGVENIGGVFVVLLCGLALAVVVAILEFCYNS
GmmKaiR2d/63-627        QEKGIIQMLYDKWWVCNDDKSKESKANALGVENIGGVFVVLLCGLALAVVVAILEFCYNS
GaKaiR2d/118-675        QEKGIIQMLYDKWWVCNDDKSKESKANALGVENIGGVFVVLLCGLALAVVVAILEFCYNS
GffKaiR2d/121-613       QEKGIIQMLYDKWWVCNDDKSKESKANALGVENIGGVFVVLLCGLALAVVVAILEFCYNS
DmGluRIID/52-614        QEQGVLARLKNKWWVCS-AKSDDDGPSELGVDNLSGIYVVLVIGSIISIIISILCWCYFV
GffGluRIA/13-497        QEQGVLAQLKNKWWVCN-------------------VS----------------------
GaGluRIA/7-550          QEQGVLAQLKNKWWVCNNIMQGVNRLCKLTKLGVGGIFYPHQLDIAKAIHAIIEEFEWSR
GmmGluRIA/111-601       QEQGVLAQLKNKWWVCN-------------------VS----------------------
DmGluRIIE/57-619        QEQGVLEKMKNKWWICA-TKEDAPDATPLDMNNLEGVFFVLLVGSCCALLYGIISWVLFV
GbrGluRIA/913-1475      QEQGVLAKMKNKWWICT-SKAEQSDAKSLSMENLEGIYVVLLVGSGLALLQGIISWICFV
GffGluRIIE/6-568        QEQGVLAKMKNKWWICT-SKAEQSDAKSLSMENLEGIYVVLLVGSGLALLHGIISWICFV
GaGluRIIE/6-568         QEQGVLAKMKNKWWICT-TKAEQSDAKSLSMENLEGIYVVLLAGSGLALLHGIISWICFV
GmmGluRIIE/140-702      QEQGVLAKMKNKWWICT-TKAEQSDAKSLSMENLEGIYVVLLAGSGLALLHDIISWICFV
GpdGluRIIE/89-651       QEQGVLAKMKNKWWICT-TKAEQSDAKSLSMENLEGIYVVLLAGSGLALLHGIISWICFV
AgGLURIIb/15-579        QEEGKLHILKTRWWSCRDTSKSSSTANELGLANVGGVFVVLMGGMGVACVIAVCEFVWKS
GbrKAiR2c/43-552        QEEGKLHILKTKWWKCRETSKSSSAANELGLANVGGVFVVLMGGMGVACVIAVCEFVWKS
GmmKaiR2e/43-607        QEEGKLHILKTKWWKCRETSKSSSAANELGLANVGGVFVVLMGGMGVACVIAVCEFVWKS
GffKaiR2e/43-590        QEEGKLHILKTKWWKCRETSKSSSAANELGLANVGGVFVVLMGGMGVACVIAVCEFVWKS
GaKaiR2e/43-590         QEEGKLHILKTKWWKCRETSKSSSAANELGLANVGGVFVVLMGGMGVACVIAVCEFVWKS
GpdKaiR2e/98-294        GE------YLPVVNGPAIYEVL-KQAQQIGMMSDYHSYIETLPELL-KQAQQVGLMTGAY
AgGLURIIa/54-618        QEEGKLYQLKTRWWQCT-EVPNSSQENELGIGNVGGVFVVLALGCFCAFLIGILEFLWNV
AgGLURIIe/54-618        QEEGKLHQLKTRWWQCT-EVPNSAGENELGIGNVGGVFVVLALGCFCAFIIGILEFLWNV
DmClumsy/5-475          KSNG---------------------------------------------LMALCPF----
GbrClumsy/43-607        GESGTLSALKRKWWNCTTAETASSSTPELKLVNVGGVFLVLGIGLLCSIGIGLAEFLWNI
GffClumsy/47-595        GEAGTLSALKRKWWNCTVAEAASSSTPELKLVNVGGVFLVLGIGLLCSIVIGLVEFLWNL
Gaclumsy/42-606         GEAGTLSALKRKWWNCTVAEAASSSTPELKLVNVGGVFLVLGIGLLCSIVIGLVEFLWNL
GpdClumsy/234-782       GEAGTLSALKRKWWNCTVAEAASSSTPELKLVNVGGVFLVLGIGLLCSIVIGLVEFLWNL
GmmClumsy/112-676       GEAGTLSALKRKWWNCTVAEAASSSTPELKLVNVGGVFLVLGIGLLCSIVIGLVEFLWNL
AgGLURIIc/57-620        QEQGVLTSLKRKWWACS-QSTSDDGAEELDMDNVGGVFFVLFVGCSFASLFGCCELFFVI
AgGLURIId/69-633        QEQGVLTSLKRKWWACEKQSTSEDGAEELDMDNVGGVFFVLFVGCSFASLFGCCELFFVI
GbrKaiR1A/52-575        QEQGVLVKMKTKWWACT---------------------VSLLLQPI--------------
GaKaiRIA/52-109         ------------------------------------------------------------
GmmKaiR1A/55-616        SNLGFLVLIAGSFFICGKQKASSDSAAELGMANVGGIYAVLLAGSIIAVFCGIVEWICGL
GbrGluRIIB/1-447        ----TLFKFINIFF----------------------IFILP-------------------
GpdGluRIIB/156-470      ---G---------------------------------F----------------------
GffGluRIIB/5-547        SEKGILYNLKNKWFKCITDLVNFEQSTQFNINSVGGLFIVLLAGLLVAIVLGIVEFLWNT
GaGluRIIB/5-545         SEKGILYNLKNKWFKCITDLINFEQSTQFNINSVGGLFIVLLAGLLVAIILGVVEFLWNT
GmmGluRIIB/5-534        SEKGILYNLKNKWFKCITDLINFEQSTQFNINSVGGLFIVLLAGLLVAIVLGIVEFLWNT
DmGluRIIA/50-611        SERGELQKMKNKWWTCD--SYHEVDGDELSIIELGGVFLVLAGGVLIGVILGIFEFLWNV
GbrGluRIIA/1-136        -------------------------------------W----------------------
GpdGluRIIA/45-608       SEKGELYKLKNKWWTCNDNKEADLDGDELSIIELGGVFMVLGGGIVIAIVIGCCEFLWNV
GmmGluRIIA/45-608       SEKGELYKLKNKWWTCNDNKEADLDGDELSIIELGGVFMVLGGGIVIAIVIGCCEFLWNV
GaGluRIIA/1-524         SEKGELYKLKNKWWTCNDNKEADLDGDELSIIELGGVFMVLGGGIVIAIVIGCCEFLWNV
GffGluRIIA/45-608       SEKGELYKLKNKWWTCNDNKEADLDGDELSIIELGGVFMVLGGGIVIAIVIGCCEFLWNV
DmGluRIIc/43-605        SERGELYDLKQKWWSCF-EEPDPDATPDMTFEELRGIFYTLYAGILIAFLIGITEFLVYV
GbrGluRIIC/29-592       SERGELFQLKNKWWTCRGVQMDASETPDMTFSEVRGIFYTLGVGVIIAYIAGIFEFLIYT
GmmGluRIIC/287-841      SERGELFQLKNKWWTCHGVQMDASETPDMTFSEVRGIFYTLGVGVIIAYTVGIFEFLIHT
GffGluRIIC/20-549       SERGELFQLKNKWWTCHGVQTDASETPDMTFSEVRGIFYTLGVGVIIAYTVGIFEFLIYT
GaGluRIIC/20-578        SERGELFQLKNKWWTCHGVQMDASETPDMTFSEVRGIFYTLGVGVIVAYTVGIFEFLIYT
GpdGluRIIC/44-564       SERGELFQLKNKWWTCHGVQMDASETPDMTFSEVRGIFYTLGVGVIIAYTVGIFEFLIYT
                                                                                    

AgNMDAR3/98-645         YTLPILHQPKDTIWKSRNI---MFFSQKLYRF
AgNMDAR2/132-694        YFRKRLALISLSMGKSLTFRGAVYEATEILRR
DmNmdar2/150-704        YIRKRLALISLSMGKSLTFRGAVFEATEILKK
GffNMDAR2/30-583        YIRKRIALISLSMGKSLTFRGAVYEATEILKK
GbrNMDAR2/11-567        YIRKRIALISLSMGKSLTFRGAVYEATEILKK
GaNMDAR2/1-358          YIRKRIALISLSMGKSLTFRGAVYEATEILKK
GmmNMDAR2/22-575        YIRKRIALISLSMGKSLTFRGAVYEATEILKK
GpdNMDAR2/151-702       YIRKRIALISLSMGKSLTFRGAVYEATEILKK
AgNMDAR1/52-601         HQIKKQKTLRASLAMQRQYNVGLNSVSKSVQ-
DmNmdar1/55-610         HQVKKQKTIRASLAMQRQYNVGLNSTHAPGTI
GffNMDAR1/27-576        HQVKKQKTIRASLAMQRQYNIGLNSHTGTISY
GbrNMDAR1/1-300         HQVKKQKTIRASLAMQRQYNIGLNSHTGTISY
GmmNMDAR1/96-651        HQVKKQKTIRASLAMQRQYNVGLNSHTGTISY
GpdNMDAR1/47-602        HQVKKQKTIRASLAMQRQYNVGLNSHTGTISY
GaNMDAR1/47-588         HQVKKQKTIRASLAMQRQYNVGLNSHTGTISY
AgGLURI/15-582          SNRSSNIPLSDTMTSNSNSKNRLTMPPTAREY
DmGluRIA/58-624         KTPQLKSPGSNGSAGGVPGMLASSTYQRDSLS
GpdGluRIB/1-254         KSSTAANSLSDAMHSKAKLTIQASREYDNGRV
DmGluRIB/3-570          RDSRSAGSLGKANGSMMLGPSSAVPGGMPSSH
GaGluRIB/34-403         KSSTAANSLSDAMHSKAKLTIQASREYDNGRV
GbrGluRIB/92-651        KSSTAANSLSDAMHSKAKLTIQASREYDNGRV
GffGluIBa/1-390         KSSTAANSLSDAMHSKAKLTIQASREYDNGRV
GffGluRIB/152-711       KSSTAANSLSDAMHSKAKLTIQASREYDNGRV
GpdKAiR2c/6-433         --------------------------------
GmmKAiR2c/14-564        PDIPGILSCGDITEEELKNSAASGIPNEAVKN
GaKAiR2c/30-415         --------------------------------
GffKAiR2c/14-404        --------------------------------
GbrKaiR2e/48-610        KKTVQTQSLCSEMAEELRFAMHCHTSKQRPAM
GpdKaiR2d/140-619       KKTVQTQSLCSEMAEELRFAMHCHTSKQRPSM
GmmKaiR2d/63-627        KKTVQTQSLCSEMAEELRFAMHCHTSKQRPSM
GaKaiR2d/118-675        KKTVQTQSLCSEMAEELRFAMHCHTSKQRPST
GffKaiR2d/121-613       KKTVQTQSLCSEMAEELRFAMHCHTSKQRPSM
DmGluRIID/52-614        YKKAKNVPFCDALAEEFRIVIRFSENERPLKS
GffGluRIA/13-497        --------------------------------
GaGluRIA/7-550          FIYLYERRVRKSVDNRILIMGSTQSVAELLKQ
GmmGluRIA/111-601       --------------------------------
DmGluRIIE/57-619        MKKAHHVPLRDALKEEFQFVIDFNNYVRVLKN
GbrGluRIA/913-1475      IRKAHNVSLKDAFTEEFKFVIDFSTYTRELKT
GffGluRIIE/6-568        IRKASNVSLKDAFTEEFKFVIDFSTYTRELKT
GaGluRIIE/6-568         IRKASNVSLKDAFTEEFKFVIDFSTYTRELKT
GmmGluRIIE/140-702      IRKASNVSLKDAFTEEFKFVIDFSTYTRELKT
GpdGluRIIE/89-651       IRKASNVSLKDAFTEEFKFVIDFSTYTRELKT
AgGLURIIb/15-579        RKVAVEVSLCSEMASELRFALK-RNRAQPKHA
GbrKAiR2c/43-552        RKVAVEERLSAILQE-----------------
GmmKaiR2e/43-607        RKVAVEKILNDAVHENLKYGGITFKYFTWTGI
GffKaiR2e/43-590        RKVAVEERLSAILQE-----------------
GaKaiR2e/43-590         RKVAVEERLSAILQE-----------------
GpdKaiR2e/98-294        RYII--INEK-----------IVGDVVRQWSI
AgGLURIIa/54-618        RKVAVEVTPWDALKAELKFALNIAVTSKPVHN
AgGLURIIe/54-618        RKVAVEITPWDALKAEMKFALNISVTSKPVHN
DmClumsy/5-475          --------------------------------
GbrClumsy/43-607        KTVAIEISLKEALKLETTFALKLWITTKPVRG
GffClumsy/47-595        KTVAIEISLKEALKLETMFALKVWITTKPVRG
Gaclumsy/42-606         KTVAIEISLKEALKLETMFALKVWITTKPVRG
GpdClumsy/234-782       KTVAIEISLKDALKLETMFALKVWITTKPVRG
GmmClumsy/112-676       KTVAIEISLKDALKLETMFALKVWITTKPVRG
AgGLURIIc/57-620        AHRARRVPFREELMAELRFVAKCHGNTKPVRH
AgGLURIId/69-633        AHRARRVPFREELMAELRFVAKCHGNTKPVRH
GbrKaiR1A/52-575        ------REHNIRFRANLEYPPHFPKVIAYIRA
GaKaiRIA/52-109         --------------------------------
GmmKaiR1A/55-616        YSTAQAIPFKTELMEEIRFVLKCSGNTRPVKY
GbrGluRIIB/1-447        --------------------------------
GpdGluRIIB/156-470      --------------------------------
GffGluRIIB/5-547        QKIAIKKSPGWALREELQFFIRFWRKSKPFRN
GaGluRIIB/5-545         QKIAIKKSPGWALREEFQFFIRFWRKSKPFRN
GmmGluRIIB/5-534        QKIAIKVTNEVFFNSFIVF-------------
DmGluRIIA/50-611        QNVAVEVTPWQAFKAELIFALKFWVRKKPMRI
GbrGluRIIA/1-136        -WFL--KLNDVNPYERK----KTRITLINVSY
GpdGluRIIA/45-608       QRVAVEVTPCEAFKAELIFALKFWIKRKPIRI
GmmGluRIIA/45-608       QRVAVEVTPCEAFKAELIFALKFWIKRKPIRI
GaGluRIIA/1-524         QRVAVEVTPCEAFKAELIFALKFWIKRKPIRI
GffGluRIIA/45-608       QRVAVEVTPCEAFKAELIFALKFWIKRKPIRI
DmGluRIIc/43-605        QQVALELTFKDAFKKEIRFVLCVWNNRKPIVA
GbrGluRIIC/29-592       QKVAAGLTFKKAFLKEITFVLCVWNNKKPLKL
GmmGluRIIC/287-841      QKVAAALTFKKAFLKEVIFVLCVWNNKKPLKL
GffGluRIIC/20-549       QKVAAALTFKKAFLKEIIFVLCVWNNKKPLKL
GaGluRIIC/20-578        QKVAAALTFKKAFLKEIIFVLCVWNNKKPLKL
GpdGluRIIC/44-564       QKVAAALTFKKAFLKEVIFVLCVWNNKKPLKL
                                                        
