# Supplementary material for: Genome-Wide Comparative Analysis of Chemosensory Gene Families in Five Tsetse Fly Species
Source: PLoS Negl Trop Dis. 2016 Feb 17;10(2):e0004421. doi: 10.1371/journal.pntd.0004421 (PMC4757090; doi:10.1371/journal.pntd.0004421)
Supplement: S2 Dataset — Multiple sequence alignments of five Glossina species, Drosophila melanogaster, Anopheles gambaie, Musca domestica and Ceratitis capitata used in construction of phylogenies of the chemosensory gene. (ZIP) [file pntd.0004421.s002.zip › Alignment_files_for_resubmission/Divergent_IRs.aln]

CLUSTAL W (1.7) multiple sequence alignment


AgIr139/3-  SRKIVLVSLILTFYSVHGIVDYLAHMAAALQMQHFGVFNCWLLQFSNGTNLSPLLTHISL
DmIr47b/1-  MREAQIIIFLLTSAAAVKQYEFLXSFLKAGEQEQTITTLLMMQKHVHTKNLLQGLYPXPW
DmIr87a/10  LAALLFLLSQHSEVRGFGQEACILALLRKYFDSGDGLSSVLCINRNYQLPNIEEQLLEDE
AgIr140.1/  QAIVVAVFTYLALLAPDFILKAFVELQSQWCPPWRYKKILNYNSDQLSEDILTGILPPWI
AgIr140.2/  -------------------MKAFVELQSQWCPPWKYKKFLNYNSHPLAEDIFTAILPPRL
DmIr56a/3-  SRFFIRNLILFGLLASSLDVDFLLGVTELVGHIQGLYSITVYADCIDIHPSIQQRIPVNT
DmIr47a/2-  RQIKLLVWLLV------EQLQFLKNFLEAVHKERSISTILLIQRKVHKNDFLHGLYFWPI
DmIr94a/4-  PKQLKFINIFLVLLIIYQHEIFLNRLLQAVHNERSVETLFLLHHSNLANCSLQDWNIPTI
DmIr94b/1-  MSLIFNLLFILILSQA-LQLKYLNNIVRSMIKLHKMETLVIVKHHLDNNCSLQNWNGMGI
DmIr94c/2-  SKVFKLLVLPLIYLS--PQLKFLRELINVIEEGREIRTIMVIKHSRDEYCHLDQWNGSPI
MdIr162/1-  MRQTLLILLIGLNLSGCNSTTIYGKLFVKLMKDKRYESLLLYGEETNWKFGCFNILPAII
MdIr151/5-  NLLILEILAFSSLFVKNEIKYQLKRLFNKVDQESRFDSLLLGREDNIRDTLVAEVLLLVQ
MdIr152/29  FLQILALLLLLIQMAASEIKFQLKQFLYRVDRESRFDSVLMGREDNIKDTLVAEVLLLSY
DmIr54a/1-  --MWTVITGIVLWAPVL---GSAVDFIFRAAAEHSLSVIMIRIDYCPYNWAKDIFETIPV
DmIr94d/1-  MGQLHLLLVALVLLSPG--DSFYHSLIHHLNRELKIEYVLLLGNFDTTWLDILWQLPVSV
DmIr94e/4-  PKWILSGLCLISLVSGALKLELDFEYVLLMKNRNFSLSDQVWNGTSLTKDVMDEV-QVPV
MdIr94e/20  GNDYTVIEFLKDLKDLHIATKFYTNTNTMAYGNGSSTANISFIEKTLNVDASGRSTQVPV
MdIr159/1-  MSMATNVSLLLTFMEMSDYGQSLAELTKAIKKQSNFHLLILGRHDWDLESDFLWTIEMPI
MdIr160/1-  MSSALNVTLLLTFVQLSDFGKSLAELTKVIKKQNNFHSLILCRHEHDLDSNFLWKIEIPT
MdIr161/1-  MSTAMNVTFLLSLVQLSDFGKSLAELTRVIQKQNNFNSLILGRHEQDLERDYLWKLEIPI
MdIr158/1-  MSPYANASLIMGFLQLIEMSLSVVEILRSIREQSYYHSIIFIGHENTSSSTGAGLYNVPV
MdIr157/1-  ---MSNVTNLIGFLQLCDLSLALVDILKTAREQKYFHTIIYARHADMSAGEIEELYGLPM
MdIr154PSE  KKELENDINKYFVCETRQLSAAIVDILRDIWKERYYNTIIYIRHRDKLAGDRYDVDNIPM
MdIr155/1-  MVILINVTTLLGLLQISELNVKIVNMLSKVRRERNYRTIIYMSSVDGVPEEGYNIDETPM
MdIr156/1-  MLLWTNVTTLLGLLEIWEFNLKIVDILGEIWKESYYHTIIYICHEDRLLLESYDMDGLPM
DmIr60d/1-  MRLAIYVAFLSSIGN---RSGFLSSLLMSLGKELHYKTILLVGGSSTCWSLEPFETGVPI
DmIr60b/1-  MRRSLYLIIAIGLVDVH----SLRYILNALENELQYRAILLVESASEIESCWEQKYAVPI
DmIr60c/1-  ---------------------------MEMRLALFFTF----------------------
DmIr94f/2-  SGMWQQVLL--------FRSDVLQRFWTHLRVEIRFRTMLNYRLESCDCWFDNVLGSTAL
DmIr94g/4-  -----------------AVNSVHSKLVSLISRGQELTS-IFFYAPAKEKCHLEDTIGLPL
DmIr20a/1-  -----MLASLNRSTGLS--LLDLYGLVVHFLLSGEHTTLVYFNPAGLDCSWGVLWQHPQI
DmIr94h/8-  -----------------SSAPELVDLYGLVLKFLVSSETLFYFNPTGQKCSWE---TLPR
MdIr153/6-  KRKNVIFIIILTLQNVSAEQGLWLKLLRQIDQEENFEIALVVGEMKKDFLEILLELSVLI
DmIr52c/1-  MVWLIIILFCLGNSSSQDFDYRLFGLLQRLQVEKSYDTLLVYGEDCAIPSLFERLQVPAV
DmIr52d/1-  MVRIIIILLCLGYTKARDLEERLLSLLLRLQQEQFFNTLLIYGEDCAFSSLSRRLQVPTI
DmIr52a/3-  LGWSVIILGFIGQLSAQLLEGSLFRVLSRLNLEEEYNTLLIYGKECVFHSLLRKLEISAV
DmIr52b/1-  MTWLVILLCFLGYMAAHLMDNELINLLLKLRNEEFYDTLLVYGKDCEFHSVIKNV-DVAV
DmIr67a/2-  LPILVPVLLLFN------ETSWINPILTSIYKDRHHETVLLLQHSQHGNASGLERFPWPV
MdIr165/5-  SRRVVIVCGLLFLFENSNFEKLCHTTLAAIERERPFYSLLLYQASVGELENMEIFNSIPH
MdIr177/5-  MDSWAKVVVILLAIKATSNGHFYEEILKEIENEKVIESLLVLQENIAMDVSLRIFHPIPK
MdIr178PSE  MKFPANHNLVCMEFYLKPGDNFYGEILKDIAKERAVESLLILQQNSTMPGGLRIFHDVPI
MdIr163/3-  FSVKVNIFPFISLLFSQTNRLIFSNLIQKIYKEEKLDSLVVLHPEGIPKSMAMEGLELPK
MdIr166/7-  IMETRKIVVIAVLLGISEYQGLYELILQDIFRESPFDSILFVGNERPASEVIQGIEVPKL
MdIr172/3-  QRQIEISLLTVLFIHVLLEIFDLKTFLQQIYAEKEFETLLVISDRESLKDNRVWWEPLPK
MdIr167/4-  HRLIVTAIGFAFFLSKSDQVNFYGNLLKDIHQERGYDTLVIVHEDVNVDLRLKEIYPHPK
MdIr168/3-  VTALGSVLLLLFFVWSVGQVDFYTNLLRNIHQERSYDTLVVLHEDGFNDLRLKAIYPHPK
MdIr176/1-  ---------------------------MAVGRRRFEPL--------------YGFPAMKI
MdIr173/26  IPYIRKGKLIVVPYGKYELLLLLAMFVSGTWSEHLIDYEFMLTYENLLWDIWQEQPLTKI
MdIr174/1-  MLSSALANNLTAYFPFHNEVVTHEELLWNIWQEQPYEGLLVIQHNRIEDLGLNLLLQIKI
MdIr175PSE  STIFIDIQLL-----------------WDIWQEKPFEGLLIVQHQRPEDLRLQFLYRIPL
MdIr164/2-  FFLPGILLILLSCQEVLVHLTFYSHLLENVYKEESFDSLVYKRDPYFPEEILKDIYIPTL
MdIr169CTE  MLFHILFFMATLWTLACMPENVLQKLLRDIYLGREFLSLLVVREENQKSLEPIIQDWPIT
MdIr170/32  RNFWKTILIWCLIPRIYTQNNLNRDLLQQIYEERQFDSLLLAYNPDLLKVAPNVGIIPKL
MdIr171/5-  YANIVSLLLAVKGFSASFSQNHLRDLLSEIYKERSYNGLLVLQENVCPNGVFDM--DVPK
MdIr149/4-  SICSFTVWLLLHQAHVA-LGMSIEDVIYQLNEQRGIEINVFLNLQKTGNGSYAIFMRLLY
DmIr48a/1-  ---------------------------MHLLITETYMI-------------------IGK
DmIr48b/3-  LQQSSNLLKLLLLLAIS-RTQGLNDIIIELNQRLLISNFLYCNQSDKLNEYEIKYLFTSI
MdIr148PSE  ----MALTFLATLTAVDMDLKLRLDIETFVVFDYENRGLVNVLQREEGRRFALP--NIPL
MdIr146/8-  KSNMKPLLLYTLLLSLLALAEPLPQVLEKFCKNFDIYTLLVFGGNGSFDYWDNSPNLPRV
MdIr147CTE  KLTLVYFLIFL------SQAESPLEIISKFYQEFDIYTLLIFANNGTRKLLQDFQQPQLV
MdIr144/3-  KLTLSFILIFTVHI----QSESIYHVVEKLQEEFDIYTLLHFASNGTVDAFNSPN-IPQV
MdIr145/1-  MMKYILLLILIRI----IQTASIVQVIEKIRKEFDIYTLLLFVSHDATSEALDSPSLPQL
MdIr150/3-  IIQALRTIVLFSILKSSVSNRQLIKLINEIYYGIRAESLLVFKTPSSEGENIQTLLQQPK
DmIr48c/1-  -MSLLRIILIIIFLRI--VSSIPDTIISHLSAELQIKIQIYFGLGNDLYDFSRLDGNYQK
DmIr67b/1-  ----MELLYLNTLQSLS-EGNRLVQTVQELNNIYQTELFLEFGNGADILESAQGTFVPTL
DmIr67c/2-  FCWLIFLNIILL-----SESWSAREVIHQFNHDQQLQLNIYLDCNDVELQIGQEVSNLFV
DmIr60e/1-  -MVIKMISFLLVSVLLCMQVQVLQDLNLALQTELNVFIFECCATSEILHKLDSPRILLSS
DmIr62a/2-  YLQFLFALFLSRYQIVADRAFELALFLDRIGRVHRLHATIVNSLGSVDPSYLDDLHQMTA
MdIr142/1-  --MIWKVLLIFTTVYLQFQPKKVAKLINNIASYWNMTSFLIYSSKMSYNHLAQEVLRMRL
MdIr141/1-  --MNWKTFLILAIFYPFFEPREMAKLINGIGEYWNMSSFIIYKWKLTNNRLAQALLRMTM
MdIr143/1-  -MNWHFVLIFLFLNTNNSQATKMANLIDQIAEFWNMTSYIIYNSKIQDNNLLRDFLHLSL
MdIr138/1-  -MHFRILTIFLVFSFSIFQPMELGMLIGSIVEYWNMTSYIIYNSRMSQSNLLLEVLRMTL
MdIr139/7-  -----------------FEPREMVKFINTIAEFWNMTSYIIYNSRISQQNFMSEVLQMTV
MdIr140/1-  -MYLGISLFLLVFFYSIFDPRKVAELINSIAEFWNMTSYIIYNSKMPQNNLLLEVLRMVL
DmIr56b/3-  -----------------LDTDLASGVI-----RSPYSF------------------DIPH
MdIr179/1-  -------MALELFLNFTWHLRELNYIISGAHYNHDIQTLVFFGSTFEVERYIRAAEKIVI
MdIr135/2-  VKTLSSFNHFDNIIFYGNVSTLLTNIGLEVHKTLGDIVEFMFTNENSRPVMIFAIAPWNY
MdIr136/2-  EPVALLIILINSLKASAKNIDFISNYTEFLYERHNFDTFLIFCDNCSHSSESAIGEQIPL
DmIr51a/1-  -MYNVLVLFLLLFTRAQHNMTLLRSVLTVIRGRENWKNTPIFLGGHCNSDDLNNLMSTSA
DmIr51b/1-  MCKVLTLLVVILLLALTYNVTLLKSVLSLISTREPWINTPIFVGHNTQGGDLNDLITMNL
MdIr134/2-  SKIKILSFLLFTLANC-WNIDYVGKRL-ALPIAMGTQETLFCACIECQDEKLALLMHPQL
MdIr130/1-  MDIL-------------WDTAFLMGYILPLVAYIKIPEVIWFISERLNGEHHENLEPQKV
MdIr131/1-  MELKILACVLCGCLSLAWDFQYLYGFLDSYINRTSVSEIVWFISQALDGDQREEVDWMDV
DmIr56c/3-  SSFRICLFLLTTY----WNMQHLLNLLAPFGRMNVFQEIVWFVSPHQRLDQLDEFITQTV
MdIr132/2-  PRNRQVIQFTMNIRRLAWNEDFIFNFIMQFYPMLQSMGNIWFLSPRMTTEHTEHLDPQYV
MdIr133/1-  MNVRKLIIAILGLSC--WNDTFIANFILKLYPVLKAQGNIWFLSQLMTTQHTEHLDAQYV
DmIr56e/1-  ------------------------------------------------------------
DmIr56d/3-  NRAAELILRERNIFPTNLNNMFVLEMFYRITQLYHFKNFIFYISERLDLNNKDSQENLII
GbrIr56d/2  IVDMIYEDFSTTPSDSPFNSSLAIEISKSLHKAFKIRNFVFFLSEHLLNDMDIMADRTPY
GmmIr56b/2  LNSPAGSSYPIGINDFCPEHLFLQRTLLVVFAVFYVTFAIWWLTTEERRDFSLAF-LQSI
GffIr56d/3  LTRSATYLSVTLMASLYFNSSLAIEIAKHLNKAHKFSNFVFFLSENLLNDTEIMDDRTPY
GaIr56d/3-  LTKSTTYLSVTLMASLYFNSSLAIGIAKDLHKAYKFHNFVFFLSENLLNDTDVMADRMPY
GpdIr56d/3  LTRGATYLVVTLMASLCFNSSLAIGIAKHLHKAYKFHNFVFFLSENLLSDTDVMADRMPY
MdIr128/4-  NTSIVGLLSILVKDPANVNHTFIWNIVHDLHKRTPFNDLVFFISENLMTDPVRGEFQIPL
MdIr127/3-  LNSTIALLMLSSGSSMSVNSSFLIDIVSSIHDIYKFHNFVFFISERLTIDTDTAADTVPV
MdIr129/3-  LNSTIALLILTSSHVIPVNSSLLIEIVRSLHNLNDFNNFVFFISDRLTKDTHTAAETIPI
AgIr141/3-  RKALAFIVPLLLPMLIFASHETRVEFWTQLIAYMDCSHVVLLDSFEFFANRPTFARGIRV
AgIr136/3-  SPNSTFVQMFAN-----LLISVLVRIINKTDRFGSNAVALFNFNTHCMDHVPDQLLTITL
AgIr137/1-  MTLIGGILL--------LLVSFLIRVIFELHQDHPNPSNVGLVNFDSQNLSYIPTEDVTF
AgIr138/2-  DSSLIYTQ---------LLISFLVRIINELHCDRCSQSFVNFNTPHSFSYIPSQLMQLQS
AgIr142/10  SVRSTTMNTTVLFSVLLSLYATVGRLTKEAYRSRFHSVKQVYAVGIPDEAFGEWNAYVPM
DmIr85a/3-  IQWLKHILLLAILVNLAKKSSIVMVKMSQILCKARIKVLFVYFENQTSHEHTGQILDISN
DmIr68b/1-  MKFLVGLLLQWYLPGIY-----LAEIACRIAVEQNVQVTYLYRCASCPASFDADYSRLPV
MdIr68b/4-  HQIGLIIGLFSTWLRIGEKLKFALKICDVVQQRDAKINILYRNPTREHMETIYRRIPLTI
DmIr41a/2-  FIDLSWSLVLSAIVGKYWNDKFEFQLLHKSDYISFVGIHYIIDTGLKKKELQNKHLKIII
MdIr41a/7-  VEMLSAPAMVINWSPIIWPQDGELQL-DTKFEKFPYSIINIDATNSDEKLMENEVQLTLM
AgIr41a/1-  MNYSVELSEL-------FELNRLLKWIFLQHLVSFFCTIVVRTGSSGHWTAATEQFVVAL
AgIr41t.1/  MEATVAQLGLNSGVPIP-------SVLMRFLILKYYSQYYSFCTVGNDFLQDVPLSRIVL
AgIr41t.2/  MEATVAQLGLNSGVPIP-------SVLMRFLILKYYSQYYSFCTVGNDFLQDVPLSRIVL
AgIr41n/9-  SLLHQSIIASDDIVGLNFGICLIIARNDSFHHSAPLPTIVLVIQDNDDFEKALGV-AVDM
AgIr41b/1-  MELSTDLLHFTSAFQLFLSGHYSVCVVRSITDDVRLEFPRAIVTVTLASPANTTDTTFGD
AgIr41c/1-  MDYKMVNFLPLDNFNTSYSQHYTVCFIRSFHDNIPFTTHIVLEDEVLTAAAPPNGTEFCQ
AgIr133/6-  IDCKSPIQRGGGRGGGGAHLETLVNITKGIHKIETPSAYELCLVTHATDPYWSSVVSYPR
AgIr134/7-  SDDTLSQSVLITLRHVT----------RAEFLERPSAGQELCISTSATHPHWNDVLPLYP
AgIr135/7-  VLGTVSAQFTHSKLRTFSADAALASLAGTALERPAAGQELCIAPPPDNDPYWNDVLPLLP
AgIr101/2-  KQACSCVLLVLLWQRVAMETRILDDYLADQHTVTVIESIPIMSPYCMHNPVPLNAFAFVH
AgIr68a/2-  CKTSRLVWILTAFVLIL----------VKHCANKQLNSATKGNDRKSSQSIHHEEYELHL
DmIr68a/2-  RCLWILIVAFISLAMATGYEMQLKILLQKILWVANVKRFAVITDDLHYPIYDRIFFVIPF
MdIr68a/4-  LRLLLAQILVVSRIERCWYDPVYNKAFFQYFHEPLTHFYIKIKDSE----------DLKA
GbrIr68a/4  LRYLLADLLVTSQVERCWYQNYYDKYFFEHSRQPLSYFYVYVKSSE----------DLLS
GffIr68a/3  -----------------DLRQLLANLLVASQVERCFMIVTDSWYQTLYDNYFFEYSRQPL
GaIr68a/1-  ---------------------------MRSKHKKHQYI----------------------
GpdIr68a/3  -----------------DLRQLLADLLVASQVERCFTIVTDSWYQTLYDKYFFEYSRQPL
GmmIr68a/3  -----------------DLRQLLADLLVASQVERCFTIVTDSWYQTLYDKYFFEYSRQPL
DmIr60a/5-  NPGLIIIIFLGQILNLCDVWKAGVGCLDSFAQIFFFRNLMLVHAFHLSSPADQIQEREEL
MdIr60a/3-  LLHWTCSIVNPDKESASAGVNCLDQITRLFFRKQESLTMVMTVAKNMSTPAAQIQERYQM
AgIr60a/1-  --MLLVQLVGAMLLALLQCLELLSHTYFNMRETTQIENIVIFYLQNLSSPAREILLLMSD
AgIr100i/4  KGFIVAITLVHMWLGTSLIGPLVEQVMRSLLLRYFRSARLLLLGCYRFSLLEIP--LLTF
AgIr100a/1  MRWIWAAVVVVVLAAANQSDALIATIFATIDHLDIVNGAAGAAETQLLQHRTVRWFGAPP
MdIr10a1/2  LFIKAHVFAFLYFCKSIKKSNFHINFVKTFRQKRRRFFTLIFSSIAMPKQVNRSIKMHSL
DmIr10a/3-  VLGTVFLLFMLDL----LNLTRLNGLLVEPTRDLPQLE-LWLRAGSDHQDAENPYVPLSI
GbrIr10a/8  NPPVMGVFELFKLIPLSIVCLIILLWNGVVAQKNIYSTIDVGNFNRPSFDFIEKSLGISS
GffIr10a/1  MSLYGLINLQRELLP--LINAFVTTLLSAVPQKNTYSIINSINSGGFNQPSFNFIEKRLR
GaIR10a/4-  SEMAKLPLLSVGLNNLQ---RNFNCFMYQFYQNGAKILNSLLIAKALTADES----RTQI
GpdIR10a/1  ------------------------------------------------------------
GmmIR10a/1  ------------------------------------------------------------
MdIr10a2/4  RFIIALIIFLFQISKIADIKGDLIQTWLNIPLKNVVSLNLLLRESNFEEDMENPFIQLPY
MdIr10a5/1  MILPLFIFFFGFGLKTSFTMEQINKWLEKPINDIPYLD-VMLREKNYTKDVDNSYITLNI
MdIr10a3IP  FPFFIFIFGFLIQTSQSFTIEQINKWLEKPLNDIPYLD-VMLRENNYTKDMDNGYITLNT
MdIr10a4IP  MILPLFILFFGFGIKTGFTMEQINKWLEKPINDIPYLD-VMLRENNYTKDMDNSYITLNT
DmIr100a/3  TTLQLIMLALVGGT---DHKQVLTSIVKQLEGGLELHL---RTSEDGGNDLVQFLMKSSI
MdIr100a/3  ARTTIKVLLLLMYNHITQNIQEIVNSLDCLYINVATVA----EDNRIYEEIYTTF-EIPL
DmIr7d/1-5  MDIRCVVALLLGLCKVQQISATLQKIFINGLAVYNFGVFISTSYEEMDRDRVILVHFPVA
MdIr110PSE  -MNYLHFQLMVIVVGICTNITLLSEIIENIFKNIFYPNISVNIVNDFPNNYDFQQFSIPI
MdIr111/1-  MNYLQFMLIIVIQVGKGLLSAVIQNIVIGALEPNAITLIITNYSNSENQKLNTDLVPIPI
AgIr100h/4  AVVPCCLLLLLLTLPLSPVRERLIALERRLVQQQQPCTIVFVQLSDGRPPHLAGDTRTPR
MdIr126/3-  VLKFTLIFFSLQFVHTSRANRSIENTIRAYFQRRTRLLVAVNVESCPSWEIVIYDYTSLK
MdIr125PSE  ----SLAVPINGMEKFDEGNRSLEHVIARYFQNKTKLLVSIHLEYSZDWLYDINYYIDFM
MdIr123PSE  GKFTIFLCNCYSIFKSVIANQSFEKVVADYFRTKTHILVAVYLEYSZDWMHEIERYRDSM
MdIr124/4-  HKFATFLWLLPSILQAVETNRSLEKVIADYFRAKTPLLVAVNLQNTSDWVYKIEHYKVLM
AgIr7h.1/5  HLRFVMLLLLLLLVTLQRWVSCIGEIVLANADTFRHELNIFTLGGGETEEESLHFEKKPF
DmIr7c/10-  SLVYALVWAIDNYYGMAESRRLHNDLIDAALGRSSGTGIQFLLEDDRVEMTETDTDPPPP
MdIr104/19  PLILATVWIIREYFATYQGRQLQSDIMDEVLRTISNPE-VIIKYLVEGEMYPQDDSEATM
MdIr112/19  PLIMAIVWIINKDYAIYRNRRFQSDLIDEVLRRAQTPE-AHIRYQVEGEIYPKDTTEEHM
MdIr105/21  PLILATVWIVRNDFDVHHGRQLQNDLIDGVIKGTMSPCIMCWVHSEM---------QIMN
MdIr106/20  PLVLAAVWIVRNDFAVYRNLYIQNDLINHVLRDTMNPFIKYLVEGEIYPHEEYD--ESVS
DmIr60f/1-  ---------------------------MRFHLNIANSG----------------------
AgIr7i/1-5  MKVLLMVSLCCIATSLCNKYHHLTVPIAHHFKDTNIPVVFWLDSPVYVTNQSTQLDDWMV
AgIr7u/1-5  MKLFAALLALAMVAQHCSATEHLQAPLKQHFKYPTFPVFRAESSENGTTTTTRELFWLIG
AgIr7w/1-5  -MLLFCLMLWCTFADGCTNTRFLAPILRAHYRALALEVFRSWNGNDTQRQLTPWQGWMIV
AgIr7t/5-5  IIIAIMHLLVLSVPEVAQQASLLTPIVQTHYRLPEGFVAVRVQNGGHSNPSHQQQDHDWL
AgIr7y/1-5  MNRWTILLLAAGLRECRHFSEVIVNALTRYYVQNHSSTQVMRLSTVSDGTYDLQSDSRSI
AgIr7n/9-5  GQLLVLLLSVLRFSAAALLIGATAEILLQHYTTLTSKQLYVRWEDGASGPLVDEILDPPV
AgIr7s/3-5  WRRRVQLLIAPLWFHCCVNLADIVGVVLHTHFRTPFATTLVTVRSATQRGAWLQQDVQLE
AgIr7x/9-5  TSRLMCCWLLWSTTAARLLPHIVTHLLQRYLRHPFQPVQFFLAANTAPHLLAQRDLFGSS
MdIr113/2-  STVYCSNVPKLRLFIIFNISEALVEMIDSFFLEKYGRRVHIKVQNPQNRHFFNDIVGRIS
MdIr114/4-  IYYFILISFLVNIRNSINISEALVEIIEKFYISKYRLRLHIKVQSPRNSYFFEDVVGRIE
MdIr115/4-  ISYLIVSSLLLLFLVVSNISEALVEIIEKFFIGKYRRRLHIKVQSRRNSYFFEDVVGRIE
DmIr7b/1-5  MKYWLYILSCCSLVASTDLAEALAQVVANSEMGRFKTLYIYTHTNSQSTGGHLEELNLQA
MdIr107NTE  ------------------------------------------------------------
DmIr11a/4-  AILWLFSGCLLPGIQVGLNTRRLANASSYLTRNYIANRTLVVREICVECPYELSERLAPE
DmIr7a/1-5  --MFHHLWLLMGLRSLALVAAALEILAEQVSPSQSTLAVMDLTQDAEHRDERQEQLMTII
MdIr101/3-  RKFFGLLILWHSLKSVRNLTKLYISSHTNALVIMEKCSGLVCRRQTLNHDFLLEYFLSCD
MdIr102/6-  ILLSLSALCCIGLTIAYIALYMVMRFISPRTNTLIIMELFYCDHHRLYHSTVLKFFLNYT
MdIr103/1-  MQKSFALITCTSLLCLALMEYGQVALYMVMRYISPRTNTLIIMEHCLHNCDDHRLYLNYS
MdIr108/5-  PDPELPVLLQHAIAACCMLSTNIEEKILQPHIRDFINNVLLCLDS-----------IKVE
MdIr116/3-  LISVATVLNLLLIEQIFEMARCVRHFNAEVFLGQTSQVVVKSVESSAANGYFSELLDMKI
MdIr118/1-  -----------------MVGACLLHIIGYYFVRWSKSFLIISVEREDSSAFYNDVLSLQI
DmIr7e/7-5  -----------------FVARAVLHVVHHYILSVTPSLLTLCCRSNHTCNFYNKMMLAPL
DmIr7f/9-5  -----------------YVARALRLVIENVLAQLSTTLVVTISTRHLGTAHWFEYMMVAV
MdIr121/1-  MNHSAFLLSYEQRQFMVFVAKALRFLIQNVFETLTSTYAVFISSRDLPSLHWLNYIQIVL
MdIr119/1-  MNYSAFLVGHDEGLFR-FVAKALRFLIQNVFETLTSTYAVFIASRDQPTLHWMNYIQIVQ
MdIr120/1-  MNYSAILLSSDEGLFK-FVVKALKFLIRNVFESLTSTYAVFISSRDEPTLRWMNHIQIVQ
DmIr7g/2-5  NVTSLLNFESMKYIGAQHVAQALRVFIEDFYQRIAPAFVVLSCRRPSPMNFYRNIMIVQL
MdIr117/1-  MNVTNLFNFGQTRLEESVVAQSLCRIIQNFFMEMTTSFIVISTRRRRTFYFFLNVLNAQL


AgIr139/3-  VQADHSGRHIPTHQEPNMVIMLQQMLDQFYINQWLWEIPSDCRTIVLFELDASGAIGEYF
DmIr47b/1-  PIIHFVETQRIKFIAL--LYMSSEKDIFLSSLAANLKFERLDKPFGK---------SNIF
DmIr87a/10  DLDEVFEHWKGMVNWNPLAQFVETDEEMNDLMVELLLTFINKKIFNVNVIGQSEEVFPYH
AgIr140.1/  ISTEASGLTYWTYENNRCVIMVSGYERMRPARP---LYYGSRYFIFHPNLVEGNVINSGM
AgIr140.2/  IFNEASAFHYWTYEHNRCAPVL------------KPVYLGSRYLIFHPNLEEGNVLHSGI
DmIr56a/3-  IGSNLSRPNYHKLDNSRIVLFTGLNDTILVNLNDVPYSDNFYMLAYASAIKNKCIIEEVF
DmIr47a/2-  ICLDETKRVELVNNFNKDFLALEADTLLLSALAADLNHIRDARIMIWLQMSPSENLDRIV
DmIr94a/4-  RSNELTVFNVEKTFNHNALALVNSYREILNTLAKSFDCMRQERIILM--IHRKSDIEDIT
DmIr94b/1-  IRTNDQGKLIMKDTFNSRTLAINSHITLLRNVFETFGKVQQKKIILWTQMELKEKFQEIS
DmIr94c/2-  LRTNEMGSIRISGYFNDQAVILNSDYGLLKSLANAMDNMRQERIILWSEREPTKMLMDYI
MdIr162/1-  ISSKVNMKISEKFNNEVVAWICLQNRTEFSDLASALDHMRYTRVIVQVMVRSSRNLNNFY
MdIr151/5-  TFTRTFCSSCLKLNQNFILFIFGDEDTYSRLLSQFLEYKRSNRIILLAPVHLSALSSYMF
MdIr152/29  SFPHSFCNSCIKLNKNFLVFIFGDEEKYGKYLSMVLEYKRQNRIILLAPESLSNLARHMF
DmIr54a/1-  VVLSDSETFINIRMFSRPLHVAQKDLALLENFTSSLMDFPSQKKIVY--ISNNFSMDYIF
DmIr94d/1-  LQIKEHSRETYSLLENPSIAFVDSPEDILEILYRNLRMLNTQPVLLVIRKSTIRV-NSLL
DmIr94e/4-  LQFNENVSYFLHNSISRRLVTLDEHRGLLTALVANLRHMTTSRVIFLVQSKASTDLYELF
MdIr94e/20  LQLNEWQHFNLKLRVPDNLAIVDHHAGLLQNLSKCLWRMKVAKVLFLINGPAMMNVEQLF
MdIr159/1-  INIRGNSDVKNPIISNLYQFVIAMDKQVLKSVWQQMKRIFLSKFLLIAKRNESNDIRIIL
MdIr160/1-  INFRGNTNTKSPIINHLYQFVIAKDEQLLKFLWQQMKRISVSKFLLIAKQQERNDIRKIL
MdIr161/1-  INFRGNTNTKSPIINHLYQFVIAKDEQLLKFLWQQMKRISVSKFLLIAKQQERNDIRKIL
MdIr158/1-  FQFRGNTSFYLWPKFNRDLLAIDQDMDLLQTLWKSLRRIVKTRLLLL--YQNNEDIRNIM
MdIr157/1-  IQLRGKAPLYLWPVYNRQLLALEKDKHMLESLWQVLRRSVKTRLLLVFKQSAEDDIGNIL
MdIr154PSE  IQLEGNMSFYLWPNSNRELVAVGEDKKLLKILWKSLRMLHKTRLLLL--FKEGDKLEEII
MdIr155/1-  IQLKGNTSFYLWSKFNRELLAVRKDKLLLESLWRNLRKLLKTRLLLI--FKAATDMEDII
MdIr156/1-  IQLKGNTTFYVWPKMNRKILAVWADKSLLDALWVSLRRLVKSRLLLL--FRAEEDVEEIM
DmIr60d/1-  LNLRGENNAYPQDTFNSQMLALTESEDAVKLLYRSLKDMRDTPTLLF--------HDTLF
DmIr60b/1-  LNFNANQSLYLKDALNTNILALENVESTMQALYENLEDMRDTPTILF--VLSDSKVQDVF
DmIr60c/1-  ---------------------------------ACLAGAHDG-------------LRNML
DmIr94f/2-  LWNDQTYPHYLRRRQDTDILVVHQYQEVLLALSLMLDQMRSMPVVLQ--LCGDEDARLLL
DmIr94g/4-  VIWRTDRTVILNGFIGEGLLVL--WRALLGSLARSLKYLRQARILIE--LMQDRDVSEVL
DmIr20a/1-  VWQRNYSYPDLYYQFNAKLLVLSRAAIQLEILANSLSHLRTVVRLLIEVAGPDQVARQYL
DmIr94h/8-  TILSNHPQIIWFREETYPLFVMTSYDGQLQLLAESLTRYRSVRVLIE--VQDKEGASQIL
MdIr153/6-  NEDFAEDFNMDSMNSKFITIVVMEISEFTESLANKLDLRRNNPVIVI--LEQHRGIELLF
DmIr52c/1-  LVSSGSTNFDWNFSSLTLILSCNFQDEREENYRTLMKLQTSRRLILL--------KPESV
DmIr52d/1-  LVSSGSTSFEWNYSSLALILTCEFKAEREENYQTLKKLQMNRRLILL--------KPDSV
DmIr52a/3-  TVPSGSTDYDWSFSTAILILSCGYDAENEENSYTLMKLQRTRRLIYL--------EPESV
DmIr52b/1-  VLVSDSMNFEWNFSSLTLILSCGPDIDNGGPNSTSIKLQRNRRLVLL--------QPSNI
DmIr67a/2-  FSFNEQMDFYVRGKYNSEMLVLDWDLDLWQALDRSLLNMRKVRVLLLRKWEKIPTVAATA
MdIr165/5-  LILREGNVVPFSDLYNSEILSIRVNEKLMESVAQSLENMRQSRIVIATPALESGQREEIL
MdIr177/5-  VIISKNQNFQFMEKFNTQLLTIKFNPELLAMGARILDYQRQTRIFIVARKIAKYQKNELL
MdIr178PSE  PKVIFSKPQNFFFVENMEVVAITFDADLLAVGAKILDYRHQARILMVAMDIRENWKNDLL
MdIr163/3-  LLLSRRADFLYKDFYNSEILFIQEWQNFVEAMAELLDFMRHSRILIIVENLKFFEHGEDL
MdIr166/7-  IFSPGHQRTFLYKDFYNSILVVRIEEEVLQRAAEILDYMRQCRILLLAEDVEDSQLRDTL
MdIr172/3-  VLVTYGAAYEFVRSFNSEIFVIELKEQLMATGAEVLNFMRQTRILVL--VEEGDRQLELL
MdIr167/4-  IFLSKHFEFFYKQDFNSEILVIALDLELMGIAARSLNYIRQSRILIIARNVSNEEMVECL
MdIr168/3-  IFLSKHFEFFYKKVFNSEIFVIALDLELMEIAARSLNYIRQSRILLIARNISNEEMTDCL
MdIr176/1-  VEIQQETSFPLRREFGVDILVLTSGEELGSFERKTLNDMRQVRILICGLLRVGESKENVL
MdIr173/26  IITKDVVFEYKHKIGNSNILAVLMDEKIMEAMAQTLNYMRQVRILWL--VEGVSDLDTIL
MdIr174/1-  ILTKDSRLEYKHKIGNSNILTIYLNMEIMEATAVTLNYMRQVRILWL--VENVTDFKDLV
MdIr175PSE  TKIILTXYKHLIGNCNILTVVIAVDLKIMETTTVTLNYMRDVRILWLVEKTTSIEKDIVL
MdIr164/2-  CLSKDQGKLVAKTNFNRQIVAVSLDLGLLQIMANSLDYMRQNRIIVVAVDIPKGGFRKLL
MdIr169CTE  LLTKSQGDFLYRMHHNREVVAVKMQEEVMKILADALNFLRETRIVVV--AVDVWDRGELL
MdIr170/32  LITESMPNFVVKKKYNSEVMCVSKDMYLLNIIAPILDYIRQSRILILTKRIENLEEKELL
MdIr171/5-  IINVGRHIFVFKEHFNSDIVAVRINKDLMAQGARILNHMRQVRVVIFMEDSRREEKEEVL
MdIr149/4-  SNYTVIQNLKGIFSENCLVAWINWENLSITLLAKLLKALYFTDLLIVYETKDPQQLMHIY
DmIr48a/1-  TLHDILNELNERLIISTNIIFCKQFDNLIHFEA------------------------QTS
DmIr48b/3-  ESMNFTQVEYNLGADNKLFLIMGNEEPPYDFLHALNLHFQFAEYIIVIDEPVDLKWLDFV
MdIr148PSE  VIVSQNIVWLLKNNFSRNFLPLEKNAEILKILLTAMQRZHLRLVVFV--AMESLEWRFLW
MdIr146/8-  VVGHAVAKDLRESQGERVMSFVNSVDYLEEILKPSLLFLHLRDVLFY--TNTTWVWLWLF
MdIr147CTE  IAGEDGGNGTFKDLRQTQLSFVMEFSYLEEVFKPVLVNLHLANIIFYTNGNWSTEWLWLF
MdIr144/3-  VIGNETATDLRGSQGQRVLSFIIGLGELNEIIKPSLLNLHLADILFY--TNTTWSWQWLF
MdIr145/1-  VVVNETAKDLRRSQGQRVLSFITGLAELNEIIKPSLINLHLADILFYTNSTWSEEWQWLF
MdIr150/3-  ILLNWKNSQELRGKFNSQILLLEWSEEQWLNFTRHLNRWTHRDIVFITLTENISNSHEFL
DmIr48c/1-  IIISHNISEEFKTYHDEPVLIINLNLATLDVLRSYLTDRQYNDILLI--DNDEENYVDIR
DmIr67b/1-  WIKNPQNQKVMKGNFTSCTLTIEHLDRGLYYLANWLWEYHHLEVLIF--FNGGSYLIQIF
DmIr67c/2-  NSTADKMKILGRFSSHSLIIACSTRNRTLNGVKELLWGLQYLPILFV--------MDFYF
DmIr60e/1-  NSREARDLRIRGNFTESTLIIVDLNPLVASLLPRLLDELHELHIVFLSNEEPGFPKQDLY
DmIr62a/2-  TDKDSSHVHFSSLQDEETIYLVDSKDAVIYLQAERARGRRYTRTMFL--LRKQESIKYFF
MdIr142/1-  RDVDVEKPLYDIADVDRNTLVLTAYDGVVKATANATRNRRSCFTIYL--LHTITYHRYLF
MdIr141/1-  RDVDVEKSLYEIADVDANALVLSAYDRVLKATARATRSHRSCFTIYL--LHTFTYHRYIF
MdIr143/1-  RERDIASPLYDIANMGHKDMVLSVYDTVLKATANATRHHRSCFTIYL--LYGNSNLHYLF
MdIr138/1-  QSENIGKPLYNIADIGPNALVLSVYDSVLEATARALRKRRMCFTMYLLHTFNYAEHRYLF
MdIr139/7-  GSKDVEKPLYDIVNISRNALVLSVYDPVLEATAKALRKRKLCFTIYL--LHTFTYHRYLF
MdIr140/1-  RGEDVEIPLYKIIDVNRNALILSAYDPVLEATAKALRKRKVCFTIYL--IHSFSYHRFLF
DmIr56b/3-  AFIFNETQFVVPKFCGPY------------------------------------------
MdIr179/1-  TEHTGEIHLKNDAGVNNNIFFVLRRRSFWNHMNNALSEMQSRVRGVF--ITNPPNVGEHF
MdIr135/2-  VNSSESIPNLGKILTNRNLAVIIFNRELKEFVSTSLGASMETKLIFLLIGHELTELLRFF
MdIr136/2-  IIWGMERRVRFKHQLGLNLVFIQLRDPLLRVASETLTDLHFTAMMVILKTETIPDIKDFF
DmIr51a/1-  KNENALGHFNINADNSLGLLFCSSHELIWFNMDKRLRRLRGIRLIVI--LSDKRSIMSTF
DmIr51b/1-  FLQPEHIRPLGHFKITRYLFFCDKHDIMWLTLDRNLRKLRRIRLIIILRNQRSGSIKSIF
MdIr134/2-  VISQPSDYVLRNHDVKRNLLTIDLDDPIVEIH-RNLLRGRHFYVNIWILYEPQWNIENIL
MdIr130/1-  LTNTLSDRIMQTDSKRNYLGVVSADDPILDVHNLVLKGRHGYLNFVV--IVDRIDAEETL
MdIr131/1-  RMVEIGCKRVSTAVVIST----GLEDPIMKVHNDLLIERHFYIGLLL--YTHKVGIENLA
DmIr56c/3-  VNNNTEMRMIYSSARRNHMSFVGAEDPIMKVFSKVLLGRHFYVSMVI--YVDKVGIYDLL
MdIr132/2-  WTNRSDVRMIRTAAKRNCMVVVDAEDPIMYTHNRVMTGRHFGLSLII--YAPKVSIERLC
MdIr133/1-  WNNRSDVRIIRTASKRNSVAFVGPDDPVMHVHSRVMTGRHFYFSVFI--YVPKVHIERLA
DmIr56e/1-  -------------------------------------------------------ERXAF
DmIr56d/3-  TREHHLGIPMMQFISTPSLVMVGKDDPIMELASHNQQGIHWLKTIFVLFPSLQSRIKDVY
GbrIr56d/2  VMVTRMYSHMQGFLDTRSLIYVGYDDPILNLAANNLKGIRYFRTILVFLPRGIHNLLNIF
GmmIr56b/2  SSFLYVPPLQILYLHTNYMRFFSILLFILGFCLTNLFQTKMSSYLTASLPDSQINLATNL
GffIr56d/3  VTVTRQHYRMQGFLDKRSLIYIGYDDPILPLAAQNLRRIRYYPIIFVFLPRGIYDLMNIF
GaIr56d/3-  VTVTRQHYHMQGFLDKRSLIYIGYDDPVLSLAALNLRRIRYFPIIFVFLPRGIYDLVNIF
GpdIr56d/3  VIVTRQHYRMQGFLDKRSLIYIGYDDPILPLAALNLRRIRYYPVIFVFLPRRIYDLVNIF
MdIr128/4-  TIKINNSQKLNGYLSLPSMCLVGEEDAIMETTAASMKGIRSIQTIFVLYSVSQTEVSAIF
MdIr127/3-  LIMIDNAQVMDGYLSTPSLCLVERDDPVMDVAADSMRGIRYFKTLFILFPIEESDIRMLY
MdIr129/3-  TIKVDNTENMDGFLSIPSLCLIAPNDPIMRVASIGLKGLRYVRTLFILFPFAGEDICQIY
AgIr141/3-  SVQRRLREVRRLPPVTHRLAIIAELDTFIGQIAQESNFVEFYRWLFVFRASHKKSVWRAL
AgIr136/3-  LNYDSSPLIKDTFERPNFFLHIHGYKVAANVTTIITQQVKMFYLYRLFGITERVVLHKVA
AgIr137/1-  LNIDINEQRTETKAIHYAPILVPIQSEVLNILEYFKLIEKTKNIIVLLDAYGVKPELDLL
AgIr138/2-  LNTPIVIHAVTSFQWMKNKLYI--LKDVLDTLQHFGLYGKSKKLIVLIDMNRVTMELKVL
AgIr142/10  ISLQEPYTIRWKLENAFVIVKI-SKFLTLNVLSAILSHARDVEKVFLAVIIDSPPLKQLT
DmIr85a/3-  QNTPLEAVKDDGILMYMVMITTNISQPLELSLIKSAAKHRSHVFLLVRDADTVSDMRASF
DmIr68b/1-  ITRNMEAHELEPFRRTDSLSIFSLVRRILDMLNPHQRRKHMHKYLFVWPNAGRHQLLRLF
MdIr68b/4-  RNLHSYAMEPERLMGSLNIYFITIARQVANFLNAHQRWKPGHRYLFVWLLEEDKSLHEFF
DmIr41a/2-  SIEVTHCETFVVFDKDIDRFVNAFNKASVYSIWRSLHNKFVFAHIANESPESRNHQPNIL
MdIr41a/7-  LTLAIEKSHCESFVAFEN----DILKFIESFANRYSVWRSKRNYFVFGSSDRSLERQRFF
AgIr41a/1-  SRNDELDVLLDAIENGCQTFIVEFLDAFRYVHDRATVRYPHKRVIILTDDADVQWFRDVM
AgIr41t.1/  SLYDQLNTSMLHAIDNGCQAFVQGAERFLDLYLHDLARQRSLDKSLILLIAKRNQ-THLF
AgIr41t.2/  SLYDQLNTSMLHAIDNGCQAFVQGAERFLDLYMHDLARQRSLDKSLILLIAKRNQ-THLF
AgIr41n/9-  GCQVGMEISFIVTEHAAG----AFFDAFLPVHEAALQRSMEKRVLMLLESSDSPFLSTIS
AgIr41b/1-  RLVRSINAGCEGFMVLEGALFP-FLDHFRSAHEAAYFRAHNKRIIATVRLGPVAR-ERLL
AgIr41c/1-  KLLQAVDTNCGGFVVTESTLF-PFLEHFYEVHKRAKLRPSPKHLIAMTTSATFDR-SRLL
AgIr133/6-  VFLNAVQRNVQLHRCSVYLIVAKQLYGLLQNVSAGRNWNPAAHYIVA--INDRPTLVNVF
AgIr134/7-  RVLTSIEIMSDVKLPKCSLYLLSARQLFLLLKASNSNWNTPAHVILLTGWIERPDFKTLF
AgIr135/7-  RVLTRTKLGDNIPLHRCSLYLLHARQVFLRIQFTNGNWNPSARFAVLINARSHTSIFNQF
AgIr101/2-  QSLEHTTQELEYRTNECFVGSGHMDDLLTELLPYLSEYNPRAKVMLITQEMADQELAELF
AgIr68a/2-  EMLLLELAAKMDYGHCYVVLFDEVYESVLNAAF-FRQIHRAARYIVKIEQDEDTFLKCIL
DmIr68a/2-  FVMRTNESDDLQRPSRQVELFVKAIKSSDCELNTILNGWQVQRFLGYIYDNRSLNFVLLH
MdIr68a/4-  PNYQTVRVLKQIKVFNCDIHFIGQVKRLLMFLEKYRVLNTKRKFVFI--------ITEDM
GbrIr68a/4  PNYQTVRVLQQIRTFNCDLYFV----TLLDGLQRLLMFVEKYRVLNINRKFIFVLIEEDM
GffIr68a/3  SYLYVHVKASEDLLSPNY--------QTVRVLKQIKAFNCDLHFVTLLNGLQVKR----F
GaIr68a/1-  ----------------------GLEVEIVKALGKAMNFK---------------------
GpdIr68a/3  SYLYVHVKASEDLLSPNY--------QTVRVLKQIKASNCDLHFVTLLNGLQVKR----F
GmmIr68a/3  SYLYVHVKASEDLLSPNY--------QTVRVLKQIKAFNCDLHFVTLLNGLQVKR----F
DmIr60a/5-  FQMRVASDYNITNGTEDKVIVVRLKELMKKKIVEMRSWNPGARFLVLFHNATCRNASNIF
MdIr60a/3-  RIVSDAQPYLWYKMNQPELVLARLANLLQNYVSHMLSWNPGAHFLILYNNAKNRNAETVF
AgIr60a/1-  SVSSDDLRRAQFMDHKQIDYYVEGLQSALDRISATAAFNPRGKFVVL--YNNPNDANRAL
AgIr100i/4  THELADDGFMDWIQPTVE----DNDQPIQRMNSTGFLSARDNLFVMP--------KLHFF
AgIr100a/1  ASEHSECFAPPERPTDRHQWDGILYGSVAKLDRYACLFEPAGTYLLV--DEPSRSLRRLL
MdIr10a1/2  QMKIRLQHAGEDLENPYIKWFLIEDNNLKPLIHNYVICTDMRRLQLTIDLFGRAVLLPYF
DmIr10a/3-  VTYQENRYWMDDPFGRRNLVLVMSLDQLLTNRGAAAPIQKASTFFYILADQDKDLLEGSC
GbrIr10a/8  LRLTLNMNCYKEIEKNSYQWFL--YKAKIPIIINTFSLTMMNGIISHSPPHHQHHVSNVS
GffIr10a/1  NELHGISSLKLTININCY---------------KDIEENSYVQWFLYNAQIPIVI-----
GaIR10a/4-  ANNMEENSYVQWFLYYAQIPIVQTFSESLESFTKIDFENIPEHHVVVTEMRHVPTIRKFY
GpdIR10a/1  ------------------------------------------------------------
GmmIR10a/1  ---------------------------------------MRRYPLRV----------QIF
MdIr10a2/4  ILTSYGKETENGIKIGRS----SSYVIVCNMEHSNVKHHAQRGATNFIVINDMKLIQEAA
MdIr10a5/1  YSIGDKRKFPGLKMGEASENAIKHYVIVTSFKDQTSLYFAKHAGIYFFVILDEFRLREIC
MdIr10a3IP  YSIGDKRKFAGLKMGEASENAIKHYVIVTSFKEQTSLYFAQHSGIYFFVILDEFRLREIC
MdIr10a4IP  YNIGDKRKFPGLKMGEASENAIKHYVIVTSFKDQTSLYFAQHAGIYFFVILDEFRLREIC
DmIr100a/3  IISAKQEEVPSRAKIMRHHFFI--FDGVHQMQERTSLFNTDGFYILALENNTIEDLMEFA
MdIr100a/3  ENSKGNFKDTKCPNKMLEIYNV---EMLSTLLATEASREGFLFLLFINEITDLWPVLNES
DmIr7d/1-5  VVLASKMNRKITAQVFTQLLFVQNAEQAIAIAE---GVNRNGLCVIVLLTSQPERMTKIF
MdIr110PSE  SLNSQVVTELDKYFRLRCIIVQDVGYDLKHSIERSLKTIQTTGMKFLIILNNKKRMEKIF
MdIr111/1-  ILNPPWDSLMDDRLKVR-LLMVQRAEDVRLDLDGSVKYYRSLKSVLTTTPKYVVIMERIF
AgIr100h/4  LVLRGDDEAAADALSSAAVVLIDLGNSLPGTLLTARLFPLALKLLLLGSAAPTDEARTLL
MdIr126/3-  YEISTKRYHQNDHIYSYNLWYVDSYRAFSSLLPDDYYVEKMGKFLVIMQTAKHLQVQRIF
MdIr125PSE  NLEISINDDHQRLLHQYNLWYVRAFGKILQLIGKLPNVKYMGQYMVVLKTVQQLEMQRIF
MdIr123PSE  KFETSSQGNKQSLLYGYNLWYVKAFCALLPAIGRNEYVQKLGQYMVVMKTAKHLNLQRIF
MdIr124/4-  KFETSTEGKKQSFLFAYNLWYVDSYKAFSALLPENNEYVHKMGNYMVIMKTADQLLKKIF
AgIr7h.1/5  TFNLAPYDRTVSYNQRNLVLILDLRQLEQHLLPAAKNVEQRGYFLLLLVPSNATTVAATF
DmIr7c/10-  SGLTGRPIAIWFLDSLRS-----YFRLEMYLNQLGSPYKRNGFFLVIYTGLEDQPLKIMF
MdIr104/19  SAAEIREKFFRYYSNPEKIWFLAYNKFEANLLNPNHRYHRNGYFIIVYTGSEATRIKEIF
MdIr112/19  SAEELLERFYKSYANREKIWFLAYKKFERDLIDPKQHYHRSGYFVLVYTGLEADRIKEMF
MdIr105/21  DEEKIREFYRSYMNRERSIWFLAFRKLEKNLLNPYFRYQRNGLYILV--YTGLESIRNIF
MdIr106/20  HEEAMERFFKYYANREKSIWFLAYLKFEENLLNPNRGYHRNGFFILI--YTGFEPIRNIF
DmIr60f/1-  ---------------------------------------------LL-------------
AgIr7i/1-5  AVFRSSLRCMRCRTRLQNVFIAATVRSLQTFLAEYDCFYPSGRYIFIVTEQLAREVRDVF
AgIr7u/1-5  TVSGRLPIVTNPYASFYNVFFADGYDAMGKILQNYTDYDPTGRCLLV--INAAYEMVQLV
AgIr7w/1-5  SFADLLAPAVQRRSAHYSVLLMLDYDALCSWLQLDSGAYHFDGLYTIVIEQLADRLHAVM
AgIr7t/5-5  AVSFDDLPAAERRPAYYGVFLVADYRSLCTLLDTPGAYQFDGLYTIV--IEQRRPLHDVM
AgIr7y/1-5  AYEFRSALGPSRRPRIFNIAFIDGYGAFEQLFRDPAENDFAGYYLIVLTAYGRRILARIF
AgIr7n/9-5  TPADGLDQSHHPQLRLLNLLLVAEFDHVVAGLTDELYDYSGLYTVLLVGASSKRQAGIIL
AgIr7s/3-5  GVPSPVQLLHRHPPWSRTLLLAESYDALRTVFGQLTPDRFDFTGRYLIALSEAPAVDRIF
AgIr7x/9-5  TNNPVGLRAAVQQQRSRAILFGEDFVAFERLVASTTLNDYSGRYLCVLTGASGSVLPRLF
MdIr113/2-  IYLSNDIPIPVSNQIHFSVLLVESLEYLYTNIIKYHLFIEGSYFIVLYTLPSPNHLYRSL
MdIr114/4-  MILSNGIPIPVSSNIQYCILLVESLEYLYRNIITHHLYIEGSYFIVLYPWLAPYHLYTAS
MdIr115/4-  MILSNGVPIPLSSNIQFCILLVESLEYLYTNILKYHLYIEGSYFIALYTWPLPNHLYTSS
DmIr7b/1-5  RRLLLQQSMEYKPYVHAVLALVDGLPSLSAIYARIRATQDLSHTLIYMSMPTDAYMQATL
MdIr107NTE  ----------------------NFYERVKHSGS-----QNLSYTIMYISSITTLDISKVF
DmIr11a/4-  LSVLLHKGTAEETTWEYTLFVVNDHTAFTGQVFPDELLEREFFCIVVVSEIQSRQVGSIV
DmIr7a/1-5  LRSVGSEMALRTFQKPPAVFLVNSAQAFNTLGFTDIHSTREFNFLILLTHRMSSRLRDIS
MdIr101/3-  ISVQLEFGRPDVRPWDYNLFVIDSAKAFEALRLPGPSKNRQFYFFILLTCSSAHPMYKIF
MdIr102/6-  MATQLYFGQPDERPWDYNMFVVPTWREFEALQVPKTFYDRQYYFFIVFTWFMPYRMRKIF
MdIr103/1-  MATQLYFGQPEERPWDYNLFLVKEFEALQVSIPKTLHDREYFFFIVITWFWPYQDMMKIF
MdIr108/5-  VENLHGERGRPSFNRKYNLIVVDSVEALRRLDPSTRDYDIQEVYLVYLMNASRFPLRDIF
MdIr116/3-  RLSDVGVDYRHEYDYFN-ILLIDSYRSFEKIQPIAKTKDFSEYYLIIYHANSSTSMQKIF
MdIr118/1-  VNVHRGQKRRVRGTRDYNMVLIDSYESFVSADLHTKNNNHNEYYYIFLKRSDAMLMQQIF
DmIr7e/7-5  QIVNVLRGVPWHPVPGRRVIFTDSFAAFEEIRMYSREYNYNEHYFIFLQARDRLLMRLIF
DmIr7f/9-5  QLLRIRPDLVVNPVPGRKLLMVDSYQGLLDTNISNANFDDPDYYFIFLQARDHLILQLIL
MdIr121/1-  INVKQKATFEMRGRKYCNIILVDSYQSLLDIGLNNANFDGLEYYLIFLQARDNVIMELIF
MdIr119/1-  INAGQKVKFEVSGRKYCNILLVQSYRDLLDIGLINSAYDGMEYYLIFLQARDAMIMQLIL
MdIr120/1-  INVKRKMALEMHGRKQCNILLVDSYQALLDIGLSNAFVDGLEYYLIFLQARDNEIMKLIL
DmIr7g/2-5  VLVELGRPRRIAGPRTHNLLLVDSLDALLDIEIHTYTAQSDTSEYYFIFLQQRDAMQGVF
MdIr117/1-  VFVDHKNPQRIEGPRFYNLLLIDSYEAFLDIDPYTKQYDTSEYYHMFLMQNDLIIMEKIF


AgIr139/3-  ESLM-LYYVACIAINKNALFSFHYQPL-RIVSHSCFPDLSELFF-DRLQT-IQ-NKQFAA
DmIr47b/1-  PVLW-RNYMGXIALTL-----------DHLVEPR---------------S-FY-------
DmIr87a/10  PDNNCGNRVISVELLDDQAKGDEGQENFRIGASDDDELENDKFEDKFPRD-LS-GCPLTA
AgIr140.1/  SCILDKAYFIVYNRTTIEIQHKNFFTN-RTIQLDPANIQVT----DDLKD-LY-GRKLHI
AgIr140.2/  SCILDRAYYLVYDYTTIQIQHKNFFSN-RTIQLDPANIRVP----DDLKD-LH-GRKLHI
DmIr56a/3-  TLLW-KMSIQNAILLIMEMWSYLYMGKIHKIKLTKPNSYL-----ESLR--KY-NYRFSL
DmIr47a/2-  FQAS-KQKFLNLVVIELKTRRFYPFPQ---PKVQVIDKPFEIYP-ALWRN-FM-GKNAIA
DmIr94a/4-  HEVK-NLQFLHLIVLIASTLRLQSFPEPHFKRIRNVFAIQR--------N-FH-GKVLN-
DmIr94b/1-  KKSR-DLKLLNLLVLKLLIYRLNPFPSPHFKRIENIWTPNDLFMDTKFN--FH-GMTAVV
DmIr94c/2-  SQQADRYNFAQIIIVTPSLHQLNPYPTPRFRQITNISNIRRFFG-CGLS--FQ-GKTAIL
MdIr162/1-  EFST-KLQMLNVMVCFAVYFLYGLFSP-SKLEEHVFNPVQDIFP-QRIQN-MQ-GYPLRT
MdIr151/5-  EKCV-QNNLLNVIILLMAFFAFELYPQFTLVNRSFGHDATEVFP-NKMSN-LH-GHRIRT
MdIr152/29  AACP-KFKMINVVILLKLFYAFEMFPHVEMVKKSFSHDAETIFP-NKFLN-LH-GHKIRT
DmIr54a/1-  ETCY-HRRIWNIVGLLRYFYRYHLYPSTEYRSLESSTIFDK-FP-----N-MH-GHPLTV
DmIr94d/1-  EWCW-HHQLLKVVAIALIVYSYNPFPVLQFIERRLDNSTVI----KRLEN-LH-GYEVPI
DmIr94e/4-  RNCW-RKKLLNVIVIFSTFYSYSNFPILQIEERIYETSLQTIFP-DRLRN-LH-GYEMPV
MdIr94e/20  QHCW-RQKLLNVAAIMKLLYRFNPFPE---FQMETVPLAIGIYP-QRLDN-LL-GYNMNV
MdIr159/1-  KFSV-VNKALNMMVIKREIFVPQIYPNMKRMIIENISAFE-FYP-DPVKN-LH-GYQLNV
MdIr160/1-  QFSV-ENKALNTMVVKREIFLPQIYPKMKRMVIENMAGFE-FYP-DPVKN-MH-QYQLQV
MdIr161/1-  QFSV-ENKALNTMVVKREIFLPQIYPKMKRMVIENMAGFE-FYP-DPVKN-MH-QYQLQV
MdIr158/1-  EFCK-DNKAVNTMAINQEFLSPQIFPQVRIKKITPGNETT-FYP-NHVKN-LH-GHSLRL
MdIr157/1-  KFCM-RNKAINVLAVKGVLFTIQIYPQFKVTQIELSWPIKI----DQVKN-LY-GQPLRL
MdIr154PSE  KFCC-NHKAVNVVAIRDNILQLPQFYS-----PKIFPSFKLLFCPNHVRN-MY-GTPLRL
MdIr155/1-  RFCS-NHKAINVMAIKDLCYVPNLFPSLRSHNMSGSSNFR-FYP-NHVRN-MN-KSPLRL
MdIr156/1-  KYCC-SHKAVNVVAIRPEYYSPRIFPS-FEMRTQQLNGFSKLYP-DQVRN-MH-KAPLRL
DmIr60d/1-  LGCF-RENMLNVLALTEFIYSYQAFPTFRVIKRKLVEIHR-YFE-PQLKD-LG-GHIVSA
DmIr60b/1-  LECL-RRKMLNVLAFKGFVYSFRAFPTFRVIERNVMDILQ-YFE-QQLED-LG-GHTLTT
DmIr60c/1-  KSLEDELGYRTILLLEGFVYSFKAFPTVVKRRVKDVRRYFE----PQLED-LG-GCVLKV
DmIr94f/2-  KHSQ-DLKMPNVVLLSATLYSYEMFPEFNVQKLVYQAYLT-LFP-YKLGN-LK-GHPIRT
DmIr94g/4-  QFCL-SQDMINVNAIFENLSSFEAYPSFEVVNQTFTPDTQVLYP-NKMLN-LR-GGVIRT
DmIr20a/1-  SFCL-RRSMLHVELYFLILYSFRAFPS-----FELVMRWISLFL-HKLDD-LR-GHRLRV
DmIr94h/8-  LLCQ-QHSMLNVVLYFLNVFSYLAFPYFKLLKQRLSGSLRPIFI-NQLKD-LQ-GYKIRV
MdIr153/6-  RQFI-FYKMLNVLVLLQMLYTFKVFPE-FKLQIQKLENFENLLP-SKMDN-VY-GKVLRT
DmIr52c/1-  CDFYSKKEQHNVAMVKENFYQLEVVYSCRLFQDQNYEKLNLIYK-DQFRN-MH-GAPIRT
DmIr52d/1-  CDFYSKKDQYNIAMVNNNFHQVGIIYACRLFQERNYEKVYLIYV-DQFRN-MQ-GALLKS
DmIr52a/3-  CMRYSLKEQHNIAMVKSDFDQSDTFYSCRLFQTPNYVEGHFIYI-ENFQN-MR-GATIRT
DmIr52b/1-  CNIYTQKEQYNIALVRENFTKSKSIYTCRYFQDPNVDEVNLIFI-EQFQN-MK-GKAIRI
DmIr67a/2-  EHLL----FLHVAVIGNRIYRLQPYAPQSWLQVDPIESPIF----IKIRN-YF-GRYIVT
MdIr165/5-  KLCE-KYKMTNVLLSHNHDFILQPYPKYKWAQVSLETPGGIFYP-PNWRN-MH-NKTLLT
MdIr177/5-  KDLE-NYKMTSVLLCFKRLYVLKAYPKYHWLEKNLEDKY---YP-PYWQN-LQ-NKTLIT
MdIr178PSE  KDLK-NYRMTNGLFHFSRLYALRPYPDYHWTKKCEEEK---YYP-PHWKN-MR-NTTLIT
MdIr163/3-  KHHLERFKMTNVLVMV-LSQEMQPFVM---KKIQPYPEYHWQFP-PLWLD-LY-NKTLMS
MdIr166/7-  RTLCEDYKMTNVFLVI--FSEVAPHPS--FWSLQNFPKFSWYYP-IQWYD-FQ-NISLRT
MdIr172/3-  KLCE-LYKMTNVLLKGETIQQLKPYPR-----------YQWYYP-QHWRN-LE-NKTVIY
MdIr167/4-  ALLE-EYPMTNVLLHFLDYQQLKPFPEFHWQKRNFNEKDLKYYP-QHWRN-LY-GTNITT
MdIr168/3-  PLLE-DYSMTNVLLQFLDYQQLKPFPEWQKRNFKEIDLT--YYP-QHWRN-LY-GANVTT
MdIr176/1-  KLCQ-FYKMTNVLMKLPDYYELKPYPTYGWFEKNLLLNHGIFYP-QHWRN-LQ-NITLIT
MdIr173/26  NKSR-LYKMTNVILNFGQLYFLKPYPNYHWITSENKED---LYYHQHWRN-LE-NTTLVT
MdIr174/1-  LQQSQYHKMTNVILHFDVYHFIKPYPKYHWTSGSVKDNNGAYYP-QHWWN-LQ-NMTLLT
MdIr175PSE  QQCQ-LYKMTNVILHFEQYYFLKPYPKWHIANVKENDHI--YYP-WHWKN-LQ-NITVIT
MdIr164/2-  LESCEKYFFTNVLVIFHEAIHLNPFPNYHWTKQGDPLRP--YFQ-DHWRN-MH-NKTLLT
MdIr169CTE  TSCK-VHNMTNVLLSFTLFYALKPYPEWTSLSPGDVEQENLYFP-QHWLN-FY-NKTLLT
MdIr170/32  ELCQ-HHSMTNVLLMVSVIFMLKPYPE-----------YHWFYP-QHWRN-FE-KKYLLT
MdIr171/5-  KISG-KYKMTNVLLSFATFYQLRPYPEYHWLERRFADNLP-YFP-QHWRN-MS-QKHILT
MdIr149/4-  EKCW-QLGISSVMVWTHQIYIYHPYPSITVKRLENFHEFTN----------FQ-GYNIKI
DmIr48a/1-  RFVYSSLEAFNITSLW-----------------------------NHVGN----DNKLFV
DmIr48b/3-  NHLW-QQGYVQLLIYTEKLYHKIIFPE-TVIEETLVEQYIS--------N-LY-GYPVRV
MdIr148PSE  QWCHKYGFFKSVLINFQAMEEVVIFQHYNNKEQEQVTALSSFYV-ENGKN-TN-GYPIRV
MdIr146/8-  EWLW-DQGFWRVLLMNDQYLGMECLPKMQMRVLTLEGYFAM--------D-LQ-GFTIKT
MdIr147CTE  ERCW-QQGFWHVLLASNKYLSMDSIPQMKSVSLEEYFEMKR----NRVVD-LQ-GYPIKV
MdIr144/3-  EWCW-VEGFWRILLMNDQFLSMDCIPEIKSVTLNEYLAMRK----HRVKN-LQ-GYPVKV
MdIr145/1-  EWCW-SEGFWRVLLMNAQLLSMDCIPEMSITSVTLEEYFAK--------N-LQ-GYPVKV
MdIr150/3-  MQCW-NKGFCRIMLTSENLFRVKFIPHLEPISPAIYIKERKVIP-----D-MQ-GYPLKI
DmIr48c/1-  KAYW-NAGFSQVLIYNQRTWSIKPYPY-LQIRPTSLKEYIE----RNTRN-LM-GYPLRV
DmIr67b/1-  SRCF-NEGFVNVLVMLDELYTFMPYQDLKILNLKSIKEFYS--------D-LN-GYNITS
DmIr67c/2-  QQAL-RHGFIHVLALNGSLYTYKPYPKVEVHQIKDMQK---FYKLTKLRN-LQ-GQAVRT
DmIr60e/1-  TYCF-KEGFVNVILMSKGLYSYLPYPSIQPISLSNVSEYFD--------N-FQ-GFPVRI
DmIr62a/2-  ELLW-KLQFRSALVVVRNFYQMDPYPTVRVIRMRRLSSYDPVFPPANRKN-FR-GYRMRL
MdIr142/1-  ETLW-RYQLRRPLVIANCLLTIDPYPTLRIINVTMAPMAEW----EDIKD-FQ-GYTVNM
MdIr141/1-  EQLW-KYQLRRPLLIARDLLTMDPYPVLQIVNVTSQPMASW----DGIAD-FK-GYTLNM
MdIr143/1-  GQLW-KYQLRRPLVIGKDLLTMDPYPELKIVNVTLEPMATW----NGIKD-FK-GYIVHM
MdIr138/1-  KKLW-KYQLRRPLVIAKDLLTMDPYPVLKVVNVTLEPMSKW----DGIRD-FK-GYTLNM
MdIr139/7-  DKLW-KYQLRRPLVIARDLLTMDPYPILKIVNVTKDLMWKW----DGIKD-FK-GYTVNM
MdIr140/1-  EKLW-KYQLRRPLVIAKDLLNMDPYPLLKIVNVTREPMLK-WFPTVDGINDFM-GYTLNM
DmIr56b/3-  ---------MEIVKHFAEVYHYQLFLD---------------------------------
MdIr179/1-  EWCW-QRGLINTLILVFEIFNYNPFLKNSILDKSNATSFN-LFP-DKFRN-LH-GYQIKA
MdIr135/2-  RWCW-SKNILNAILMYMEIYSYSPFPRIKLIKLTNVHPF--FFFFDRTLD-VR-GYEFKT
MdIr136/2-  ENCW-AFNIINVVLIILKIFRYSPFPWFEEVEEVVFDERMN--------NDTR-GYVFDT
DmIr51a/1-  KRLW-----------------HFQFQX----------------------N-FQ-GYVVST
DmIr51b/1-  NALW-QYQFLNVLVLQDQLYSYTPYPAMRFFKLDIHTEP--LFP-HAARN-FH-GYVVST
MdIr134/2-  EYLYVKKFVNSDLYYVDEVFGFATFPEFTVENKTHLVGNIKMFYHRIIED-LK-GYRFET
MdIr130/1-  YVLERNNFELSLLYVGSDLYGITSFPEIHIAKRTNFFSSFS--SSGGWD--AY-GYKYKT
MdIr131/1-  RDLS-QRNFVNTFIFFANLFGFKQFPEFELKNYTDYDSWFA-----ALAD-TG-GYKWYT
DmIr56c/3-  TFAY-NQQFFNSMVHFNQLFGVSKFPVMSFENRTDFLKYMG----QNARD-VG-GFGFTT
MdIr132/2-  YVLY-KGNFVNGMVYFNELFGHEQFPEFVMENRTDFMAYVRLAASQDVG-----GYKFYT
MdIr133/1-  HLLY-LGSFANSMVYYNELAGTEQFPHFQMINLTDFTVYVRMSANQDVA-----GYKFYT
DmIr56e/1-  RNQW-----------------AFCFPR---------------------------TXAIEV
DmIr56d/3-  DWVW-RKQFINTFLITDNVFILDPYPTPSIVNKTGVWQAEEFFH-KYAKN-MK-GYLVRT
GbrIr56d/2  AWIW-KKQFSRTLLLSNNIYLQEPFPTPTIINKTDNWSIGDFFI-RYTKN-LR-GRIIKT
GmmIr56b/2  KIVVMEHELPILKAIGAFLKRFLPVKKSHRDRLNTTYAYSSVFHLSQICP-YYLVYPIRE
GffIr56d/3  EWIW-KRQFSRTFLLSNNIYIHDLFPVPRIVNKTDNWSVKD-------NN-FK-GHIIKT
GaIr56d/3-  EWIW-KRQFLRTFLLSNNIYKHDLFPVPRMINKTDNWSVKD-------NN-FK-GHIIKT
GpdIr56d/3  EWIW-KRQFLRTFLLSNNIYKHDLFPVARIINKTDNWSVKDLFVKVGKN--FK-GHIIKT
MdIr128/4-  SWAW-KKQFMNTLLITNNIFIYDPYPRGRVVNITDNWSLENLFNFMERKD-FK-GYVIHT
MdIr127/3-  DWVW-MKQFINTALITNNVFILDPYPTPTLVNITETWQPES--------SDLK-GYVINT
MdIr129/3-  HWVW-RKQFINTALLTNGIFIHDPYPEPSIANLTHNWTAEQFFVTSNMD--FK-GYEIRT
AgIr141/3-  QQLPIRADSHVYAVIVVPTAKTVPFDD-RIHLERKMMPLERMLP-----P-HHPEAATRT
AgIr136/3-  TLYH-RHGVINVIYIVMFRAQLLVFRL--DRQYKAFIEVPILFP-DRLSN-LS-GQPYMV
AgIr137/1-  AKTYHHFGAIDIIYVLPIVIRLNDMST-EFVKLSTFARIEQLFP-DRLAN-MS-GRPYKV
AgIr138/2-  KESYQHAGAIDILYVLSNFNQLNIMIPTRHNRTTLVHRSAELFP-DRLSN-QS-GQPYKV
AgIr142/10  GMLL-KRGLLNYCIIHTNTHGIEPSLLKYDTIANHFQSHDLLFP-PFLRT-LE-GHKLNA
DmIr85a/3-  RQFW-KIWLLNIVILYLNAYRYNPFMDPVDNKPNEVPTLEQLFP-KTIPN-MQ-RKPLRM
DmIr68b/1-  RGSWAKKLLYGLAITGNGTFDFDPFAW---GGLQVIQRLDG----RKVKD-LR-GYPLRF
MdIr68b/4-  QQIW-QKNILHAVAILQRVYTFEPFSP-EGFRIKLLDENQNYFY-DKLKN-FH-HFEIRI
DmIr41a/2-  FVVRDHSSASSFDIKTNKFVGRKAENP---SQMILVDRYLALFA-DKLNN-LQ-GREVII
MdIr41a/7-  EDQP-NILMVSGDKATPGIFELKTNKFDGPGNLCLLDRFYVLFP-YKLGN-LQ-GREIIV
AgIr41a/1-  DWLL-VHPLPDGKRVDTTGYGYDEWIPSHDTSVPGVLHLTVLFPNKRTN--LW-GRYVRL
AgIr41t.1/  NRMRVHEAFRELANVLIVVYDEQERPTNTVVRISDVLERSVFFP-DKARD-LN-GYVLRT
AgIr41t.2/  DRIRGHEAFRELANVLIVVYDEQERPTNTVVDMSDVLERSVFFP-DKARD-LN-GYVLRT
AgIr41n/9-  QLLVVEVQATGA----VQLYTLDISDGPVTISPRVIDVIDTHFP-DKFAN-MN-KRRLRL
AgIr41b/1-  QHDT-MEVTPNMLLVEVGLYTTKLSPQGIVAELMLLERLRLKFP-NKLTD-ME-GSRVRL
AgIr41c/1-  QYNQTLEALVNLLLIVFELHTTQLLPNGKIVLKQDANGVVEFFP-DKVRD-MK-GRRVRV
AgIr133/6-  RAFP-PLGIRNGAVVR---YRRGIIDTCDYNTSRVYVVTGTWLTHDRNRN-LD-RLPVRI
AgIr134/7-  KVFY-TMGMHNVLHLVANREGNDSAIV-ACIERGFIQSFRPLLA-DRTSN-LH-QLPLVI
AgIr135/7-  ENFD-LMGVRHGLVLMSVPEHNRTFTMCRQRTLDYVMDVSD----NHSSLGLQQSEPIVV
AgIr101/2-  HAAWYRYRLLQLIVLNIESCLFNPFRKKSDLHCRLLTDGQQLFIDDRVYN-LN-GYPLNI
AgIr68a/2-  ESTR-KAGCGGYILLMLYELSTAPFPMKGVFFSKILNFWQGTFFDDKTKD-LR-RQEMRV
DmIr68a/2-  DLRLFESDMIHLWSVFKYTISTIAFPGSGVLVMKNIANWELLFA-DKTSN-LF-GTSLPV
MdIr68a/4-  LHVW-SNMISSIFVKPSFVISTIAYPNNGIVVTKRLIEWPKLFP-NTSTD-LK-GYQLPI
GbrIr68a/4  LQIW-SKMISSIFIDIRIRISTINFPGSGIITTKLIMKWQKLFSNKPSNEIINSDFTLPV
GffIr68a/3  LMFVEKYRILNMSRKFVFMHDNRLIEE----------------------D-ML-------
GaIr68a/1-  ----------------PQLYETSDAEH------------------ERWG-----------
GpdIr68a/3  LMFVEKYRILNMSRKFVFMHDNRLIEE----------------------D-ML-------
GmmIr68a/3  LMFVEKYRILNMSRKFVFMHDNRLIEE----------------------D-ML-------
DmIr60a/5-  KDLMEMFYVHRVALLYYNLLVNDYYSNCRILNVQSVGQCHDLYPNNAVV-----KASMQD
MdIr60a/3-  QVMLDQFYIHRVGLLYYVFKVLDNFNSCRKLKVKHFAECQEL---SSLT--LT-NCTFYM
AgIr60a/1-  GHLFVGHHSVNVLFAFYHVYTGDPYHGCGQMKALKVATVVNMINIPKVPE-LE-SCTFLL
AgIr100i/4  NPFHAEETEQLLTFYVGEDFAMSPTAD------NKLNIFNGVFP----------RNPTLL
AgIr100a/1  GTLWTTRGAYRVYVRAGQLYGYDPFRRAGAAEYGALVQLED----VPLTD-FG-GYPLRI
MdIr10a1/2  RSTFYEHLIFPIYLLIEDILIYDPFALDASGRHGQIMPYNGLFR-----D-MR-GYPLKV
DmIr10a/3-  RQLWTQHKVYNRFFLTDGVWIYDPFKRRDSAFGRLVRYYGSLFR-----D-MA-GYPLRI
GbrIr10a/8  KIVHQLARLTRLASSGNGIFIYDPFALNSDKSYGKIVLYTG----TVFRN-MH-QYPLRV
GffIr10a/1  -----NTFAESVESFKNGVFIYDPFALNPDKSYGKVVRYAG----DHLID-MR-RYPLRV
GaIR10a/4-  KVARASANDVDLVSNK-SYGKIVPYAG---DQTTDYLIFRD----------MR-RYPLRV
GpdIR10a/1  ---------------------------------------------------MR-RYPLRV
GmmIR10a/1  KSTF-------------------------------------ARP-----Q-ID-------
MdIr10a2/4  SFLWNQFRILNVFYLTYGVYIYAAFSLDDNGNYGSMTAYKGLFH-----N-MN-HYPLRI
MdIr10a5/1  HMLWTKHQIFKSFLLTRGVLIFDPFVWNRTGKYGKIIQYTGIFY-----N-MR-GYPLRV
MdIr10a3IP  QMLWTKHQIFKSFLLTRGVLVFDPFAWNRTGKYGKIIQYTGIFY-----N-MR-GYPLRV
MdIr10a4IP  QMLWTKHQIFKSFLLTRGVLIFDPFAWKRTGKYGKIIQYTGIFY-----N-MR-GYPLRM
DmIr100a/3  ADVWLQHGHSRIYYVQKSVLLFNPFLQ-RLVVVQDSKTYSRIYK-----D-LE-GYHLRI
MdIr100a/3  KNYWSWQRIYKVVYITTHKRFFHPFVRGNFGSLVDIEEYNILFH-----N-MN-GYPMKV
DmIr7d/1-5  TYFMQERYNINVVILVVQAFNVRPYTPCSSLEPVEIDIKDGVFP-RRLKN-LH-GCPLSV
MdIr110PSE  ELLF-NAYILDVIIITVQMYSYFPFTQCSNTKPVLLFDIGGLFP-KKISN-FH-QCPMNV
MdIr111/1-  QLLF-DAYILDVIIVMVQIFTYFPYHSCSNVLPVLVYTTDGIFPRKTLN--FH-QCPIRV
AgIr100h/4  AALWQTERALRALTIWLLIGAYDPFEPNRTDLPTDLAAFGR----SAITG-FEAAMAYRR
MdIr126/3-  EKAF-KRNIVDIVVAIFHWYTYDVFRPCRQVMPRKFNTFRKIFP-NKLKN-FH-QCPLNI
MdIr125PSE  QQAI-RRNIIDITLAMFDFYTYYIFQPCRQLKIQQFVKFKNLFP-RKMKN-FC-KCPITV
MdIr123PSE  QHAY-EHRILDITVAMFTLYSYDVFHPCRHVVIQKINTFEGIFP-IKLQN-LH-KCPIDV
MdIr124/4-  EKAY-ERNIIHITVALFNFYTYSIFQPCRNVALQLISQFKDLFP-MKLQN-FH-KCPIDI
AgIr7h.1/5  RLLW-SVRLHNVVLALIDLLAYDPYGPCGCSRPRLLAHCNA----DRFERNLH-GCQLRI
DmIr7c/10-  RRLL-NMYVLNVNVFLVHLYTYYPYGPCQSSLPVYYTAFQDLFP-RKLTN-MH-GCEMVV
MdIr104/19  QRLF-WIYVTNVNVLMAFVYTYYPFAPCHSSQPEYLMSFYDLFP-SKVKN-MH-RCKLSV
MdIr112/19  RRLF-NIYVTNVNVMLPYLYTYFPFAPCHSSSPGYFASFKGLFP-TKVEN-MH-GCSLSV
MdIr105/21  ERLF-YLYITNVNVIMAYIYTYYPFTPCHSPQPEYVMSYEDLFP-NRVTN-MH-GCPVSV
MdIr106/20  RRLF-FLYVVNVNVMMAYVYTYYPFTACHSPQPELLLSFRGLFG-SKVAN-MH-GCPLSV
DmIr60f/1-  -------------------------------------------------G-LH-LCPTRS
AgIr7i/1-5  EIVW-KNRIVHVVLIVFRAYGYEPYAYCGKVRVKLIDRYTDWFN-CGLPN-FN-QCPLKV
AgIr7u/1-5  AILW-QLRIVNVALIVYRAYSYDPYRECELLEPLLLDQFVAWYR-NKMEN-FH-GCSLSV
AgIr7w/1-5  RELW-NREIINVVVVVLVAYSYDPYGECGNAAPYEIGRYANWFP-NRLTN-LH-GCSLTV
AgIr7t/5-5  ERLW-SYRLLNVVVIVYVAYTYDPYRECGSVEPYAVGQYANWYA-KRTDN-FN-GCPLVI
AgIr7y/1-5  ALLW-TMNVINVNIVSVLMHTYYPYRACERIVPHLLHRFRKLFP-SKLSN-LH-GCPVTV
AgIr7n/9-5  RTLW-ALYIVNVVVLIVRLYTYFPYGECERALPVVWNVYERPFP-PKLDN-FY-HCPLAV
AgIr7s/3-5  HELW-LRQIVNVVVALVQLWTYFPFSPCRIPKPHLLFTWPNFYP-RKSDQ-FH-GCPLRV
AgIr7x/9-5  DALW-TRHIVHVNVLIVRAYTYQPYTPCGKPAVKLAAVFAPLYP--RLTT-FW-NCTLQV
MdIr113/2-  QTCL-DAGISHANVLVILLFHDEPFSECNANVPVVNNKFISFYI-SKASN-LY-GCPLVC
MdIr114/4-  QLCL-DAGISHANILVILLFHDLPFTECWANVPVIDNKFSHFYI-PKVNN-LY-GCPLVC
MdIr115/4-  QLCL-DAGIAHANILVILLFHDLPFTKCMANVPVIDNKFANFYV-AKANN-LY-GCPLVC
DmIr7b/1-5  RFLW-RLSVLNVGVVLILMVSYFPFSACQVISANVVNRYQVYFP-SKLGN-FY-GCLLTC
MdIr107NTE  KIIF-PMSLLNVGLVIIIMVTYFPFTPCYSVAPVTINSYDTYFP-KKSKS-FY-RCPVTC
DmIr11a/4-  KSNL-QMHFVNVVVVAVGTYSYKLFKATPGITVRQINHFDRLYPVRNGH--LG-DCPFNV
DmIr7a/1-5  RTCV-RFHTSNVILLTVLVYAYRLLNMDLSVNLELIDIYKNARSFNRVLS-LS-GCPLQV
MdIr101/3-  KACL-QIGVKNAVIMHISFYTYYAFGRWDDITIREINRFENLFP-KQLRN-YH-GCTIMV
MdIr102/6-  EICR-KMNVKNVVIMMISFYTYSLYTGNTELMIREINRYRNLFP-DHMRN-FH-GCKLTV
MdIr103/1-  EICR-KMNVKNVVIMTISFYTYSLYNGNTELAMKEINRYENLFP-DFMKN-FH-GCKLTV
MdIr108/5-  AYFW-QNYIVNVTVVIVEALTYYPFYNCKLVHVQQINSFLGIFP-EKIAN-LH-QCPLTV
MdIr116/3-  EYCW-RYYMVNVAVLLISLYTYYPFTLCHKPQIVTLSHGKSLYP-EKFNN-FH-NCTIMA
MdIr118/1-  EYCW-QNHLINCVIQILQLYTYYPFTRCGKAQIVRITGLNALFP-SKLKN-FY-GCPLRV
DmIr7e/7-5  DYCW-RYRLIHCSIQVILFYSYYPFGECSDMEPQLINRYNGLFP-RKLRN-FF-GCPLRC
DmIr7f/9-5  DHCL-AHFWLHCNVMIVLVYTYYPYTACQKAYPIPVNTFDGMFP-DKLSQ-MH-GCPLTV
MdIr121/1-  QYCL-DNYWLHCNVMIVLMYTYFPYTACYKAKPLLIDYFDGLFP-HKLYN-LH-KCPLVV
MdIr119/1-  QYCL-DNYWLHCNVMIVLMYTYFPYTACYKAKPQFIDYFDGLFP-DKLNN-LH-KCQLTA
MdIr120/1-  QYCL-DNYWLHCNVMIILMYTYFPYTACYKAKPKLIDFFDGFLP-DKLYN-LH-KCPLSV
DmIr7g/2-5  AYCW-RHQLINCNVMTVLLHTYFPYAPCNDSQPTRINMFLGYFP-SKLHN-LN-GCPLIV
MdIr117/1-  RYCW-QNQIVNCNIQILHLYTYFPFGWCNSTRPQHINQFVDYFH-AKTNN-FY-GCPLIG


AgIr139/3-  GYMKDHYTAM--------CGQMYEDTALFLLFVDRLGLTLQLQVLCDGFESCVARYNGIH
DmIr47b/1-  ---WTDPRTNIKRRT--------YIYMLITNFAEQHNITLQLXPPNEDMSQ-IERTHKGP
DmIr87a/10  -SFRPWEPYIESYADPGEDGDGAIEYEMVQTIAERLHVSIEMQ----GENSQLID-GEIE
AgIr140.1/  -----ALPEG--------NEEVAFERYLAETICQQRNASYEISLYDASVDY-----GVVN
AgIr140.2/  -----SLPEG--------NEDVVFDLYLAETICQQRNATYELQINST-----LLDYGVVH
DmIr56a/3-  -EVINDPPAIFWYNSSEQNLSVSPLGLIIINFLRHLNVTIDIVGKQTSQYE-FQQPDNLR
DmIr47a/2-  -VPDLVPPRSNSFDPKTGHRRESSIYNVFKAFTQRYNITMLLKTTQEEIIG-KSVRGEID
DmIr94a/4-  -AIPNDIPIL--------FVALN---EMFTEYARRYNSTLRIQRTIKEDIE-TEDNYDID
DmIr94b/1-  KHDYNWTIQM----GNIRKFPISIEDKEVIEFALKYNLTLQFF----------NDVERFD
DmIr94c/2-  -KESVVSNIRFKVWSPSGPIPLSLKDYEIVQFAVKYNLSLKLYQNESKSDH-------FD
MdIr162/1-  -LVEHTMPQAIEYYDAEGKRRLAQLGRFVTSLAEKWNATLTFPYVPHNVAIPLMRNYSLD
MdIr151/5-  -YPDQMIPRSVVYRDQYGLPKMKYVVSFLETFAKSINGTLWWPLQDDKPVFDMAKADRFD
MdIr152/29  -FPDQMIPRSVVYRDQKGLPRIKYLVSFLETFAKSINGSLWWPYIKDDKPVDMAKTDSFD
DmIr54a/1-  -MPDQWLPRSLYVDRRTGKQILASVGRFFHVLSWKLNATLQLSKVTTGRFLELSESFSVD
DmIr94d/1-  -ALGGSSPRLIVYRDLEGKLIFSPVGNFMKSFEQRYNCRLVQPPFDESAISASVQNGSVQ
DmIr94e/4-  -ILGGTAPRMIAYRNKKGNVVYDTVGHFMTAFQQKYNVKFVQPQAKNPLDFGAVRNETVE
MdIr94e/20  -VIGGSDPRI-IPYEKNGKLFVGFVGHFVLAFAKRYNCTLQEP--LPYNPKRAVRNGTVE
MdIr159/1-  -GIKQPNYRSYISKTCETHVHLGYLGLLFTEFARQHNATLRKPRGERVQFFKLLENQTYE
MdIr160/1-  -AIVNASYRAYISKMFENHVHLSYLGSIFTEFARKHNATIKKLMTLGHEHYNIIEDESYE
MdIr161/1-  -AIVNASYRAYISKMFENHVHLSYLGSIFTEFARKHNATIKKLMTLGHEHYNIIEDESYE
MdIr158/1-  -GINNESTKAVMRETSSNKFTLSHVGSFFKVFADFHNASITLP-HFRQKIEAMVNNGTYD
MdIr157/1-  -NINKGSTKLYILNRVNNTYRLGHVGHFMQEFAHTHNASIMFPLGDENNTFMMLDNGTFD
MdIr154PSE  -SLKRHSTKSYILKEVNGTYFLGHVGHFFDEFAKYHNAIIEFPGYLNALSFGFLDNDTLD
MdIr155/1-  -SLKKGSNKSYILKEVNGIYSLGHVGHFFDEFARFHNATITFPGYHDAFVFAFLDNDTLD
MdIr156/1-  -NLKRDSNKSYILKEVNGTYFLGHVGHFFDEFARFHNATITFPGYLDAFWY-FLDNETLD
DmIr60d/1-  -LPGNIMPRTMCYRNAEGERQLAYLNTFIRNYVESINGTLRISVPEDDMRHRLSKIQHVD
DmIr60b/1-  -LPDNIIPRTVVYKSPDGSRQLAYLYPFLRNYVSTINATLKVCVPEDGMIQRLSEIHDVD
DmIr60c/1-  -VPDGIMPRTMVYQGEDGELQMGYLSHFIRNYVSTINASLQIRDGDFDMDS-LTGSNHVD
DmIr94f/2-  -VPDNSEPLTIVRKTLNGSIAIDLVWQFMIEFAKHINATLQLPHPEKSIKLDLVRNQTVD
DmIr94g/4-  -MPDYSEPNTILYQDKEGNKEILYLWDLLEAYAHKHNAQLQVVKYADDRPLDAAQSGIID
DmIr20a/1-  -IPDLSPPNTFFYRDARGDNQVTYLWDFLATFAGRLNAGLEVVPSWRAGSAEYSAKGLID
DmIr94h/8-  -QPDLSPPNSFSYRDRHGECQVGFLWRIVENFSKSLKGDTQVLAKVSAAEY-FTRNGSSD
MdIr153/6-  -IPDQVMPRSVVYTDQCGKLQVTYIAQFIRMFARYINSTLKFPDMIPGNTLNWTQMELLD
DmIr52c/1-  -LSDKEPPRTPYIDSKTGEEKFKYVGMLISQFVKKVNATMQIRDLIKDDEENFTSNDILD
DmIr52d/1-  -ITFNLIPGSAYRDPKTGQEKHIYVANLLNNFVEKVNATLDMQLHKAGKKTKWASEDLVD
DmIr52a/3-  -VADSLVPRTLYRDEKSGETKMMYLGHMINTYAQKLNAKLHFITSKLGAKKNWVNEDIVD
DmIr52b/1-  -VPDLLPPRVLYQDANDGELKMIYVANLITNFAQKVNATLQLDLKPSTSITRMAKDDELD
DmIr67a/2-  -LPDQFPPRSVYRNPKTDEIQMTYVYKFLLEFIRIYNFTFRWQPIVQGERMNMTLNGTIN
MdIr165/5-  -QPDDSLPNSLVFHDDHGQVQVSFVANLVFFFAEYFNAHLQMYPLEVDAPVQMVKAELLD
MdIr177/5-  -LNGQDPPTGLVYLDNEGRLQMNYMARLIMLFAERFNASLQLHSFKFGKSTDFSFRGELD
MdIr178PSE  -LNGQDPPTALAYLDREGNLKMNYMARLIMLFAERFNASLQQHSFQIGKTTELSVKGELD
MdIr163/3-  -FVEQTSSRSFVYADAKGNFHMNFVARLILLFAEHYNASLEMLPLKVGNKTQLVADNKLD
MdIr166/7-  -YVDQDSARTFVYEDAKGNIKMNFVAKFIILFARTHNATLEMPPLEVGKETQMVADNKLD
MdIr172/3-  -FTDTTMTLSFPYEDGQGGVRLNYIARLVLLFGEVFHGHMQMYSHEVAARTQMAEDNLID
MdIr167/4-  -HTDQSLPSSVTYIDERGNLKLNHVARLVLLFAEYFNGTLRMYLEINGFTHDMATKRLID
MdIr168/3-  -YTDQSLPSSVTYYDGQGNLKLNNVASLVVLFAEHFNGTLRMYPIVERGFTGMAIKRLID
MdIr176/1-  -CTSQITPGNLVFEDENGGIHINLTARLILLFAEKFNATLKMLPLKVGEIIEWTFQNKLD
MdIr173/26  -YADQISPHSFLYEDNNENIRINLVARMVLLFAEHFNASLQMYPLQVGNQIDMVDANLLD
MdIr174/1-  -DVDLISPRALIYEDQNKNIKLNLVVRMVLLFAEYFNATLKMYPLEVGKKLEMVDENLLD
MdIr175PSE  -FVDLVPPRALAYEDVKKNIKLNFVARMVLLFAEYFNATLKMYPLKIDKDLDMVDANILD
MdIr164/2-  -YMDRAPPKSLYYKDPQGNLKINFVARFVMLFAERHNAHLEMAPLSFEEPTSMVRPNLID
MdIr169CTE  -YSDRASLRSLYYLDEEGQLKINFVPRFVMLFAEHFNATLKSAPLDMQNPKEMVETNLLD
MdIr170/32  -FTDQTPPRALLFRDPSTEMRLSFIPRMVILFARHFNAKLKMFGLEVGRPVDMLETEQLD
MdIr171/5-  -YTDQTAPRTVITAVDTTVPKMNFVARLVLLFAELFNARLEMCFHWKNVTPQMVDREQLD
MdIr149/4-  -PTVDFPPRCFNYTNRQGQLIYAYIYKLISVFFAHHNGTTEYFADMWSKNF-SMEWGLTK
DmIr48a/1-  -IVGNVPPYE-------------------------LFAKLELS-SPENCTQ-FILNNTVD
DmIr48b/3-  -AAYNNAPRSMLYVNRWGKHIFAFYMRFLRAFIDARNGSFVPVSNSPGNCT-NLVNETVD
MdIr148PSE  -TLGNNPPRSLLWWSHEEHLHISYYATILEIFAQQYNASLEYLEYYNELDC-IRE-NRTD
MdIr146/8-  -AVGNNPPRVNAYFDEEGRLQVSFYGNTLKIFAEIYNASLEYVPNMSHYSVQSVRDHEVD
MdIr147CTE  -AVGNNPPRVTAFFDEEENLQLGFYGNTILMFTEA-NATLEYIMPNMSQYSESIVTQTSD
MdIr144/3-  -AVGHSPPRVSAFFDDEGILQLGFYGTIVNMFIEQFNASMDYVMPNMSTYSSILE-QSSD
MdIr145/1-  -AVGHKPPRVSAFFDDEGNLQMGYYGHIVNMFVEQFNATMDYIMPNMSSYSDSILEQTSD
MdIr150/3-  -SAGNNPPRAFVYPNQNNEMIYSIVPRLIKIFARHFNFTLQWMNYQSSSLRAFLLENKID
DmIr48c/1-  -LVTNDPPHCVDKDELPGPNRYKSIVTMLKIFADQLNATFQANRRYSTADC-VSD-DEID
DmIr67b/1-  GLVIAGAPRWFSFRDRQNRLILTYMLRMIVDFTNHFNGSVRLMVLTVNDGL-LLANRTID
DmIr67c/2-  -TVETMTPRCFRYRNRHGQLVYAYMYRMVKEFISTYNGTEEHVGNVDTV-PALKN-GEID
DmIr60e/1-  -LRSTLAPRDFEYSNEQGGLVRAYLFTAVKELTYRYNATIESVIPDLPEYDEMLHTKKID
DmIr62a/2-  -PVQQDVPNTWYKNRRTKAWELALGGILINQLMMHLNVTMDLFGSSLLNMA-IVK-GKVE
MdIr142/1-  -PIQTDIPSSFYKDEKSGKFVADLSAWIINELMARLNITLNVYLNVNNSYFELLRKGEIE
MdIr141/1-  -PVQNDFPSTFYLDAATQKYVADFAAGVVTELMARLNVSVNVYLNVNKSFAELLRKGEIE
MdIr143/1-  -PVQTDIPSTFYRDEKTRKFKADSAAWIINELMSRVNVTLKVYLKFNHSYVELLRSGEIE
MdIr138/1-  -PVQNDFPATFYKDEKTQKYQADLAAWMVKELMARLNVTLKVHLTVNNSYIELLRKGNIE
MdIr139/7-  -PVQTDLPATFYLDKQTQKYKADLIAWYIRELMTRLNVTLEVYLNNNETYFSLHRNGDIE
MdIr140/1-  -PVQNEIPGTFYWDEKTQKYKADLAVWFIDELMTRLNITLVANLKINNCYADKLRGGDIE
DmIr56b/3-  -SLESLPKKS--------VVEQD-------IISGKYNLSLHGV---------IRPEETSD
MdIr179/1-  -TAQYDPPRVFERRECKGRQPLSYVANIFRAFLKEYNASLYLPKTLDIVEI-INQ-GDVE
MdIr135/2-  -PVFNDKPSVFKAKRLDDDEEVSIAGHLYLEFVKSINGKFVELTPESHPMMELLVARNID
MdIr136/2-  -PIFMNPPSVTPYEQHHNNISYPTAGRIFHEFTHYVNGTINVVNCNVSFYSLLAALKVID
DmIr51a/1-  -PVENDIPRVFVKDKKTGRKQIRFGYRTFVEYLHRYNASLHVSEHAINSSVQIVD-GQLE
DmIr51b/1-  -PAENDIPRVFHVHDPLTSRKVLYAYRTFVEYLDHYNASLRLTPDENLDPTQLIIDGQLE
MdIr134/2-  -PLLMDAPKVIRYYNNNGELRIQVTYNIMEMCLEYLNGTLIESMEYSSDGVEGVRQHKVE
MdIr130/1-  -PLRQDVPYVFSSHDGQGNVVQRISFSILNVFLEYVNASMEVYKDPLGGDVNLIRNGEVI
MdIr131/1-  -PLEQDIPGVFSYLTANGERWIQTSYTILKSFMDSINGRLVEYKNKSANDVQLVSSRRIH
DmIr56c/3-  -PLRQDLPHLFQSQGHYD-----STYRIIETFVRFINGSFKELPDSLGGQVQLIRERKME
MdIr132/2-  -PLRQDLPHVIKYKDKGGRAQMQTTFRILDDFVESLNGTIVEYPDNYGGDVELVRSRKID
MdIr133/1-  -PLRQDLPHVIKYHDKMGRLQLQTAFRILEDFIDSLNGSIAEYRDNYGYEVDLVRSRKID
DmIr56e/1-  -VLSAWSPXC--------------------------------------------------
DmIr56d/3-  -PILYDMPRVFKSDRPTNKNFIHTSGNLFLGFLEFVNATLMDTANVTADYLDLVSQGVYE
GbrIr56d/2  -PICYDLPRVRLPNNVPS-----VSGKLFAAFMRSINASLIDDTCYSIKTPQDVYEGHFE
GmmIr56b/2  DSVFYKPLKYILYTHQYGHWNRQFSEALALKYVNMMDIFICMIVAISIRLSGLIEDGYFN
GffIr56d/3  -PICYDLPRVFRLP----SNELSVSGKLFKAFVRFINASLIDDTCYSIKEPQDVSEGRLQ
GaIr56d/3-  -PICYDLPRVFRLP----NNELSVSGKLFKAFVRFINASLVDDTCYSIREPLDVSEARLQ
GpdIr56d/3  -PICYDLPRVFRLP----NNELSVSGKLFKAFVRFINASLIDDTCYSIKEP-LLDVSEAR
MdIr128/4-  -PVQRDFPRVFYMGRQRATTKLSISGSLFRAFMKSINATLNYTSPEEPKNIELVGNKSLE
MdIr127/3-  -PIRYDLPRVYMKRPRIGKHQVTVSGKIFTAFISTINATFNESTDGLESEPKMVEEKHLE
MdIr129/3-  -PIHHDLPRVFYMTKPRRNHFVSVSGKLFTSFVEFINATFNETTNELGTQPRKVGGKRLE
AgIr141/3-  SAILTLPGHT----TAAG--WVAWQLYRLHTRMKTIDVAIELLTSTEGRMIGVAPEQRND
AgIr136/3-  -ATYENPPKS--YADSSR--RIVADIELIAIITHHQSTFAFFNSTKPGPIF--VPWDDRT
AgIr137/1-  -ACLENPPLSFRSPATNRTI---IDVEFIDMIAKHQHTVADYR--------LFEPWHSTE
AgIr138/2-  -ACIENRPLT-YRDASSG--RIIIDVDFIDIIAKHQRTVAQFK-HTADPIK-FKSWYDVE
AgIr142/10  -LLSDNYPYAYLLSSVWE-----VDAYILTLARESFHFEVQLINALHRMDL-RLENGTID
DmIr85a/3-  -CIYKDDVRAFWRQGTIL-----TDGLLAAYVAERLNATMMITPHSYNNHNLEVAKEYVD
DmIr68b/1-  -SMFTDPLMAMPRSPVE-TAGYQVDGVAARVVGEMLNASVTYVGNYTGVVS-DIVGGHTH
MdIr68b/4-  -TMFIDPVRAIPLPNYA-TEGYKIDGRVANAMVKYLNATARYIGTFTGALK-VHS-GLTH
DmIr41a/2-  -AGFDYPPYTTNAQDMGVNVYIDTETRIVLNFCEQFNCTIQIDMSGDGALG-LIN-RKAD
MdIr41a/7-  -PGMDYRPYLAFDGSAEGNVQIDTEARVILTFCEIFNCTVLIDLSGIGSIG-VAK-GMAE
AgIr41a/1-  -AIFNYEPYTVDDSNDGNTLFIDTEARLFVEFCAKLNCSLEISRTGDGIIG-AVVERRAD
AgIr41t.1/  -SMCNYLPFTNAFDSTTGSIWLDTELQLLVSYCERRNCNIMVFGTGIGLMG-SVAERRTD
AgIr41t.2/  -SMCNYLPFTNAFDSATGSIWLDTELQLLVSYCERRNCNIMVFGTGIGLMG-SVAERRTD
AgIr41n/9-  -GTVPYLPNAFIEDKPLGNARYITELWLVVLFCEIANCTTEIMGTKFGLLG-APAKREVD
AgIr41b/1-  -STLPYPPCSPLGEGNARSLQADTEILMVLELCRRHNCTLEIEGSADG--L-LID-RRSD
AgIr41c/1-  -STLEYVPCSPIGQGNAKEFWLDFELILTMEFCHRHNCTVELSGTTTAILH-LVE-QRAD
AgIr133/6-  -KTSMEFPFLIVSQKGIA-----VYRWFFVAFAKHINALALFD---------QPNTTRYE
AgIr134/7-  -EKKVVYPYLMYTRDTVS-----VYRQFFDAFAAHINVRVTFDTDNQILLG-IKAPNALS
AgIr135/7-  -ARRAEFPFFIHDRSRIE-----VYCKFFTAFARKYKARVVFG------------DRNVQ
AgIr101/2-  -AMHVSNGSTSAYDCILGTVSFTIDQEILSIMQKQMNFSLILHGTPVGTLG-LIEQNAID
AgIr68a/2-  -VVLEHTPAV--FKSAT-TSNYYLEIELLKAISKAMHFQMVFYGTLTGIIK-EMQEGKAD
DmIr68a/2-  -AISEHVPMVLWANA---TKSFQVEVEIMNALGKALNFKPVYYGYAQNGTHEVAA-HSAR
MdIr68a/4-  -AVYQHIPMVVASEGESG-KSFNLEVEIIKSLAKVMNFQPDFYGSYSGLIG-ISS-YSAV
GbrIr68a/4  -AVFAHIPMV--MRSKQTKHQYTLEVEIVKALGKAMNFRPLFYGSYTGLIG-ETNKGKAL
GffIr68a/3  -QVWSKLLSSVQTRDFTRKHQYILEVEIMKALGKAMNFKPQLYGSYTGLIGKKQNHGRTL
GaIr68a/1-  -RLLQNGSYT-------------LIGEIVDRNTNFLQK--------------KQNQGRAL
GpdIr68a/3  -QVWSKILSSIYIETRDFEHQYILEVEIMKALGKAMNFNPQLYGSYTGLIG-EINQGRAL
GmmIr68a/3  -QVWSKILSSIQTRDFTREHQYILEVEIMKALGKAMNFNPQLYGSYTGLIG-EINQGRAL
DmIr60a/5-  -YVSGFSPRNCTFFACSSADCILLEMRILGFMKNRLKFDVNQTANWTGLLG-VQN-NECD
MdIr60a/3-  -CASISAPFV--------EADCVLEMRIIGFIKRRLNFNIIQQGNWTGLLG-LNE-KSCD
AgIr60a/1-  -CTRVAPPFI--------DLDCSLELQIMDLLRESMKFKVNVSGSWSDLLG-MRA-DECD
AgIr100i/4  --PWDSLPASYVQQSVRASNGSGLDGMLLGNLAVALNFTAETMHTFVGSLG-LLQ-YRTD
AgIr100a/1  -EVFRSVYSNRASASKADQITYSPDVMARDVFCRALNVTVIPVGSFTG--A-LVR-REVD
MdIr10a1/2  -LLFKSVFVRPIYDAATKVKDYSVDARVAYLLQEHLNFTLELQGSFSGALG-ILD-KKTD
DmIr10a/3-  -QMFRSVYTRPEFDKETGLTRVTVDFLVAQMLRERLNFTMLLQGSYNGAIG-IIK-DGLD
GbrIr10a/8  -QIFKSAFARPQIDEFTKKIRYIVDGRIADLLQKYMNFTMELQGSYNGVIG-SIIRNELD
GffIr10a/1  -QIFKSTFSRPQIDAVTKKIRYIVDGRVADLLQECMNFTMELQGSYNGVIG-SIIRNELD
GaIR10a/4-  -QIFKSTFARPQVDAVTNKIRYIVDGRVADLLQEYMNFTMELQGSYNGVLG-SIIRNEVD
GpdIR10a/1  -QIFKSTFARPQLDAVTKKVRYIVDGRVADLLQEYMNFTMELQGSYNGVIG-SIIRKEVD
GmmIR10a/1  -AVTKKVRYI-----Y-------VDGRVADLLQEYMNFTMDLQGSYNGVLG-IIR-NEVD
MdIr10a2/4  -QIFQSVHSRILNRMTKKVDHVHLDGRVAQNLQIRMNFTMDLLGTYTGAIG-ILD-HSVD
MdIr10a5/1  QQFRSVYSKPMLNPITKKLQHVYVDGRVSDVLQESLNFTRVLLGTYNGAIG-SIIDNKLD
MdIr10a3IP  -QQFSSVYSKPMLNPITKKLHVHVDGRVSDVLQESLNFTRVLLGTYNGAIG-SILDHSVD
MdIr10a4IP  -QQFSSVYSKPMLNPITKLQHVHVDGRVSDVLQESLNFTRVLLGTYNGAIG-SILDHSVD
DmIr100a/3  -YIFDSVYSSVIGDGENKVLSVTADAKLAKTVARQLNFTADFVGEYSGGVG-RAHRGEVD
MdIr100a/3  -YIFDSVFSSLTADAEGKLTGVKTDGKIAHFLESYLNYSMQLQGSFNGALG-LMR-NETD
DmIr7d/1-5  -IVWDIPPYMINWKSSDPMDGLDLDGLLLRIVARKMNFTLKLIGTFTGAYK-MLRERRAN
MdIr110PSE  -VVWNIPPYIEIRKSEEGVVTLDFDASILRIIAEALNFSVLLTGSAVGVFKXAVPIRPRP
MdIr111/1-  -VVWNTPPYIDIIGDPTGTVSLQFDASILDILSKELNFSVEVVGTAAGVFK-MLQQQRLN
AgIr100h/4  -QDIDMLPRTPARRPGSTLDALFADVEAVRELARRMNFTPVVHGTFTGVLG-RLVARDAW
MdIr126/3-  -AMRPPVPVLSSYMTHALDEKYWMQGETICLLAKKLNFQTIRHGTVTGVFY-LKQ-KKFD
MdIr125PSE  -FVHPIEPLF-NYTEEGGQKEITLEARILRCIANKLNFKLHFQATVTGPFF-LSE-RKFD
MdIr123PSE  -FVHLTEPYFYSLDVVNGLTNFWLEAWILRIMAKKLNFKLRLQGTITGPFL-MTQ-GKID
MdIr124/4-  -FVRVSDPFFNYSLNGAGIKHFWLEAKMLQVVAEKLNFKIRLQGTATGAFL-AMSRGKFD
AgIr7h.1/5  -ASFERAPFL-EFVHRPGTPKLTIEGNLVELLAAHLNFRVAIVGTANGALG-LLLNGTVH
DmIr7c/10-  -ATFEHRPYVIIEDDPKTGRSIHIEGLIFRSLAERMNFTIKLVGNFTGILK-MMVDGEVN
MdIr104/19  -ATWNFPPYIFLNDDEKELTFLRIEGFVITLLAERMNFSIEIKGTSTLAAK-MILDREVN
MdIr112/19  -ITWTYLPYIVERDEKTGLISLHIEGSVISLLAERMNFTIKIKGTATGAAK-MILEKEAN
MdIr105/21  -VTWTYKPYTVKRDRKTGFMGLYIEGSVVTLLSKHMNFTIVIKGTATGATR-ILE-HEGN
MdIr106/20  -VSWDYPPFIVKKDPKTGAFRTIIEGSVISLLSEQMNFSIYIKGTATGAAR-ILQ-QEAN
DmIr60f/1-  -ALPEQNPCF-------------KAGAVIXNLT---------------------------
AgIr7i/1-5  -ATFESKPFV-MVRTVGNVTRYSLEVKIFNHIAAKLNVSIVYTHNSTGQMG-MLQRNEAD
AgIr7u/1-5  -GTFAAKPYSMVRREGNATIRY-MEVSIVENVARWFNFTIDYRANSTGMMG-IQR-NEVA
AgIr7w/1-5  -GTVEVSPFSMTRTVDNRTVQY-LEVHIVDTLAARLNFTFRYVANSTGLVG-LLQRRGAD
AgIr7t/5-5  -GTIHIIPCSIERDGPGGSTTHKIEVSQVDDLSRRFNFTPEYRVNSTGLMG-IQR-GEVD
AgIr7y/1-5  -GTFHLPPYMLTPAGRYG-----LEGDLLRALSRKLNFTVRLVSSASGCVR-LVLTERVN
AgIr7n/9-5  -ATFPVYPFIPERTEQEEEEDLKIEAMVLRTLRQRLNFRLQLMDQATGASA-IRH-LRAN
AgIr7s/3-5  -GSFETRPFTLAGGDGANPPAVGFEGDLLHSLSARLNFREDVRENSTGLMR-LYT-EEVD
AgIr7x/9-5  -GSFEAKPYTLLRPKVDGYTELGFEGDLLHLLASRLQFRVNVTGNSTGTMQ-VQD-ELVD
MdIr113/2-  -ATWEDMPYFLSNETSAKNQRFKLEGRMLDYLSERMNFTVAIRDEEINRTLEELFSTGTD
MdIr114/4-  -ATWEEMPYLEILPESTSTEHFRLEGRMLDYIANRMNFTVKMREDEINRTLKELFAEGAD
MdIr115/4-  -ATWEDMPYFLPESKTPSRDHYRLEGR------SRMNFTVKMRESEINRTVKELFDEGAD
DmIr7b/1-5  -ATWEDMPYLVWRPDGSG--SFVIEGALLQFMAENLNFTVGLYFDESGRIF-EIFGHHAD
MdIr107NTE  -ATYEEMPYLSLNRTTKRVNSYRFEGELVKYSASNLNFTTIVYMNEEEINEEKIFSKSAD
DmIr11a/4-  -GAAHMPPHLKRHKDPPPAEDLAIDWDLLQLLAKALKFRIQLYGNVSGCFR-QLADGTVS
DmIr7a/1-5  -SWYPLPPFV-SFIGNSSIWRLTIDGELIKLLASIFDFRILLEKCLSPDIKDQVIISNSS
MdIr101/3-  -SAHLMAPLL-SFNGDFTKSRIAIEGDILKTVADTLNMNLKFRSNRTDSLV-LTE-NRSE
MdIr102/6-  -CGHIIAPLL-TFNGDRNMHRLAIEGQILKIVASTMNIILEYRANFTGCLA-LYE-NRVD
MdIr103/1-  -CARIIPPML-TFNGDRSMHRLAIEGEILKLVASTMDIKLEYRDSFTGCIA-LYE-NRAD
MdIr108/5-  -AVWETPPYLSYRPADNGFYEIDFEADLLLVLEEKMNFTLDLKGTSTGALR-MLQERTAD
MdIr116/3-  -ALWNVPPYLMLPKAGTSFHGMEMEGWLLKVLAELFNFHLDYKGSVTGAIK-MLNDHIAD
MdIr118/1-  -AIWHIPPFMSLSTDAEGNVQLDCESRLLKMLSDRYNFSLDLRGSTTGVLK-MLNDRELD
DmIr7e/7-5  -ALWDVPPFLTLDEDQEEVLRVNYEGRLLLALAEKMNFTIAVRHVNMRDE--MLRRDEVD
DmIr7f/9-5  -LTWHQPPFVLVWDPKHNRSRGSFEIQLVEHLARRMNFSLELVGSSEGPIE-KLLQRNVN
MdIr121/1-  -NTWPQPPYVGMQYFENGTLHYFMDINLLNALSEEMNFTLKFERDVERILY-AIDERKVN
MdIr119/1-  -STWPQPPYVAMTYLDDGNLHYSMDINLLYGLSAHMNFSLKFEKDDERIKF-VIRDRQVN
MdIr120/1-  -NTWSQLPYVAIENLPNGTLHYSMDIQLLKALSDRMNFTLKVKRDVEKLIS-AISERKVN
DmIr7g/2-5  -LARKVSPFL---DLDEGQRELRLEGRLLQELSRRMNFSIQFSRTTWTEKQ-LVQERIAH
MdIr117/1-  -VVRCTRPYV--YYDENG--EFTFEVAIVKEFARVLNFTLILKAEDDDRNYLMLANRTAD


AgIr139/3-  FLLNLYFTQYNKHV-ISASAM----EQFTIATPKGRLLTVWEILLKPFHHSAWGLILGIL
DmIr47b/1-  RSTHDDQLETFERX-QDSLLP--WHGSMAIVVPCGQEMSAYERFHAAHAFRAPIIFFGFH
DmIr87a/10  MIVGIDEDPSISQF-VSSSIP-YHQDELTWCVARAKRRHGFFNFVATFNADAGFLIGIFV
AgIr140.1/  MGVP-FPTTDKTVA-LGSTFV-------SVMVPRSKPKPIIAVLIDPFDYYTWITLFVLI
AgIr140.2/  IGIP-LLGTDKTVA-LGSTFV-------SVMVPHSKPKPIIAVLIDPFDYYTWITLFVLI
DmIr56a/3-  AENG--VNMVGSAL-LKYSPM-VTQSRMCLLVSNRRMIPFSRFLDRLVSPGVHKLTFVSS
DmIr47a/2-  LPITGQLISFRHPN-GSRSQPLLGMTALSIAVPCGPELPMFDRFFLFYGLATPITITGYY
DmIr94a/4-  MKIQLHNSQNFLHH-MNIAMD-IGSNSLIILVPCAELRGLDIFKELGVRTLTWLALLFYI
DmIr94b/1-  IELRRIILKSNSTQPIDSGIP-MVFSSLLIVVPCG-NYLSIQDVIKVSGIEKWIFYIILV
DmIr94c/2-  IQLGLFITKDFPTQ-MAFVSP-NTACSLIVIVPCSPKWRFMDVLHKLGVLKLIGCLLIAY
MdIr162/1-  VPATSSAVFWRDDF-REFSYX-FELSYACLLLPVEHPWEFRYILLHLMESFFMAIMFGLI
MdIr151/5-  IPTALVPALYGNSS-KIMSRS-YEERPWCIMVPVEKPHSYKEFIYRSLNPLFFLRFVLSM
MdIr152/29  IPAALVPALYANSS-KIMSHS-YEVRAWCIMVPVENPQSYEEFIYRSLTLTFYIRFLLFT
DmIr54a/1-  VPASLTIMERVEQL-ASTSYP-MEVTHVCLMVPVARRIPIKDIYFILSSASNMFLAIVIV
DmIr94d/1-  IALG--AIYPQVPY-TGYSYP-IELMSWCLMMPVPEEVPHSQLYSMVFSPMAFGITIVAM
DmIr94e/4-  ISIS--LTFPTIPP-FGFSYP-YEQMNWCVMLPVEADVPPFEYYTRVFELAAFLLTLGTL
MdIr94e/20  WSSG--VTFPEIPF-RGYTYP-YEIINFCLMIPVEADIPGYEFFTSVFKGETYVFFIVTL
MdIr159/1-  MLAE-LSLDIFQTN-TDFSVT-YNFLDWCLMLPMEQPLGSYNFYAIAFEKKIILAMLGFL
MdIr160/1-  MLAE--ISVDIFKLNIDFSTM-YDFLDWCLMVPMEQPLNSYEYYIITFDKQILILILCSL
MdIr161/1-  MLAE--ISVDIFKLNIDFSTM-YDFLDWCLMVPMEQPLEAYEYYILTFENKILVVMLILL
MdIr158/1-  MSME-LSINQYAND-MVYSYT-YDFLDWCIMVPMENPVPAYLFYVRIFDILSTVIVFCAV
MdIr157/1-  ISTE-PSFNLYNSD-RVYSNI-FDYMDWCVMVPVEKPIPAFMYYSQVVDDNVWLLLLGTV
MdIr154PSE  ISQQ-LSVNRYESD-RAYSDC-YTYLDWCIMVPTASLIQKYMFYGIIFDIRIMGLILATI
MdIr155/1-  MSQQ-LALNNYKSD-RVHSDC-YSLTDWCIMVPTASPIPDYMFYAMIFDLKILTLILVTI
MdIr156/1-  MSQQ-LVLNDYSSD-RTHSNC-YTLLEWCIMVPTASPIQDYMLYAMVFDIGILWLILVTM
DmIr60d/1-  FPLG---IIPLYNK-TDKQHVYMEISSWFLMLPMETSVPRAHLFVKLGLERLLPIIVVVG
DmIr60b/1-  FPLG--MHGIEHGS-TSQNVP-LEVSSWFLMLPMESLSRAQFFIMLGFEKVTPVLLLLTI
DmIr60c/1-  FPLG--LGSLSFQT-LHKDVA-MEISSWFLMLPMEPSLPRARFFIR-FGISLYLIPLIIL
DmIr94f/2-  IAASYSLNVQRSST-HIYGSP-MMVGNWCMMLPTERVIGSHEALTRLMKSP-WTWLILLL
DmIr94g/4-  VGASPMSMGSLSRM-HEMSYP-VNQASWCTMLPVERQLHVSELLTRVIPYPTLALLLLLW
DmIr20a/1-  VGLTITKWNLWAIH--QYTYP-LLVSSWCTMLPVEKPLATPDLFGRIVCPTLAMTLLLII
DmIr94h/8-  IGVTMITFKHEERY-RDYSYP-MYDISWCTMLPVEKPLSVEILFSHVLSPGSALLLILAF
MdIr153/6-  LPCSITPLMSGETV-SRMSYT-YEVLSWCLMIPEEEPLTYQDFLKGFLTLQMLVGIFVMD
DmIr52c/1-  IGICEARTLEMSNY-DAISYP-YLMSSYCFMAPLPDSLPFSDVYMAIVAPSILIMFLIIF
DmIr52d/1-  IGMSYAAYFEMTNF-DTISYP-YLMTSTCFMVPLPDMMPNSEIYMGIVDPPVLVVLIAIF
DmIr52a/3-  IGTALASSLQFKNM-DSVWYP-YLLTGYCLMVPVPAKMPYNLVYSMIVDPLVLSIIFVML
DmIr52b/1-  MGITLEASLNTSNL-ETSSYP-YLLTSYCLMVQVPAKFPYNLVYALIVDPLVLGIIFVLF
DmIr67a/2-  LAIS-LCGFETPSX-LGVFSDVYDMEEWYIMVPRAQEISIADVYVVMVSGNFLIVLIIFY
MdIr165/5-  IPMT-LDAGGRGNW-WHITKF-VLLNKVAIMVPLSSQLNVDEVFHLLLDRRFFAIIYTAS
MdIr177/5-  IPMSYQADPTYPQN-LKTMY--YEIIKPLMMVPCPTQLTYRELFGLLLNEKFLGLLIACY
MdIr178PSE  IPMSAHNTNSSHPQ-ILKTVY-YEIITPLVMVPCPTRLRKQEQIALLLNGYFFAWVLVSS
MdIr163/3-  LPMAMIPAIFEEEW-RHVSDT-YDINEIMLMVPLSEALTMPEIFGALLDGKFFACYLSLA
MdIr166/7-  LPMAMIPGMYASEW-RDVSDT-YDLNQIILMVPLSHKLSMQEIFGLLLNGHFFCCFFVSS
MdIr172/3-  IPMT-LSHYNDGKW-LYKSAV-YDFLEGLVMIPTAQALSTTEVYGVLLNRYFFGCVLICT
MdIr167/4-  IAMCLHVISTPGHSTWTYASDVYEIGRGMIIVPCSQPLSIGDMFEILLNEYFFGMVIICT
MdIr168/3-  IAMCLHVTGIAEHSTWIYASDVYEIGSASIIVPCSSPLSIRDMFKILLNEYFFGMVVVCT
MdIr176/1-  IGMV-LASGDGETY-MRYLSDSYDMTHVMLMLPCSGKLNLLEVFGILLNLTFFACLFICT
MdIr173/26  IPMA-LDSAYDDRW-FNMSDV-YELSAIMIMVPLSKQLELREIFSVLLDPYFFGCLVASS
MdIr174/1-  IPMA-VDGSYDDRW-FNMTDP-YEIDQIMIMVPLSPQYTLHEIFGVLMDPLFFACLMGFS
MdIr175PSE  IPMS-LESSFDDRW-LNMSYP-YEIDQIMTMVPLSSPYTLHEIFGILLDSYFFVSLLTSY
MdIr164/2-  IPMVMDTSPFIDKW-YNMTNT-LHHDKGLVAVPCAQALSKQEVYGILLNEVFFGYVILCT
MdIr169CTE  IPMTLDTNPHYDRW-FNMTDA-YHHDRGLLIVPCAQALSIREVYVIILNWTFLGSVILCT
MdIr170/32  IPMV-LDTGPEEKW-MNMTYP-LDVAQGIFMVPCAQPRNIREVFNILLGWKFFGCIGICT
MdIr171/5-  IPMS--LDPVLKGN-YSYRSQVYDVGKAFLMVPCSEAFSLQEISKMLLKRNFFGYIFICG
MdIr149/4-  CKPVFLPIMLDAHNLFVASWA-PFLAKIVLLVPAAKEISESLYLLIPFDGIVWAIVLITG
DmIr48a/1-  MCAD--ALVKNSKA-FSVSRE-LRIAPANVIVPHGKPLLSYRYLAAPFNTKVWIALGTYV
DmIr48b/3-  VCAD--ALAANPAA-FSLTHG-FRIASANVLVTHAKPLHSYRYLTAPFQWSVWACLVIYV
MdIr148PSE  VCAD---AMIMGQG-YIVTQP-EEISHSYLMVPYDTPMDRFYYFVKPFQPQVWLWGELTS
MdIr146/8-  VCMD---VILWGTG-IETTRP-FYIVISHLMVPYDTPLEKYEYFRMSFGREVWILIFFTF
MdIr147CTE  ICSD---AILFGTG-VETTRP-QIIVTSRLVVPFDRPLENYNYFRMPFTEEVWILIAITF
MdIr144/3-  ICSD---AILYGNG-IETTRP-LYVVSSHLVVPFDKPLENYNYFRKPFTIDVWFCILITF
MdIr145/1-  ICGD---AILFGNG-IETTRP-LHVVSSHLVVPFDKPLENYNYFRKPFTLDVWICIAISF
MdIr150/3-  LCGD---FMHFNDKLYAIAAP-VFINYGYIQVPFSQTIPKYQYFLQPFENSLWYSICILL
DmIr48c/1-  ACGS---IFIRTYT-YATSQP-VRLNRVVIMAPFGNPIEKFYYFFRPFDLYVWIGTGIIV
DmIr67b/1-  F---FPFLIRPLKS-FSMSNI-LYLENCGLIVPTSRPLPNWVYLLRPYAFDTWIAWLIML
DmIr67c/2-  MMPRIIHALEWYYF-YRSHIL-YNIKTY-IMVPWAEPLPKSLYFIQPFRGTVWITIMVSF
DmIr60e/1-  IVCY---FKDFSLE-VAYTAP-LSIIREYFMAPHARPISSYLYYSKPFGWTLWAVVISTV
DmIr62a/2-  LSPHLYDTLQSNTS-VDYSYP-TQVAPRCFMIPLDNEISRSLYVFLPFSLTMWLCLLFVL
MdIr142/1-  ISPHLLSIVKYEPD-IDYSYP-FMATSRCILMP--QPRKHTIAFLRFMNWKLSASLLVFL
MdIr141/1-  LSPHLLSIVDFDPD-EDYSYP-FVSTSRCIMTA--QPHRTVLIFVDFINWKLCLVLVIII
MdIr143/1-  LSPQLLTVLRKEND-VDFSYP-FVSTSRCIMMP--RPRKVTIGFYRFITWKLYAFLGVFM
MdIr138/1-  LSPQLMLSIFREDG-FDFSYP-YISTSRCIMIP--QSRKNTIVFLPFLDWKLCLVLAIFL
MdIr139/7-  INPNVMTVHAHVEN-IDFSYP-YIATSRCIMVP--RRKKITIDFLSFIDWKLCVFLAVVV
MdIr140/1-  LSPHLMLTIGLEED-LDFSYP-FKTDSRCIMRP--RPKKFILNFVSLIDWKLVVFVTAFI
DmIr56b/3-  FFNA-----------TQHSYP-LELMTNCVMVPLAPELPKWMYMVWPLGKYIWTCLFLGT
MdIr179/1-  LSIN---PYVPHKG-VQLSYP-IRMLRRCIVVPAAKELEKYKYFIMPFDVDVWLCFLGSW
MdIr135/2-  IAIH-PFSNLLPHG-YYGSYP-ITNTNSCVLVPVIPEIFVGHYIPRIMNLNMWLQVLVLF
MdIr136/2-  IGVHYSGLLPYANE-TSGSYP-IGYTNACIIVPVIPEIHPSDYIYRSLQPTILGILFLEL
DmIr51a/1-  ISLH-PYVDVPENM-GDNSYP-LLIASNCLIVPVRNEISRYMYLLLPLNQSSWILLLGSV
DmIr51b/1-  ISLH--PYVFTPPT-ATKSYP-LLIYPNCLIVPMRNEIPRHMYLLRPFQLYSWYILLFAV
MdIr134/2-  LAAHGYALFHNDDE-VQKSYP-LLVVNWCLMVPITNKVFTMFYPLSPFQATVWLNFLVAF
MdIr130/1-  ILSHAYALFSTDDN-LDISYP-IMVVRWCIMVPQWNRESTFYYALKPFTNAIWYAVLGTF
MdIr131/1-  ISAHAYALFQKDKL-LEKSYP-LLVVKWCIMVPLRNELSTNLYALQPFEWQVWLLVVLVL
DmIr56c/3-  FCAHAYALFMSDEE-LEKSYP-LLVVQWCLMVPLYNSVSTYFYPLQPFDWNVWFFALGAL
MdIr132/2-  LAAHAYALYHTDDD-LDKSYP-IMVVKWCLMVPLQNSISTFLYVLQPFEWKVWLVIIVVL
MdIr133/1-  LAAHAYALYHTDDD-LDKSYP-IMVVKWCLMVPLQNSISTFLYILQPFGWKVWCILLLVF
DmIr56e/1-  -------PGQRSKP-QPISXPHHXGSCW--------------------RKRKW-------
DmIr56d/3-  TLIH-SFTEITTKFVVSYSYP-IGINDCCIMVPYRNQSPADQYMHEALQENVWVLISLFT
GbrIr56d/2  ISIH-SYTEMLHSP-AGSSYP-VGINDFCFIVPFRRHSPEHLFLQRTLQNSAWVLVVFGV
GmmIr56b/2  WSMRPNTYGDSSAN-IDYTYP-LEHSRYCVIVPTRPRLARFWYVVWPFDRYIWLLIILAI
GffIr56d/3  ISVH-SYTEMLNSP-AGSSYP-IGINDFCFIVPFRRRSPEHLFLQRTLQNSTWLFVVFAI
GaIr56d/3-  ISVH-SYTEMLNSP-AGSSYP-IGINDFCFIVPFRRRSPEHLFLQRTLQNSTWLLVVFSV
GpdIr56d/3  LQISHSYTEMLNSP-AGSSYP-IGINDFCFIVPFRRRSPEHLFLQRTLQNSTWVLVVFAV
MdIr128/4-  ISVN-SYTAMFKTI-SGLSYP-VGINDWCLMVPYLNRTKANHFLSRSFHPSTWALIGFSC
MdIr127/3-  ISMH-TYTGLIGDG-RATSYP-IGINDWCIMVPYRNRSPEHMYLQNGFQQYTWLLICFSI
MdIr129/3-  ISLH-SYTDMLPKK-SGTSYP-IGINDWCIMVPYHNRTPDHRFIKSSFRTYAWYLVIFSI
AgIr141/3-  F-FGITTMVHRSAP-HHINST-YVAQSIPMFRNASTRIRTYRIGSGRHKVDLHFQLITTN
AgIr136/3-  FDFATYRIIYKGAVQYPFSSL-LFPDRQCIAVPRWFNRVLQEQVIWPFALDLWALSGGLA
AgIr137/1-  IDFAYRIILTEQAYKFALLFL-PNQNLWCLAVPKTYNRILHQQILWPYTTDMWLLIGTIV
AgIr138/2-  FDMATYRVPDGGLA-YPFAPL-YFPNQFCLAVPKTYDRVIHDQVIWPYQPPLWAMILSLA
AgIr142/10  IHMPRAHVSRSYLN-VDVAAA-YEWEALVLVVPKSDQLNLINIMLQPFTIEVWTIVLAYL
DmIr85a/3-  VAMNRFLVPDTFRKQAESTVS-HTRDDLCVIVPKAKTAPTFWNIFRSFGSLVWALILVSV
DmIr68b/1-  FAPNRFVLDCIWPA-VEVLYP-YTRRNLHLVVPASAIQPEYLIFVRVFRRTVWYLLLVTL
MdIr68b/4-  IGFNLRYTLDHVKQHIEELYP-YQRRFLYLVVPAAQMRPEYLIFVKAFSYSLWRLLLLHF
DmIr41a/2-  ICIGMYSWYEDYTY-LDLSMY-LVRSGITCLVPAPLRLTSWYLPLEPFKETLWAAILLCL
MdIr41a/7-  ITIGMYSWDTDYIY-LDMSMY-LVRSGITCLVPAPRRLASWILPLEPFQFTLWLAVVVYL
AgIr41a/1-  IGVGLYSWYHESLY-LALSKP-ISRTGVTCIAPKPLPLSSWMTALLPFSTEMWLAVLGTI
AgIr41t.1/  IAFGFYLWFKPYNF-SSYTAT-ISRSGVTVLVPKPKLLPHWRTPFLSFSWPLWIAVMVTF
AgIr41t.2/  IAFGFYLWFKPYNF-SSYTAT-ISRSGVTVLVPKPKLLPHWRTPFLSFSWPLWIAVMVTF
AgIr41n/9-  ITLALYTWYSSFQH-LAFSAV-HSRSGCTCIVAKPRIIANWRTPFLSFTGSLWGAVLAAF
AgIr41b/1-  VAVAIYRWYNWYQY-MTMSAY-TGRSGVSALVPRPRLLPYWQTPFLSFPPSLWLMVAVSF
AgIr41c/1-  VGLGLLAWHAWFQL-TTITQM-IGISMISALVPKPRLLPFWQTPFLSFPPSLWLVVGITF
AgIr133/6-  IALK-IHDTYRDTL-KPVAFGSFSGD--CVVLPEVSKRGLFYFLLLPFTRPVWLMCGLLA
AgIr134/7-  VPIA-----------ADGAFT-----GNCLVVPEKPKAGLIHYLLFPFTAPLW--YLCCC
AgIr135/7-  IVMT----IHNRET-LTQPYAIGSFTGNCVIVPERPKAGLVHFMLSPFSSPVWYLCCCFL
AgIr101/2-  LAANRIIHNYDTRN-LLYLHY-ISTEKLVFITPRNRNRDKTQVFINPFSVAYMLTNVLLS
AgIr68a/2-  FALALHHTEYNLGF-MDLSVP-YNTECLTFLTPEALSDNSWKTLILPFNGEMWAGVLLSL
DmIr68a/2-  FAIGLHLFQVYLKL-VELSAP-HNFECLTFLTPESSTDNSWQTFILPFSAGMWVGVLLSL
MdIr68a/4-  MVIGLHMFTAYSAV-LDFSRP-HSYECLTFLTPESSQDNSWKTFIQPFSSSMWTGVMLSL
GbrIr68a/4  LAVGLHLFSDYRRT-LDFSMP-HTYECLTFLTPESSQDNSWKTFIQPFSLGMWIGVLLSL
GffIr68a/3  LAMGLHLFSAYRNI-LDFSMP-HTYECLTFLTPESSQDNSWKTFIQPFSLGMWIGVFLSL
GaIr68a/1-  LAMGLHLFSAYRNV-LDFSMP-HTYECLTFLTPESSQDNSWKTFIQPFSLGMWIGVFLSL
GpdIr68a/3  LAMGLHLFSAYRDV-LDFSMP-HTYECLTFLTPESSQDNSWKTFIQPFSLGMWIGVFLSL
GmmIr68a/3  LAMGLHLFSAYRDV-LDFSMP-HTYECLTFLTPESSQDNSWKTFIQPFSLGMWIGVFLSL
DmIr60a/5-  FVFGYYPDNEVADH-FWGSDT-YLQDAHTWYIKMADRRPAWQALVGIFEAYTWIGFILIL
MdIr60a/3-  FIMGFYPDNEIISN-FWVSDT-YLEDSYTWYVKLADPRPAWMALYSIFEDLTWLAFIVML
AgIr60a/1-  IIAGFSPDFDVHDA-FGSTTL-YLQDYYTWFVPAAGPDARWKLLVYIFEPTTWEAFAGVL
AgIr100i/4  VSFNVRFMKYYDTHGIEFLHP-IYSDQLCILSPKSLEIPQWLAIFLCFHPYVWTSFVVVG
AgIr100a/1  IVFTFFIKDYLARD-VEFTAG-LYSDAVCCLVRKASRIPEALLPLYIFPGDIWALLGALG
MdIr10a1/2  ICFTFFVKDYHTSD-IAFSAA-MYDDRLCIYSRKAKRVPYYLLPIWAVNHNAWIGFIGLA
DmIr10a/3-  ICLTFFVKDYLVQQYMDFTVA-VYDDELCIYVPKASRIPQSILPIFAVGYDIWLGFVLTA
GbrIr10a/8  ICLTFFVKDYMVNE-MEFSVS-VYQDKLCICTPKAKRIPDSILPILSIGYDLWLAFIITG
GffIr10a/1  VCLTFFVKDYMVDE-MEFSVS-VYDDKLCICTPKAKRIPDSILPLLSIRSDLWLAFIISG
GaIR10a/4-  LCLTFFVKDYMVDE-MEFSVS-VYDDKLCICTPKAKRIPDSILPLLSIRSDLWLAFIISG
GpdIR10a/1  ICLTFFVTDYMVDE-MEFSVS-VYDDKICICTPKAKRIPDSILPLLSIRSDLWLAFIISG
GmmIR10a/1  LCLTFFVKDYMVDE-MEFSVS-VYDDKICICTPKAKRIPDSILPLLSIRSDLWLAFIISG
MdIr10a2/4  ICFTFFIKDYLTRD-IEFSVA-MYDDQLCIYTRKAERVPDYLIPIFAIKLSVWISFIGIG
MdIr10a5/1  LCLTFFVKDYMVPE-MEFSVA-VYDDKLCIYTPKAKQIPESILPILSVGYDLWLVFIFSA
MdIr10a3IP  ICLTFFIKDYLARD-IEFSGA-MCDDQLCIYTRKA-------------------------
MdIr10a4IP  ICLTFFIKDYLTRD--------IEFISLCLV-----------------------------
DmIr100a/3  IIFAFFIKDYLTTH-IQFSAA-VYMDELCLYVKKAQRIPQSILPLFAVHMDVWLCFLLVG
MdIr100a/3  IVLTFFVKDYLAND-IAFSSS-VYMDQLCCYVMKAKRIPASILPLHAVDESIWLAYTIVG
DmIr7d/1-5  ITIGAACTPERSTF-LEATSP-YSQMSYIIVLQARGGYSIYEVMLFPFEKYTWLLLSTIL
MdIr110PSE  LCIGIACDLTRMQI-TSGSYA-YFIPKFVIILKNSIVIKSRELLVRPFTKSTWRLVICIS
MdIr111/1-  LTIGISCMLNRLEV-STGSNA-YFTDHYVIILKNNIMVTPNELLLRPFTKSTWRVLICVA
AgIr100h/4  LSMNYFLKDYETRD-LQFGAA-VYQDSLCVFVQAAGMLPDWLLIFRCFTPTLWIGVWSTV
MdIr126/3-  ILMGYYKYLTRTRY-FGSSSV-YFLTP-TVVVTTKRWQLDGEWLLAPFGPRVWLLYIFAL
MdIr125PSE  ILMGYYHSLSGARF-FSVSMP-YLLQPAVFVVRKRSSLLKGGWLLAPFEGTVWLLLCMLF
MdIr123PSE  VLVGYYHSKVRARR-FGVSMP-YLLTPLVLVIPKRKRTFEGGWLLVPFQNDVWLLLLVSL
MdIr124/4-  VLAGFYHSATRARI-FAVSIP-YMLTSSVVVYPKRQSLAEGSWLLAPFQGSVWLLVLISM
AgIr7h.1/5  MTVGYFPYPALLAA-TTQTHH-YYTAELVLAVPEEATLSPLEQLLKPFQPAIWTVVAVEL
DmIr7c/10-  LTFVFMYSKARSDL-MLPSTS-YTSFPIVLVVPSGGSISPMGRLTRPFRYIIWSCILVSL
MdIr104/19  ITISYTHNAQRADI-MLASTS-YLTSTFVLAIPDGQPLSPFERLIKPFRYIIWSCFSSSF
MdIr112/19  ITIIYLYNKERADV-MSASAS-YLNLPYLLAIPQGRPLTAFQRLIKPFRYIIWSCFTSSF
MdIr105/21  ITVMYILYSERSKR-LQPSGS-YLRQFYVLVMPLARPLTPFERLLKPFQCLVWFCFDTSF
MdIr106/20  ITAIYIYSPERSEK-LLPSDS-YLTLTVVLAMPLGRPMTPFERLIKPFRYIIWSCFSSSF
DmIr60f/1-  -----LPWRRWRER--------------CLLGALR-------------------------
AgIr7i/1-5  VGFGVGRSIERDLY-LRSSVP-SIVSQLSMTIPPRLPYTALEKLFLPLRPSAWLLVAAGY
AgIr7u/1-5  FGFGMGYNEYRNRY-LTVGLP-SFITQLSMAAPPARPFTWLEKLFAPFTLEAWLCIALCY
AgIr7w/1-5  FGFGLGFSLNRHTY-LRMGVP-NHMTQMIMGIPPKRPYTSFEKLFQPFAADAWLCIALGY
AgIr7t/5-5  FGLGIGISLSRVQH-LRPGIA-SRFGQLAMAIPPKRPDSSVEKLIKPFSRQTWLCVVLGL
AgIr7y/1-5  LTLGFAIRGDRNLV-MKSSRS-YYTVRMVLAVPAGREYTPFEKLFRPFSRSVWVLVTLYL
AgIr7n/9-5  LTIGWATTLHRNRY-MANSFA-YYTSQLVLAVPPGAPYTSLELLRCPLAKPIWTFLLCSL
AgIr7s/3-5  FGLSLGVSVERSAM-LKAGKV-HFTTDLVVVVPPGKPYTAFEKLFQPFQPPVWLAVGFCT
AgIr7x/9-5  LVIAMALDVTRGLY-LKAGWA-HYTSRILFAVPQGRPYTAFEKLFRPFGTAIWAALAGTL
MdIr113/2-  FVIGFHDKPTSFYDTFTPTTN-YFLSSFYFVVSAKDPYDPFVKLLLPFKTEIWFILILLL
MdIr114/4-  FVIGFHYKPTSFDDIYTPTTT-YFLSTFYFVISAYDPYDPFSKLLLPFRSKVWLILIWML
MdIr115/4-  FVLGHYKPTSFFDI-YTPTTT-YYMSTYYFVISANEPYDPFVKLLLPFRIKVWLVLILML
DmIr7b/1-5  FSLGFHFKPSAGSE-IPYSQSTYYFMSHIMLVTNLSAYSAYEKLSFPFTPLLWRAIGLVL
MdIr107NTE  FAIGFYYRPHLNES-SPYSQTLYYYLSHTYLVTNVNIYSMYEKIAYPFHLGLWYLIGLIL
DmIr11a/4-  IAIGLSGSDKRRSL-FSKSTV-YHQSNFVMVVRRDRYLGRLGPLILPFRGKLWGVIIVIL
DmIr7a/1-5  ILIGMSGSHQHRSH-FSFTSS-YHQSSLVFIMHMSSQFGAVAQLAVPFTVIVWLALVVSS
MdIr101/3-  IAIGLSPILPDTQQ-FTYSSV-YHTTPGVFVVKRGLSFGPLKQLLKPLDTNIWILIILQW
MdIr102/6-  MAIGLGALIPNSQK-FSISFT-HHFSPYVFVVRGGRPFGPMTQLMNPLQLNAWQALLAQL
MdIr103/1-  MAIGMGALMPNGHY-FSASYT-HHTSPYVFVVRGGRPFGPITKLLNPLQMNVWQVILAQL
MdIr108/5-  FSLGFRYTLERSQL-MTAALP--YYQTWYGFMRTAQPYTSLEILVFAFDDKTWLCLILSI
MdIr116/3-  LSLGFRCTLERSTA-LSPSATFYQTMQVFTVLARRQPFQSFEILTYPFDIYIWTMWLMLT
MdIr118/1-  FGIGYHQNALRNSV-ATSTVNYYQSIISVVMLRSALRLSDSKALIYPFQPNTWLILFVVT
DmIr7e/7-5  LTLGIRQTVARGMV-ATSSHN-YHQTREFGVLASSYELSSFDILFYPYRLQIWMGILGVV
DmIr7f/9-5  ISMGFRKTARRNQL-LTTPMS-YYSANLVAVLQLEYRIGSLALLVFPFELSVWMLLLLAL
MdIr121/1-  MSTSTRRSVILDRS-GSSTVTTYHTTLVAVIIRSPYPLTSIRTLVFPFDTDAWICLLCTL
MdIr119/1-  MSMSTRRSLELDRI-GSSTVTVYHTTLVAVVIQNPYPLSSLKTLVFPFEITVWICLLCSL
MdIr120/1-  MTVSTRRSLTLDRI-VSSTVTTFHTTLVAVVIRNPYPLSSMRTLVFPYKANVWICLLCCL
DmIr7g/2-5  LAIGVRKRIQYATN-LTPVFP-HYSNRVCLLLNA-HNLTSLEIWSFPFQALTWICLVAGD
MdIr117/1-  FVFGYYRKRSLTADLYTNTAP-HYQSSIAAVINLRHIFNTFEVLAYPFRLYTWSAIIGCG


AgIr139/3-  VTLQLINQLKP--TLFSN--------NLLALALFGFQLRLTKRVEKATAFALIVL--FFQ
DmIr47b/1-  IFLSLIDFLLR------------------------TISDRIRCNPRRIQLLQTVL-SLCV
DmIr87a/10  VTCSLVVWLAQVSGFQLRFPTCLRVLGILLNQAIP--AQDFPITLRQLFALSFL--MGFF
AgIr140.1/  FLLALVLS---FGKVLSRIAENAL--EMIMCILGGP-TRQYGGWFENQIITNYCL-LAIV
AgIr140.2/  FLLALVLSLFG--KVLSQIIENAL--EMIMCILGGP-TRQYGGWFENQIITNYCL-LAIV
DmIr56a/3-  IGIFVIKYFSHPRSFVDA----IFCTIRFFFAIPLPSIILNRLPVVDRFIEVFIIIFVQI
DmIr47a/2-  VLLNTIEIILGLSDRIKRILNLVLNLRVFSCILSLPTPQGNRLRSVKGQLTMVMSITGLI
DmIr94a/4-  IFVLVEMLFVFSNRFNGRYTNPLINLRAVRAILGQTPISNRYSLSIQHFFVFMSL-FGTL
DmIr94b/1-  YVIFVLIEITFGVTILISIPNTLVNLCAFRAILGLPPETRRTSLSLRQLFLAIAL-FGMI
DmIr94c/2-  AVFVLIETLILLTHRISGSLNQLLNPRAFRGILGLPFPEFRRSSISLRQLFLVISVFGLV
MdIr162/1-  AAFSVIFYCQRVQTSASLWPIYVINTDVIQGVFGFSNYKSQKRFSLNLLYITLFV-CGLT
MdIr151/5-  MVLSLILEFSTIMYSKLNLDKIILNTKIFRGIFGCSFKLQPNSTKSLKILYTILFIRGLL
MdIr152/29  MVLSLILELATLMYLKRNLDKIILNTKILRSIFGCSKLQPNSTKSLKMLYTVFFI-RGLL
DmIr54a/1-  SSYGLALNLLRMTHRDVRLVDFVLNDKALRGILGQSNLPLSRSFSTRLIFLMLGI-VGLN
DmIr94d/1-  VLISLTLSMALLHGYRVSFSEYFLHDSCLRGVLSQSYEVLRAPALIKAMYLVICL-LGLL
DmIr94e/4-  VLISCLLASALLHGYATNISEFLLHDSCLRGVLGQSVEVFRAPTLVRGIYLEICV-LGIL
MdIr94e/20  VIISMVLSAALYRPD---LFDIICHDDCLRGMLGQSSELRNPPGIVRAIYLEICI-LGIL
MdIr159/1-  FVFSMLLE---TSCRRFSPRNIILNIYVFNGLLGQPFPMQPNPLTIQMFLYSLIFLQGLI
MdIr160/1-  ISLSVLLGMTSIKRVKSLFPDLFFNIYVFNGLLGQSFKTEPTPATIRMFLYSLIFLQGTI
MdIr161/1-  FLLSVLLGITSSRGMEFSISNLFVNINVFNGLLGQSFKMEPTPTTIRMFLYLLLFIQGTI
MdIr158/1-  FVLTLLVALTFLQDYTVYWFDTFFNVYIFNGILGHPKMEINFTGVRSFLYLLTCV-GGII
MdIr157/1-  VILSLLITLTILKSPVGTLRLNFFNIYIFSGILGQSFKMETNFKGVRSALYMLTCIAGII
MdIr154PSE  LLLAMVIAFTFLEGKATHLLDTVFNIYIFNGMLGQPQMEPHFSGVRSILYMLICL-GGIM
MdIr155/1-  FVLTFAIDLTFFEGRTTNPWNILFNIYTFNGMLGQPQMEANYSGWRSVLYVLTCF-GDVM
MdIr156/1-  MLLSSALALTY--WLEGKLWNIFFNVYIFNGMLGQPQMEPNYLGWRSILYVLTCL-GGII
DmIr60d/1-  AVLGNAHRIEV-------WRCYYLADKVLRGALAQPVLPRRLSPKLMLIYSLLLL-SGFF
DmIr60b/1-  LLSTAHRIEMGRPSWRCY----VLGDRVLQGTLGQAFLPRRLSVKLMLVYSLILL-NGFT
DmIr60c/1-  LAIVLSNA--HFEAGLTPWRCCSMGNTVLRGVLAQA-FVLPKGLSPKLMFVYWLL-LGFF
DmIr94f/2-  FYSVHRF-----------------------------LAQKTRLRSSLIHLIKLLI--NLS
DmIr94g/4-  IFYE--------------------------------VLRGRWRRHSRLQSIGWLV-LATL
DmIr20a/1-  LVTWLVFRQLRLTRLKNS---------------------RPARIVPHL--------LTLL
DmIr94h/8-  ILFFLIV-------------------PQLIKCLGIT--------RGRLIGMASRI-FALV
MdIr153/6-  VIFTTLLTLSQLMYYRKYISNILINPQVILAHLGSSKLNAYPGLSLRIIYVALFV-SGLL
DmIr52c/1-  CICSVLIIYIQRSYRSLTIRSVLMNDICLRGFLAQPPFPRQYNRKLKLIFMLVCF-SSLI
DmIr52d/1-  CIFSVMLNYIKRSWRSLSLVNVLLNDICLRGFLAQPPFPRQSNRKLKLISMLVCF-FSVI
DmIr52a/3-  CLFSVLIIYTQLSWKNLTLANILLNDKSLRGLLGQSPFPPNPSKHLKLIIFVLCF-ASVM
DmIr52b/1-  LLLSVLLIYSQMSWQDLSVANILLNDKSLRGLLGQSPFPLNASKKLRLIFTILCF-ASIM
DmIr67a/2-  FIFTILDTCFG--PLLLKWSNLMLNERMISGIMGQSNMSARNTISSKVTNATLFL-LGLV
MdIr165/5-  LIFSTILSLIEIFNKIPWNWNFLMSDEVYPGVLGQAKERLNPIVGQRLIYFCIAL-IGLI
MdIr177/5-  LQLSLIHCCIDFFDHFWNPIDFVVNDKIFPGLLGQSVTRTSSCRILRIIYLLLSL-IGIY
MdIr178PSE  LLLSIFHSLVD--YIFNNLKNILINDHILPGILGQSLISRTPWRSLKIIYILVAF-IGLN
MdIr163/3-  LIFSLIHGLVECREHLENSWDFLLHPRIWPGVLGQAFTMAPHPAMSLKLLYLLLGFYGLY
MdIr166/7-  LVLSFCHGFIDWRQEWQQFWDWIITERVWPGLLGQSHVRRQPLASLKIIYLVIGF-SGLY
MdIr172/3-  LLFALFQSLVDCLDHSFQAVDLVLNYRFFSGILGQSFTPKESPWRSLKLLYFLVFVAGLN
MdIr167/4-  LLFSILHFVIEYFDGEFSYTDLILNNRIIGGVLGLSSGRNSPWRGLKLIYILLFF-AGLN
MdIr168/3-  VLFSVFHFVIDYFDQHFSYMDLVFNNRIIGGVLGLSFTGRNSPWRCLKLIYILLFFAGLN
MdIr176/1-  YLLSLVQYLVDIFDGVQNHLELLLNLKIFPSILSQSYDLKPSKWKGLNIIYFLAFVAGLN
MdIr173/26  LLLSSVHCLID--FCVDGYLNLLLNDKVLPGVLGQSMRSKHQWASHRIIYLLVGF-VGLH
MdIr174/1-  LLLSLAHVVID--YYADGLMDILMSEKVFPGLMDQALIRTSEWWSHRIIFFLIGF-TGLN
MdIr175PSE  FLLSLALCIVDYVDGFWLHLNWLFNEQVFPGVLRQSFQVRPTQLLSHRIVYTLVGFIGLN
MdIr164/2-  IGLSLVQSLIDLFNGQLHMSRLLFSELIFPGILGQTFSIGNFSQISAKIIYFMLFLGGLY
MdIr169CTE  VIFSLLQSLIDLFDGLLDLSRLLLSERIFPAVLGQD-FTPPPKEPRKILKFVYLLLFGLF
MdIr170/32  VTLSLMHSLYDLFFGNYTPFNLLLNERILPGVLGQSVARKTHLQGLKMVYFLLFL-AGLN
MdIr171/5-  FLLTALHSLTDLLDGQFDWRDLLINERILPGVLAQASVARKSPWLVIKITYVLLFLAGLN
MdIr149/4-  FIYFLLMFGVARWKSNVDIGLILM--EAFKTIIFVALATPKRRNIQHFMLCLLFLFTGLF
DmIr48a/1-  FLISGFLCLIHLRSGKWDFSQNLL--EVYSSLLFTVFHLKATNGIERYILFGVLFISGFV
DmIr48b/3-  LLVVNFLSFIGLRSGKWEFSKYLL--EVFSSLLFSGFYLKEIRGRERYILFGVLFIAGFV
MdIr148PSE  CYVTLMLSLVN--RLQRGFPQNYL--NSMMASANLPFHLPLILGWRRKFLEIFMFICGFV
MdIr146/8-  CCTVVLLIVVEKEYRRLSLINNIF--TTFQSFICASFSLQHFSQNYRYGLEAILIFSGFM
MdIr147CTE  VSTLILLMLVEKEYGELRIINSLF--TTFQGIICAGFSVEHFSLPYHYGVESILIFSGFM
MdIr144/3-  VSTVVLLMLIEKEYGHLRLVNSIF--TTFSSLIGGSFSVEHFSDKYHYGLETILIFSGFM
MdIr145/1-  VSSVVLLLIIEKEYGRLRLVNSIF--TTFSSFICSSFSVEHLSPKYHYGLETILIFSGFM
MdIr150/3-  AVHTLVLSLIHYKSNFWSLGKFFL--LSLQSILFVSYNLPPWRGHLKYFLYLLLTLTGFI
DmIr48c/1-  VYIAVMGSLLH--RWHFKVGQYLL--LAVQTLLNRELSLPQSSSGSKFMLLLLLFAIGFI
DmIr67b/1-  IYCSLALRILSGQISISA---AFL--KVLRLVMYLSSRDMGTRPTTRRLFLFVIL-TGFI
DmIr67c/2-  VYASIVIWWIR--YRQQGLTQSFM--DVLQLLFQLPKIWHFNMGTHQVVSFIVLFVFGFM
DmIr60e/1-  LYGTVMLHLAAGARVEIG--KCLL--YSLSHILYNCHQKIRVAGWRDVAIHGILTIGGFI
DmIr62a/2-  LVVHFVYVR----RLIPD--------GHFWAILGVPVRYGNRKPVRRFSTFLILF-GIFI
MdIr142/1-  IFYEIVWTFYPYCSNIPKHYRPLY---IICVLLGIPMPALALPSWKRLILLLYFLIAGHY
MdIr141/1-  AIYELVWHLYPVFPNRSNRYRPCY---VICILLSIPVPVLPLPALKRIMLMLYLVITGLY
MdIr143/1-  VLYEVLWKFYPYCRKVNRHYRPFY---AIGVLFGIPIPQLPLPSFVHLLLIVYFIIAGNC
MdIr138/1-  MVYEILFKLYPYRSRVGGQQRSFY---IPWIILGIPLGRLRFSVFLRLLIVYFLI-AGNY
MdIr139/7-  TFYQILWKLYPYQSVVKRKVPPYY---ILWLMLGIPLGRLRTFAFLRFLVVFFMI-AGNY
MdIr140/1-  VIYEILWKLYPYCAVVKSHLPPFY---MLWLFLGTPVGQLRPMTYLRLFIVSFVI-ASNY
DmIr56b/3-  FYVALLLRYVHREPGNATYTRNVL--HAMALLMFSASVKLKHASIRVIIFYTLLYIFGFI
MdIr179/1-  VWLSLARLLNWSTHRRCKVGRTFL--EVFRLLAFLPNCCSRSVRWYHLLWFMLIVPLAFI
MdIr135/2-  TGFQVAYFLIDFNGGKWYKSISLTLKGMLNMSLGEINVSETFGIFSRSILLIHMLVLGML
MdIr136/2-  LSLFLVEL------LRLRFGEGVI--YAFGTLLFQAMEPQRFQQRKVLLRVLHLLVVNVL
DmIr51a/1-  IYISGVLYYIQGLLHRTWIGLNIL--DSISRIINICSPSRIYNPSLRYFIVSVHL-SGFV
DmIr51b/1-  FYITGILYCISKLNKSSWLGLNFL--DAISKILFISPITIYRPTWRHLIIFLQLSVLGFM
MdIr134/2-  VLINIVSHFFLFHDLDNH--NFIL--INFCKFINAATSHGSDMPWFEMVINGFIYVQGFF
MdIr130/1-  VILCIIDGLWIVQSLGKRIRDSVL--ENFCFIINIASRTIRNPSIMRFLFYAAVWFHGFF
MdIr131/1-  FLLCSMDFLLWVKQKYLHFLDLWLNDVCFLLNISPTFPLPNPGCWQRFLYYFAIFFFGFF
DmIr56c/3-  LALVLLELMWL--RMFGGYRGAVL--NSFCYIINVPEGQLQQPCLLRFLLLATVFFHGFF
MdIr132/2-  FALQIMDLFKILETIILRVIEAWL--DDYCVVLGITPKPIQVPGLKRFLFYITLFYFSFF
MdIr133/1-  SGLLSLDFLRILDSLIFKLSDAWL--EDFCHIICITPKAIKVATLKRFLYYATLFFFSFF
DmIr56e/1-  ------------------------------------------------------------
DmIr56d/3-  LYITVAIYLCSLRPRDLS--AAFL--QSICTLTYSVPTFIIRTPTLRMYLYILLAIWGIV
GbrIr56d/2  FYVTLCILWLSEEKRDFS--LAFL--QSISSFLYLPPQTLNTRAKYTHILSILLFILGFC
GmmIr56b/2  VYAAALMTIQRPTVSFTR---NLL--YSFALMHDSPNANINKNNKCARVQIFFLLIFGFI
GffIr56d/3  FYVTFAIWWLTEERRDFT--LAFL--QSISSFLYAPPLQILYLHIKYTFFSILLFILGFC
GaIr56d/3-  FYVTFAIW---LTTEERRFSLAFL--QSISSFLYVPPLQILYLHTKYVFFSILLFILGFC
GpdIr56d/3  FYVTFAIWWLTEERRDLS--LAFL--QSISSFLYVPQILYLHTNYMRFFSILLFI-LGFC
MdIr128/4-  LYISLGIWLCSPRQKDLS--KSFL--QAICSLMLIAPLKVLQLRLWRMLLFVLLFVFGFL
MdIr127/3-  LYITIGIWLCSSQSRDLS--LSFL--QAICSTILIVPLRVLMAPTLRMFIFILLFLMGFF
MdIr129/3-  AYITLGIWFCTTPQRDLS--LSFI--QAICSLLLIPPLRVLTLPCCRMFIFIILFVLGFI
AgIr141/3-  RFNQRLQGWYSSLPLFHE-----------HLTMYIHYTHLSYHEQSSQILSIVLLPFALL
AgIr136/3-  AFYVWYLLVLAHLRQHRR--------DMYDLV----NTPLH-------IFRIVLL---FL
AgIr137/1-  ICFLLYRLILKTLQRRHP--------NAFPII----NTPLH-------ILRILLL---FL
AgIr138/2-  AFLIVYRLFLRPIQHQYP--------DVF-------PAIDTPLQLLRMLL-------LFL
AgIr142/10  LVRQMIKLF----SFFKR--------RCNRFTLKKTTCRWSFGSFGSLTTVGVEL-VSFL
DmIr85a/3-  LVANVFCYILKEVGRVPM--------QLFAGALTMPMTQIPPNHSIRLFLIFWLY-FGLL
DmIr68b/1-  LVVVLVFWVMQLQRRIPRFQATWY--EILEMFVGEPAGRLSSFSSMRTFLMGWIL-FSYV
MdIr68b/4-  ALVLLLFKLLQLVGRLPAWHWYELLEMFWKTQLGEPVEGFSRISSLRQFLIAWIL-FSYV
DmIr41a/2-  CAEATGLVLAYSEQALYVTCTSFGVCTTFKLFISQSGNSKAYSLTVRVLLFACFL-NDLI
MdIr41a/7-  FVEVASLALAYFESHFISESLKFGVVTTLKLFVSQSGSKKVISQTVRVLLFTCFL-NDLI
AgIr41a/1-  AVSTVCEMVVSVTQKFNPACESIMAIISIFILQSVLIRTTRNPYCSQMILIGSILFVGLM
AgIr41t.1/  LVGIIATWLAGVRLRLLLISEQLTLSDAALMMVAQSSPIRTDLWLCVCLFASLLL-AGFM
AgIr41t.2/  LVGIIATWLAGVRLRLLLISEQLTLSDAVLMMVAQSSPIRTDLWSCVCLFASLLL-AGFM
AgIr41n/9-  VAGAFAVLVMSSRQRILQFSDSVL--IMIGFFMEQGVPMPNELVASCLLFATLMF-AGFM
AgIr41b/1-  CVGTVAVFLTEARHHIRPHNNRLIDSIFFMVSLYVESVPLPNSLLAGSMLLTFLLFGGFM
AgIr41c/1-  TAGTLTVFMVSARLRILPLLDALF--FMFSLYVEQSARLRKDLLAAAILLAALLF-GGFM
AgIr133/6-  TGSFLLNW---QAQRFPN--------ALLLTLLFGDQAQRYTLAERRLLTVGSVL--LFT
AgIr134/7-  LAGATIVLNCRPARFGHS--------ILLTILFGDQDTRNSYGRTERRLIFFAVL-VMFF
AgIr135/7-  AAIFLLNW--RSHRFQHN--------ILLTVLFGDQADERYSLPERRLIFLAIVL--MFF
AgIr101/2-  FGVPMIIFLLEAACRLDVSHTFGTKVLNLVGIIYNVSVKLPRADRKRWIIVGLLV-YNIV
AgIr68a/2-  FAVGFVFYMLKLRHKKPKFSDCII--YTYSMLLLVSLPRIPEKWPLR-MLTGWYWVYCVL
DmIr68a/2-  FVVGTVFYAISLNAIINGYTNCIL--LTYSMLLYVALPRMPRNWPLR-VLTGWYWIYCIL
MdIr68a/4-  FLVGTVFYFLSLHALLMRFSNCIL--LTYSMLMYVS-MPRVPRNWPLRVLTGWYWLYCIL
GbrIr68a/4  FLVGMLFYLISLHALLVRFSNCIL--LTYSMLMYVSLPKIPKNWPLR-VLTGWYWIYCIL
GffIr68a/3  FLVGILFYLLSLHALLVRFSNCIL--LTYSMLMYVSLPKIPKNWPLR-VLTGWYWIYCIL
GaIr68a/1-  FLVGILFYLFSLHALLVRFSNCIL--LTYSMLMYVSLPKIPKNWPLR-VLTGWYWIYCIL
GpdIr68a/3  FLVGILFYLFSLHALLVRFSNCIL--LTYSMLMYVSLPKIPKNWPLR-VLTGWYWIYCIL
GmmIr68a/3  FLVGILFYLLSLHALLVRFSNCIL--LTYSMLMYVSLPKIPKNWPLR-VLTGWYWIYCIL
DmIr60a/5-  IISWLFWFTLVILPEPKYLSLTAI--NALAVTISIAVQERPICETTRLFFMALTL-YGLN
MdIr60a/3-  LITWLTWFVLVFLPEPPEWSLTGI--NSMAVSICVSVNERPLCMASRFFFISLAL-YGLN
AgIr60a/1-  FVSALVWRLVAYLPELAALSMCFL--NTWSVFLCISANNRPECNALRLLFMGLTL-YALN
AgIr100i/4  FAGGYCWYLLKWTLRKVSAQYTVLSIEMWLVLLGASSTYLPVRMIERTLLVAFLI-ANVI
AgIr100a/1  LACASVWALLRCVRHVKPRRTVQLYVDSFILLVSAPYQRFTRSGVERLFLTGLLL-VSLI
MdIr10a1/2  FFSAFMWMVFRLTWKMEIWQYLIILKDTWVLWVRVNVNHLPVMSTEKVFVGVLCF-VSVI
DmIr10a/3-  FACALIWLTLRINLKLRIALGIMV--DTWVVWVRLNLSHLPASYAERMFIGTLCL-VSVI
GbrIr10a/8  FLSSIIWILIRVNLKMKISGRIFN--DTWVALVRADIVHYPPPYANECIFIVSLCLISMV
GffIr10a/1  FFCSTIWTSIRINLKMTIYGRIFN--DTWVALVRVNIVRYPPFANECILIASLCL-VSVV
GaIR10a/4-  FLCSTIWTSIRINLKMKMYGRIFN--DTWVALVRVNIVRYPPFANECIFIASLCL-ISMV
GpdIR10a/1  FLCSTIWTSIRINLKMKMYGRIFN--DTWVALVRVNIVRYPPFANECIFIASLCL-ISMV
GmmIR10a/1  FLCSTIWTSIRINLKMKMYGRIFN--DTWVALVRVNIVRYPPFANECIFIASLCL-ISMV
MdIr10a2/4  FLASVVWIISLIHRRKFRWQYLLILKDSWVIWVRQSVNYYPAFEAEKVWLISLCL-VSMV
MdIr10a5/1  FVCGFIWVLLRLNLRLKLVVRIFI--DTWVVWVRVNINHYPPFNSEKIFIASLCL-VSVI
MdIr10a3IP  -----------------------------------------------------------E
MdIr10a4IP  ---------------------------------------------------------SMV
DmIr100a/3  LLGALVWLILRVNLILGIARRIFV--DTWVIWVRVNVGRFPPFHSERIFVASLCL-VSVI
MdIr100a/3  ILASFFWVLLRANLKLNPWYTVFI--DAWALWGRMIILRFPPSNAERMFAISLCL-VSVI
DmIr7d/1-5  GLHWIVGS----------------------------RWRMPSP-----ILAGWML-WIFV
MdIr110PSE  VLKLTLLP----------------------------IIRRRNTKLYSIFLMAWLY-ILFA
MdIr111/1-  IVKIALLR----------------------------MIRKHKIKFHSILLLAWLY-FLFF
AgIr100h/4  AVVSLCYLAIYPAWEHGRQDLTGLVGQIVGALLTAPTNGFHRTTTHQKLFVAFGLIWGLT
MdIr126/3-  TLQVMVVQLLRISKIFKL---TWL--DILGLALGNSRNIQYQFQSTRYFVMLIAF-AFMV
MdIr125PSE  VIVYITLFVLPMVMKKNSPICMWL--DIIGLALGNSRTISHRRPGSRFFVAAWTF-GFLI
MdIr123PSE  MFGLTTFLVLRTPNNAVVAQNSWL--DVVGLALGSSRNIRYHSMGTKYFVMLWTF-GFVI
MdIr124/4-  IFALTSFLALRAFRKTNVIQNSWL--DVVGLVLGNA--RNIRYSIIGCFATLWTF-GFVI
AgIr7h.1/5  AIGALGAL---HRRHRLL--------HFWRTVIGESGRTVPRRTVARLALLLWVV-HAAL
DmIr7c/10-  IFGFVLICLLKPGLRNLVNRLPFM--GMWASLLGGLALYNPQRNFARYILVMWLL-QTLI
MdIr104/19  LFAILLIYFIRLGRSDLMNRKPIT--NLIAALFGVGVNKLPYRNFARYLLTVWML-YTFV
MdIr112/19  FFAILFIYYIRLGKSKLMNRLPFT--NLLSTLLGGSYSQLPYRNFARFLLTVWIL-YTMV
MdIr105/21  CFAIGFIFYIKLGKSNLMNRIPFT--NLLNTLFGGVSGNMPQKNFARYLLILWMM-YTFI
MdIr106/20  LFAILCIYYIKLGRSRLMNRIPFT--NLLSTLFGGVFGQMPQRNFARYILSIWLL-YTFV
DmIr60f/1-  ------------------------------------PXTLPTPELQCX------------
AgIr7i/1-5  TTILCLYVVLFGKHRPRRERIPGLYYTFWTILMGGP-GREVHRHSTRLYVISLVL-NALI
AgIr7u/1-5  AGYLLLTVLVFSRLVTTVFRNPAY--NVWVMLMGGP-SRPVRQTSIRLFLAGFVL-NALV
AgIr7w/1-5  AAFALVALALVVNRRLARLQHPLY--QLWVLLMGGA-VGWLRLDSTRLFLIGFVL-NALV
AgIr7t/5-5  AGISTLAWALFIGWRLVALRHPCY--TVWVLTMGGP-CGALRMDSTRLFVVSLVL-NMLV
AgIr7y/1-5  LAGMVVIGTVQLHRPAVRVSTPVL--NLLSVLFGGAVVQLPMRNFARTLLFLWMY-YCLV
AgIr7n/9-5  AAGLAVIGLLRAGSPTARPNRAWP--AMIAVLLGAGLSRAPRGSFARALLLCWLA-GTLV
AgIr7s/3-5  GVGLGVLATLRLPLDGRQLQAPAL--NLVRVLLSSPLPFTPTGTFPRTLLAQWML-VSLL
AgIr7x/9-5  LGVAGVVGGLSGRRARSWVRMPLL--GALYLLWGGSVVAVPGRNFARSLLALWLG-FTFV
MdIr113/2-  VIGNVILFSITVDRQIKYKQRPIY--NMVIISLGGPVARDPKVPFSRFLLMVWLL-ASFV
MdIr114/4-  VLGNALVIGVMTKCHLKYPHSPIY--NTFVISLGGGISRDPKIPFSRFLFMVWML-ASFV
MdIr115/4-  VIGNVIVFAAITNCQLKYPQRPLY--NTFVISLGGPISRDPKIPFARFLLIVWLL-TSFV
DmIr7b/1-5  ILACLLLMLLVWRHHHELPRNPYY--ELLVLTMGGNDRWVPQRFPSRLVLLTWLF-ATLV
MdIr107NTE  ALSSLLIFTCEGRRWRKQNRTPQY--HLFVLALGATSTQLPRYNFARFLLMCWLL-GSLV
DmIr11a/4-  LLAVLSTCWLRRLGLSHP------IEDLLTVIVGNPDHRLPGKGFLRYLLASWML-LTLV
DmIr7a/1-5  LLLVLVLWMRNLVCGRSDLASHAL--QVLTTLMGNPARSLPRSSRLRILYAGWLL-LVLV
MdIr101/3-  LVAVVLIQLVQFGNLALWNRHPMR--NMFMSNLGYPTAAVPGRNFARFLLMAWLL-LTFE
MdIr102/6-  LIIIALIYWLERGKRSCRNKYSIH--HLFVTLLGSPSYAVPRRNFARFLFVAWLL-WSLE
MdIr103/1-  FIIIIFIAWIERGWWTLRNKYSIH--NLFVTLLGSPNYAVPRRNFARFILVAWLL-WTLE
MdIr108/5-  QIVMAIGYLLQQYRKFTLPTTPVT--NIVKLFFGQGLEILPRSNFTRFVLVLWDV-YGLL
MdIr116/3-  LLLLVFTFIFEIHIPTLHRCTSSININIIATSLGQPNTLQPQRNFARYFTTMWAL-MTFL
MdIr118/1-  IAVILGVYIFRIRHTTVV--KPFT--DVFISMLGMPFVHMPPFKELRVFALSWIF-FTLI
DmIr7e/7-5  ALSALIQLIVGMLRERMG-SRFWL--NLELVFVGMPLLECPRSHTARLYCVMLMM-YTLI
DmIr7f/9-5  LIHLGIHL---SARRGNE-EDGGGGLQVVALLLGAALARLPRSWRHRFIAAHWLW-ASIP
MdIr121/1-  LAMITINQMRRSNSMTNL--------QFIEIFLGLSTLYRPRLKWHSLSFLIWLW-CSFL
MdIr119/1-  LMTIAINQTQR-------HTNPFTNLNFAEILLGLSTLYRPQLKWHSLSVLTWLW-SSLL
MdIr120/1-  LVMICINQMRRTNPMTNL--------QFLEILLGLSTSYRPQFKWQSLSVLTWLW-SSLL
DmIr7g/2-5  RLALVL--------------------AVYAASLGLP-IDPPERPSLQLLFASWLI-FGLI
MdIr117/1-  ASILLVTRLVRQRPKSMR------TFSMLTSAFGLPVRETIKHRHSYFMLGPWIW-GTFL


AgIr139/3-  LKCAYEAKLVSYIAEPPRLPD-AASIEDLRERNIIVHSRKINIMEDDK-LNGIVEFYVHF
DmIr47b/1-  LRCILSTSLPNSNXLRSRLRDNSPXXXVLQAXSYSALWXLTG---------------TAX
DmIr87a/10  FSNTYQSFLISTLTTPRSSYQ-IHTLQEIYSNKMTVMGTSEHVRHLNKDGEIF----KYI
AgIr140.1/  IVYSYQSLIISYLTYTRYSPE-INTMDEIRNNC--IFPSGSSWAAYFDFHTDGEYDDLFA
AgIr140.2/  IVSSYQSLIISYLTYTRYSPE-INTEDEIRSSCIFPFESNWARHYDFELDGEYDDERLLL
DmIr56a/3-  LLSSNISITTSALTTGFWEPP-IINVETMRASGLHILTEDPTILQAFKENILPSSLALVI
DmIr47a/2-  LSCIVAAQTSTILTMKPQYRH-IKNFQELSDSNITVVCNHLNYLTIKQQMDPKFMAKNIW
DmIr94a/4-  FGGFFDCKLRSFLTKRPYYSQ-IENFSELRKSGVTVVVDHTT--RQFIEQEINANFFNVR
DmIr94b/1-  FSIFINCKLSSMLTNPCPRPQ-VNNFEELKTSGLTVVMDHDAENFIEKEIGVDFFNQRKV
DmIr94c/2-  YSNFVSCTLSALLTKPAQNPQ-VRNFKELRDSGLITIMDKYTHSFIEKHIDPEFFDHHYL
MdIr162/1-  NSSLFNSKIYSYITHPSPSKP-IRNYEDLENSALKVAIAQVEFDYFNYVSNISSNLSFYI
MdIr151/5-  ITVQFSAILQSFLTHPLIVP--VKNLKDLQANNLKIVIFKNDLDFIKNSRILNYKRFLPE
MdIr152/29  VTVQFSAILQSFLTHPLIVP--LKSFKDLQANNIKIVIFKNDLDFIKNSRSLNYKYFLEI
DmIr54a/1-  VSSIFGAGLDTLMAHPPRQFQ-ARSFAGLRRTKIPLVTTEED-------FPTWMKLRPML
DmIr94d/1-  ITSWYNSYFSTFVTSAPRFPQ-LTSYESIRHSNIKIVIWKPEYEMLLFFSENMEKY-SSI
DmIr94e/4-  ITAWYNSYFSSYVTSAPKQPP-FRTYDDILASKLKVVAWKPEYAELVGRLLEFRKY-ETM
MdIr94e/20  LTTTYNAYFSTYVTKAPKTAP-INTLDDIMASGLKNIVWEPEYNEILSRVPEFKRYA---
MdIr159/1-  FNTAFVTQLQTLKATPTTEKA-IRTVADMEKANLKFGIVQDEVDILKSQGIFDEFQSVSQ
MdIr160/1-  FNTAFVTHLQTFKATPTLQKP-ILTLDDMRKANLKFALINAEENLIRTQHLLSGYETACK
MdIr161/1-  FNTAFVTYLQTLKATPTLKNP-ILTLDDMREANLKFALIKEEEDLIKTQYLLSGYETVCQ
MdIr158/1-  INSSFATYLQTYKARPPTEKP-IMTLNDIRSSKLKIAFYKEEYKFMQANNLSRPYDDAFL
MdIr157/1-  MNTSYTTYLQTFNALSPRDKM-ITNLDDLHETGMRLLMYNDEYNMIKAYGQEHIFRSVVT
MdIr154PSE  INTTYVTYLQSFNANPPTEKP----AXDILHHRKKILMYEDEYQTMHEIFTQSEIYPIKV
MdIr155/1-  VNTTYVTYLQSFNASPPTERP-INTLEDALANPKKILMYEDEFSKMNNEIINDYDLFIEV
MdIr156/1-  INTTYASYLQSFNASPPTEKP-INTLQDVLQRNKKILMYDDEFKKMTNELFADYDMYVKV
DmIr60d/1-  LSNYYMASLTTWLVHPPASDR-ILEWDQLRYLHLKVLTIPEEFKYMSLILGTDFMTAIFQ
DmIr60b/1-  FSNYSITSLETWLVHPPSGHP-IHSWEQMRTLNLKVLIVPSE--LDSM-TKALGKQFLFE
DmIr60c/1-  VSNYVIVYLTAWLIQPPTSDP-VTDFDQMRRAKLKILMVPTDMDYLKSIRGAEYVDAVFQ
DmIr94f/2-  LICFLQAQLSAYFIGPQKVNH-ISNMQQVEESGLKIRGMRGEFMEYPIDMRSRYASSFLL
DmIr94g/4-  VSSNYVGKLLNLFTDPPSLPP-VNSLAALMESPVRIISIRSE--YSAIEFTQRTKYSAFH
DmIr20a/1-  LLTTCSAQLLSLLIFPPYHVR-IASFEDLLRGDQKILGMRNEFYNFDGAFRARYAGVFYL
DmIr94h/8-  MLCSSSAQLLSLLMSPPLHTR-IKSFDDLLTSGLKIFGIRSELYFLDGGFRAKYASAFHL
MdIr153/6-  YTTAFSVQLNAFLTRPTVQS--ITSLEDMLKYRITILTAKNEYTTLMKLSGDHFIPYFKV
DmIr52c/1-  STTMYTAYLQAFLWGPPIEPR-LTSFDDVKKSRYTMAINIYEREFLEALNVSLE---DVE
DmIr52d/1-  TTTMYTSYLQSFMWGPPIDPK-MCSFADLENSRYKLAIRRYDIEMLRPFNVSMD---HVV
DmIr52a/3-  ITTMYEAYLQSYFTQPPSEPY-IRSFRDIGNSSLKMAISRLEVNVLTSLNNSHFREILLI
DmIr52b/1-  LTTMYEAYLQSFFTNPPSEPE-ICSFQDVGSYNRRIAMSALEVNGLIKTNNSHFREILEI
DmIr67a/2-  LSTLYAAHLKTLLTKRPTSQQ-ISNFKQLRDSPVTVFFEEAERFYLKHAWDRPIRYIQLN
MdIr165/5-  LSTEFSAKVNSYFTSAPYHRQ-LERLEDLVDSPIKILLHPADALIMGQWLKKWHHI-AVI
MdIr177/5-  ITVLFGANIKTLFTQPPYHKY-IETNEDLKESPTKIFSDPTYAVDLLAFYNQDS---VVV
MdIr178PSE  ITVNFAAKFSTTFTQPPYHRA-IETIQDLQESPIKLLTDYAYGPSLSRTYGKDK---VHI
MdIr163/3-  MATQFSADINTYFTRPPHHPE-INSYKDLLGSPKKILINSADAQEIHDWLDPYRK--SMI
MdIr166/7-  IATRFSANMNMYLNKPPYHPQ-IRNYHDLRESKMKILVDVADSRDSEDLRE------FIV
MdIr172/3-  ISTQFSATMNTLITSPPNHAQ-IQSFEDLKHSSLKILAITSDIEAIEDAADAIRD--SLL
MdIr167/4-  INAQFSARMNTLFTSPPMHKQ-IETLWDIRNSNLKINVLRGDLAIMGGIMLDIFRS-LII
MdIr168/3-  INTQFSARMNTLFTSPPRYKQ-IETLEDIRNLNFKINVLKGDLAIMGDVMLPISRS-VII
MdIr176/1-  ISVQFSAEMNTFFTSPPQKHQ-ISTFEELSRQSLKILLDARDVAEYREWLPTIGK--AYI
MdIr173/26  ISTQFSARMNSLFTSPPYHRQ-IRTFEDQRGSPVKLLVDTADAYKLSYYYDEKNI--DAI
MdIr174/1-  LYAQFSGRMNSLFTSPPYHPQ-VRTFAELKRSQIKLLVDIADARKLGYFYSERNI--NAI
MdIr175PSE  IGTQFSARINSLFTTPPYHPQ-IRTFDDLRQSNIILLVDFGDVEKLKFYFYEKKL--TAI
MdIr164/2-  LNTIFSVNVSTHFTHPPKHRQ-IETMTDLLNSPLKILLYDLEATVILDHGMAYRP--VFI
MdIr169CTE  LNTLFSVNVSTLLTSPPKHRQ-IENPQDILESSLPILLHDAEAYAMRYRIEDYVR--AVI
MdIr170/32  VSTQFSARVQTLFTHPTYHQQ-IEDMEQLRQSPLKILLDAIEAQYILPHIEAVKS--SLI
MdIr171/5-  ISAQFSARMNTLFTRPPHHRD-IESLQDIEDSSMKILLESSEAKTIEKVLKPISK--SLV
MdIr149/4-  ITNFYTSSLWSLYTSKVYESE-MKLLTDIGNTNLKLFIYSLDKGYFDVIANNLPPIIQRL
DmIr48a/1-  YSTSYLRLLKSMLIAETFEKQ-IQTFEELAESNIPLLINPYDRMIFQHHHIPKSLWTAVR
DmIr48b/3-  YSTEYLGLLKSMLISEVFEKQ-IDTFEALVESNITLMVDPYDKILFAKYNMPEILSPIME
MdIr148PSE  LANWYLSLLSSLLSSRLYDRY-ISCLEDLQKHNLSIILSEYEYLFLKT-SQLSPLISQLQ
MdIr146/8-  ISNYYLSILSSILLTKIYKRE-INSVADVVSHNLSILTTDFQQWILEVTKASPLIR-QQT
MdIr147CTE  LSNYYLAILSALLLTKIYKHE-IDSIADVISHNLTIVTTGFQQYVLEITDAPAEIRRTVL
MdIr144/3-  LSNYYLAVLSSLLLTKIYERE-IESIQDVLSHNLTIMTTEFQQYVLEVTKAPEQIRQQTV
MdIr145/1-  LSNYYLAVLSSLLLTKIYERE-IDSIQDVLDHNLTIVTTEFQQYVLEVTKASPQIRRTVV
MdIr150/3-  ISTLYVTFLSSILTTNVYEPQ-IDSVEELKQRKIPILTNDLDIEVLKYFDSLDKISGNYL
DmIr48c/1-  LSNLYVALLSMMLTTKLYQRP-IENLADLKAANVNILLQTHNIRPNSV-YGSSEELRRFL
DmIr67b/1-  LTNLYVAQLSSNSAAGLYEKQ-INTWEDLDKSDSIWPLIDVDIKTMEKLIPDRTKLLKIV
DmIr67c/2-  LTNLYTAQLSSYLTTGLFKSQ-INTFDDLFREKRTLLVESFDAEVLHNMTKEKIIQKIIL
DmIr60e/1-  LTNVYLATLSSILTSGLYDEE-YNTLEDLARAPYPSLHDEYYRSQMKAKTFLPERLRNSL
DmIr62a/2-  LGQTYSTKLTSSLTVTLIRRP-DNSLEELFLLPYRILVLPTDVYAIVDSLGHAEQFSKFS
MdIr142/1-  SSQLFSSNLTSFLTSNHFKSP-PPEFQEILEDSKPIMMRPFDAQSFTEYFKIDVIASHFV
MdIr141/1-  ISQLFSCNLTSYLTANYLKGP-PSRLKDVLAENIPIMMIPFDVESFSNFYKIKLIDSQLV
MdIr143/1-  ISQMFSCHFTSLLTASYVKGAANIRLEDIFSARIPIMTRGYDVELFAKLYKIDDFDRKIR
MdIr138/1-  VSQIFSSNLTSLLTENYVKET-SIKLRDVLSAKVPIIMRYFDTDSFVRFHKIANVDLYFV
MdIr139/7-  ISQIFSTNLTSFLTANYLKGT-SSQLKDIIAANIPIVLGKVDAQPFLSYNHVGKKSLKFI
MdIr140/1-  ISQIFSTNLTSFLTANYIKGS-ASHLSDIFSANVPIIMRSFDARSFARYHNVEKVDLNFI
DmIr56b/3-  LTNYHLSHMTAFDMKPVFLRP-IDTWSDLIHSRLRIVIHDSLLEEL-----------RWL
MdIr179/1-  LSNLYLASLTSFFSGLTFRPQ-IRTLDELVKRNLAVETIDYDIPSILD-NRGLPKGFLLK
MdIr135/2-  YSLSFIAGLTSALSATIFGKK-LETLEDLRRANISIMMLDYMYFMYNYMDIIPNSFESNV
MdIr136/2-  VESTFCASLTSLLSTTVYGDQ-IDTPEDLLRSGLQIMVNRYEKEIYFDSELLPAVLRPRL
DmIr51a/1-  VTNLYSIMLGSFFTTLVVGEQ-VDSMQQLIQXQQKVLVKYYEVSTFLRHVEPDLVDGLLV
DmIr51b/1-  STSWYNIELDSFFTTIVVGEQ-VNSMDQLVHQQQRVLVKEYEINTFLRHVEPRLVEKLLV
MdIr134/2-  LAAHYTSMLGSFLAVTVIKSD-INSIHDVIHQHLPVMIIDYELEFLEEEVLNLPPKFLLH
MdIr130/1-  LTANYTSLLGSILTVTIFRGQ-INTMEDLIRANISVMIIDYEYDFLMSGGLNLSQDFLIR
MdIr131/1-  ITSLYCSYLGSALTVSLFREQ-INTLEDIIRLQLPIMIIDYELEFLESQGFPLQPEFLLL
DmIr56c/3-  LSAYYTSNLGSILTVNLFHAQ-INTMNDIVSAQLPVMIIDYEMEFLLNLNKELPQEFLLR
MdIr132/2-  LSANYTSYLGSFLTVSLFRAQ-INTMEDLIQAQLPVMIIDYELEFLLSEGFQMPEEFLIR
MdIr133/1-  LSANYTSYLGSFLTVSLFRAQ-INTMEDLIQAQLPVMIIDYELEFLLSEGFHMPEEFLIR
DmIr56e/1-  -----------------KXKP------------------------------------RLL
DmIr56d/3-  TSNLYISRMTSYFTTAPPVRQ-INTVQDVVEANLRIKMLAIEYERMAKSPLQYPESYNQV
GbrIr56d/2  LTNLYQSKMSSYLTASLPDSQ-INTMADLLATDLKVMVMEHELPILKSAGFHSEFL-KRL
GmmIr56b/2  LSVYYITFLASYFIYPISQPH-IDSLDAIIDAGIDVIITPRTYEILRSGNFSNFHEFVMR
GffIr56d/3  LTNLFQSKMSSYLTASLPDSQ-INTVADLLATDLKIIVMEHELPILKAIGYDDAFLKRFV
GaIr56d/3-  LTNLFQTKMSSYLTASLPDSQ-INTIADLLATDLKIVVMEHELPILEAIGYDDAFL-KRF
GpdIr56d/3  LTNLFQTKMSSYLTASLPDSQ-VNTIADLLATDLKIIVMEHELPILKAIGYDDAFLKRFL
MdIr128/4-  LTNIYLSKMASLLTAYSEPQQ-INSIEDIIGAQLPIMMMDYEYEVLLSYNFPQQFMDLII
MdIr127/3-  ITNLYVSKMASFLTTTTEQPQ-INSVQDVIDAGLKIMIMDYEYDILVSNNFPEPFMDLLV
MdIr129/3-  TTNWYVSKMASFLTASKEPPQ-INTIADVIAAKLPIMIMSYEYQVLKEYNFPQAFMDLII
AgIr141/3-  GLLLCLSLLLALRTGNSYRSD--------RNQSRPVSFIDTLIWMVGVLAQQGS---IIR
AgIr136/3-  LTEYYTALLTSSLGLSQVPFY-PTTIQEFVKTPTPLLVLRRDLISILQENKDFARK-MIF
AgIr137/1-  LSEYYTALLSSNLGLSKLPAY-PRTFEQFKKSTIPLIVHRPESYEFLRNNEDLMSR-TIR
AgIr138/2-  MTEYYTAKLTAILGLSEVPIY-PRTLAEFSSSPIPLLASHRSGYQYLIDNPQVHAK-TIE
AgIr142/10  LIEAYLAKITEFLLYCRFRSD-PQTLDEFFRSTIPVLVPEYMDPLVEALGPTVAANFHAK
DmIr85a/3-  ICSAFKGNLTSMMVFQPYLPD-INQLGALARSHYHIIIRPRHVKHIQHFLTLGHKHEQML
DmIr68b/1-  LSTIYFAKLESGFVRPSYEEQ-VDRVDDLVHLDVHIYAVTTMYDAVRSALTEHQYGLQLP
MdIr68b/4-  LTSMYFAKVESNFVQPAYEPE-IDSLEQLPQLNLPIYAFDIVFEAVKVSLNPKYYEWGVR
DmIr41a/2-  ITSIYGGGLASILTIPSMDEA-ADTVTRLRFHRLQWAANSEAWVSAIRASDEALVKDNFH
MdIr41a/7-  ITSIYGGGLASILTVPSYDEA-ADTLDRLWSQKLQWAANSEAWVSAIRNAEDDRINGLEN
AgIr41a/1-  IGNAYSGGLASVMTVPRFEKS-IDTVQDLADRNLRWGSTHDAWIFSIQLATQPTI--VKL
AgIr41t.1/  VSNLYSGGLASVMMVPKYEKS-IDTVVDFAATGMKWFGTPYCLEEIRNASEPHLQQITFR
AgIr41t.2/  VSNLYSGGLASVMTVPKYEKS-IDTVVDFAATGMKWFGTPYCLEEIWNASEPHLQQITYI
AgIr41n/9-  IGSSYNGGLASTMIVPQYEKS-INTVHDLAETRTTWVGVTVNWLFSIQLAYQPDM--LTL
AgIr41b/1-  IGNSYAGALACVMTIPRYEKS-IDTRADFAASGMKWSGPTVAWMNSLL-MAEQPELVRYE
AgIr41c/1-  IGNSYAGALASTLTLPRFEAS-IDTVDDFLARGMRWTGGSAVWIYTLYLATTPAMIRESF
AgIr133/6-  LTEAYWGKLHALFMVSLNEPH-LRTVEQFLRTSVPLEVVHRDAASYYHELHRHRQ--LIV
AgIr134/7-  LSEAYTARLLSEFIRSLNEPH-LTTIRQFAASGITLELPSVQRDRATLLTEELRH--NLL
AgIr135/7-  FSEAYSAKLLSTFIESLNQPR-IRTLRALGASDVPIGVLHYEDVEGYEQLHR-----NLE
AgIr101/2-  SYPIWQGVTIRYLHPSNQQVNNINSLEELIETELELKVSHYHEHIVRHEGPHFQSPVRLS
AgIr68a/2-  VVVAYRASFTAILANPIPRVT-IDTLQDLAESSVRCGAWGEQNRLFFQMAQDQYSQTGAK
DmIr68a/2-  LVATYRASFTAILANPAARVT-IDTLEDLLRSHIPPSTGATENRQFFLEANDEVARKVGE
MdIr68a/4-  ITVSYRASFTAILANPAPRIT-IDTLDELLQSHLSVGSIENKKLFDNAFDQVLKELGTDV
GbrIr68a/4  VTVAYRASFTAILANPSSRIT-IDTLEELKNSQLTVGSEDNKRLFVDAFDKILIELGTQV
GffIr68a/3  VTVAYRASFTAILANPAPRIT-VDTLEELKNSQLILTVGSEDNKHLFDNAFDK----TLR
GaIr68a/1-  VTVAYRASFTAILANPAPRIT-IDTLEELKNSQLTVGSEDNKHLFNNAFDKILRELGTQV
GpdIr68a/3  VTVAYRASFTAILANPAARIT-IDTLEELKNSQLILTVGSEDNKHLFNNAFDKT---GKI
GmmIr68a/3  VTVAYRASFTAILANPAPRIT-IDTLEELKNSQLILTVGSEDNKHLFNNAFDKT---GNI
DmIr60a/5-  VVATYTSKMIATFQDPGYLHQ-LDELTEVVAAGIPFGGHEESRDWFENDDDMWI---FNG
MdIr60a/3-  VTSTYTSKLISVFSNPGYLHQ-IDTLPEVVEAGIPFGGYEESRDWFDNDEDYWV---FDK
AgIr60a/1-  VTTIYTSILITMLTNPPLAYQ-MDTIEEILASGIGGRLDSEDWFINDFADDRLV---SEQ
AgIr100i/4  ISGTFQGTLTTAFSTKSYYKD-LNTLAALDKSELPIATSSRSLLDIFGNDSLSPLYQLKG
AgIr100a/1  FVSLYTSGLAAVFVNPLYYPD-IGTLQQLDESGMAIPVKYRGFLDDVFAVNYSRLMDLRA
MdIr10a1/2  FGAIFECSLASVNIKPLYFKD-MKTLQEFDDSGMHIVIRYISMADDLFAPDTSALFDNKT
DmIr10a/3-  FGAIFESSLATVYIHPLYYKD-INTMQELDESGLKVVYKYSSMADDLFFSETSPXWNDLR
GbrIr10a/8  FGAVFESSLATAYIRHLYYKD-IYTLKDLDKSGLIMYKYSSMVDDLFDDDDDDDDDELKK
GffIr10a/1  FGAVFESSLATAYIRHLYYKD-IQTLQELDNSG-LVLMYKYTSMVDNLFDEETLLFSLKR
GaIR10a/4-  FGAVFESSLATAYIRHLYYKD-IQTLQELDKSG-LVLMYKYTSMVDNLFDDETLLFSLKR
GpdIR10a/1  FGAVFESSLATAYIRHLYYKD-IQTLQELDNSG-LVLMYKYTSMVDNLFDEETLLFSLKR
GmmIR10a/1  FGAVFESSLATAYIRHLYYKD-IQTLQELDNSG-LVLMYKYTSMVDNLFDEETLLFSLKR
MdIr10a2/4  FGAIIESSLASSHIEPLYFQD-IRSLADLDKSGLPIVYRHASMKDDLFVGNQTSELYRYM
MdIr10a5/1  FGAIFESSLATVYIHPLYYKD-VQTMEDLDKTGLFVIYKYTSMGDDLFFSETSPLFANKK
MdIr10a3IP  FGAIIESSLASSHIEPLYFQD-IRSLADLDKSDLPIVYRHASMKDDLFVGDQTSELYRYM
MdIr10a4IP  FGAIIESSLASSHIEPLYFQD-IRSLADLDKSDLPIVYRHASMKDDLFVGDQTSELYRYM
DmIr100a/3  FGALLESSLATVYIRPLYYRD-VNTLRELDESGQPIYIKHPAFKDDLFYGHNSEVYRDAK
MdIr100a/3  IGALFDSSLATVFIKPLYYKD-ITTLEQLNKANVRIFYKHPAIKDDLFTGHSSPIYQDQR
DmIr7d/1-5  IRASYEASVFNFIQNSPVKPS-PRTLDQALSGGFRFITDHASYRMTLKIPSFQGKT-LIS
MdIr110PSE  LRIGYEGVMFHVITNPPFQPL-PMTLEELFNHNFTLFTDYSTNRLLELMPSLKAIS-QIV
MdIr111/1-  FRVGYEGVMNHVITHPPYQPL-PQTIEEFIEQNFTLFADDSTNRILDFIPHLKEIS-HVI
AgIr100h/4  ITGAFQGSLVDVYTTPTSMKN-LDTLAELDASGLSITVTAPALIVDVFGTERPGSTLNLK
MdIr126/3-  INGSFQGKLYAAFHLKSNRG--LNTVSELIAKNYTFLKKKFILQELLDALQVPRA--QIK
MdIr125PSE  ILRTFEGKLYGAFHSQINTPP--NTVKNLIRDNYTFYMRRFFQGDLIRPFNIPSS--QIV
MdIr123PSE  VWGAFQGKLYGAFHIDVVPPA--HTVEDLVADNYTFHIRRYFRGDLIEALNIPPT--QIV
MdIr124/4-  VWTAFQAKLYGAFHIQAISRP--YSVDNLIANNYTFHIRRYFNGDLIEAMQIPPA--QIV
AgIr7h.1/5  LRESYKGSLVGFLTEPNPLAD-IHSLEALVQAGYRFVMTETVYHTVFDRSSTNRRPLQVL
DmIr7c/10-  LRAAYTGQLYLLLQDVEMRSP-IKSLSEVLAKDYEFRILPALRTIFKDSMPTTNF--HAV
MdIr104/19  LRSAYSGELFKILQDGSSRNV-MSSIEEVVVNNYTIYAFATLEKVIKESVPEAKVE-MVN
MdIr112/19  LRTAYSGELFNILQDGKARNN-FQKLQEIVERNYTIYAFPAVETVLKF-LDPQPSTGVDS
MdIr105/21  LRSAYSGELFNIHQDGTGQNN-LQTLSEVVANNYTIYTFGVLNSVMRNAIPGGH---IKN
MdIr106/20  LRSAYSGALFQILQDGRGKNN-LQTLDQVVEHNYTIYTSRVMESVMKFALPKAT---VRQ
DmIr60f/1-  ---------------SKYLPX-RKSQQENASSGLPGFCX---------------------
AgIr7i/1-5  VRNLYQSALFQRLKSNDLMAANLHTYQDINKAGLSYYMFRATVRFYADNPEVNGSI-RTI
AgIr7u/1-5  IRTMYHSAMFERLQATTTLGSDLNTFQQINAAHMLYYMYITTSFYYKDNPLVHDRI-RIL
AgIr7w/1-5  IRTLFQAGLFQRLQSSASLASDLNTLEAINRAGLFYNMFRASLQFYRDNPSIPASRIKLV
AgIr7t/5-5  VRTLYHAAMFERLQASASLASELDTLEQINRAGKTYIMHKTITLFFNDNPLVGPRRIRRT
AgIr7y/1-5  VRTCYQGSLYEYLQERKNFSP-LQTVDALVRNDYRFYSLHGTSLYLEQMPQILSR--ITW
AgIr7n/9-5  LRSAYTGSMIRFLQSDRNHTV-PANLPALLDAGYQPYMYRNY----SFVFDAYPHIGRVQ
AgIr7s/3-5  LSLLYQGSLFQYLQRASTHPP-MRTLAEIDRAGALYHIASSARRFFLPYPQRLSRVRPPV
AgIr7x/9-5  VRTLYQGSLYLYLQRSATFPP-LATIEQVHRSTLHYHMVNIAMRFFVDRPEIKPRV-RFI
MdIr113/2-  LRTIYQGFMYHFLRHDIHKPP-PKSIQQLREENYTILMSEVVYQGIKHLKALYD---VAV
MdIr114/4-  LRTIYQGLMYHFLRHDVHKSP-PKTIDALLRENYTIFISEYIYNSVEHVKKLRE---RAV
MdIr115/4-  LRTLYQGLMFHFLRHDYHKLP-PKTINQLRRENYTILMPEYI----YNGVEHLKKLHKAL
DmIr7b/1-5  LRSGYQSGMYQLLRQDTQRNP-PQTISEVLAQHFTIQLAEVNEARILASLPELRPE-QLV
MdIr107NTE  IRSAYQSGMYEMLRDNKHRNP-PQTIADVLKQGYVVLLRGYHKSLLNILPDMKNVREVSI
DmIr11a/4-  LRCAYQARLFDVLRLSRHRPL-PKDLSGLIKDNYTMVANGYHDFYPLELTCRQP---LDF
DmIr7a/1-5  LRVVYQGKLFDSFRLPYHKPL-PTEISELIRSNYTLINQEYLDYYPRELTVLT----RNG
MdIr101/3-  LRNAYQGKMYDSLRLAKRLPV-PRTIDGLIRHDYTLLSPEFNDFYPHN---------KTR
MdIr102/6-  LRNFYQGKMFDTLRLAKRLPT-PKTIHELIDKDYILLSSHYKNFYPENK--------TII
MdIr103/1-  LRNFYQGKMFDTLRQAKRQPT-PKTIHELIDKDYTLLSSIY--------RDYFPHNKTII
MdIr108/5-  MRTAYQSMLFQLLKGNLYHDP-PQSLSDLIDKGCKLVTTEGTFDSIGTVPRIEQGLIVIK
MdIr116/3-  LRSTYQSSLYDFLNSDKTVQP-PNTAAELAARKFTLIVNVATSDSFSGIPILRNKQLDLK
MdIr118/1-  IRSAYLGFLFHIIRSHLLSNP-PTDLNTLISRNFGIIVSERVNHIIANISELKQLN-HTI
DmIr7e/7-5  IRTIYQGLLYHLIRTHQLNRW-PQTIESLVQKNFTVVLTPIVQEVLDEIPSVQHMRFLEA
DmIr7f/9-5  LRISYQSLLFHLIRLQLYNTP-SFSLDQLLAEGFQGICTANTQRLLLEMPQLARDPDIQS
MdIr121/1-  LRSIYQSMIFYLYNFDIFQNP-PKSLDALVEHGFTLICTRKTLQFVENIPQVANNMLIFD
MdIr119/1-  LRSLYQSMIFFLYNFDIFENL-PKSLDTLAEQGFTLICSRKTMTFVRKIPQVEENMLTIV
MdIr120/1-  LRSLYQSMLYYLYNFDIFENL-PQSLDALAQQGFTLICSRNTMRYLEKIQQVEENLLVIV
DmIr7g/2-5  VRSMYSALLFFILRYHLHQRL-PGNLQDLTHGDYAAVMGRTTLQDLRE-VPSLQDLLLKS
MdIr117/1-  LRSIYSGLLYYLFSNDIYHKL-PLNLGDATNQNYISVLNRFTFYDVANIPFYHDRSRPII


AgIr139/3-  KFDGLTLLENRVALVLEKL-FADSVEGHGMLYTILQEN----VYETLP--------FYAL
DmIr47b/1-  QXHNRDFQSHKLHDYXTTDG-SXHSIEVPGLLKARNXXIX--LFHIFSSLGTKFDLRIGS
DmIr87a/10  REKFQMCYNLVDC-LNDAAQIAVAVSRQHSFY--NPRIQRDRLYCFDRESLYVYLVTMLL
AgIr140.1/  SRDDKQITTLLMENMRDINP------------AAGQAY--KRNLRVADTVLFKYYLIYYF
AgIr140.2/  SRDDPHITT-----------LLMENTRDI---DPAAEQAYKRNLRVADTILFKYYLIYYF
DmIr56a/3-  LVDEDTYFHHVTT-LNNSYVYVVQAHNWQIFRLYQQQMTNEP-FEIAELCSKWRILGIPL
DmIr47a/2-  IVNSIEQMKMIFD-LNTSYAYQTFSYKKDPF-TLLQMHTTRKAFCRTPGLDLVSGLTAVL
DmIr94a/4-  TTTIQELINHVYS-YDRKFAFVANSIPWR-TFREEMKSINQKILCDSNLTILENVPTFSI
DmIr94b/1-  TLTFTERAKLLFS-LKGNHAFTLFSESFA-IIESYQRSKGLRAHCTSEDLIVAERVIYIL
DmIr94c/2-  ILQKKEALRMIWN-FNDSYSYVMYTTTWKSL-NTVQKSFDERVFCESESLTIAWNLMYVL
MdIr162/1-  MENITDFYKLRDT-FDNRYCYFTFAAKMF-HYKSFQQVKGVKMFRLSEMCPNPLMLHIPL
MdIr151/5-  LKVFEDYYKELHSSFNTSYAYPVHHSQWY-IYRTQQSSLPKPLFRLSNMCLNNMGNGFVL
MdIr152/29  FDDYYKYRELHSS-FNTSYAYPVHHSQWY-IYNSQQSSLPKPLFRLSGLCLNNMGTGFVL
DmIr54a/1-  VVNVSEYNHLRNG-RNTSNAYFASRLYWN-LFSEQQKRFTRELFIYSDDCLWSLALSFQW
DmIr94d/1-  FQLQEDYKEHLRDSFDTRYGYMMPMEKWS-LMKEQQRVFSSPLFSLQDDLCVFHTVVFPM
DmIr94e/4-  FLVEPDFNRALRDTLDTRYGYMITTNRWV-LINEQQKVFSRPLFQKRDDFCFFNNIGFPL
MdIr94e/20  FLVEPNYRKELRESFNTHYGYIVPTTKWT-IVTEQQKIFTTPLFKQRPSFCFYNNICFPI
MdIr159/1-  IMEPLEFFR-RRDGFDSRYAYSVPFDRWV-IYEEQQRYFQMPKFRISNICLVKTMGAIPL
MdIr160/1-  IMESEEFY-HRRNAFDTRYAYAVPSDRWN-MYKEQQRYFLQPKFRMSDICFVKMIRTIPL
MdIr161/1-  SMEADEFY-HRRNGFDTQYAYTVPSDRWN-VYKEQQRYFLKPKFRMTGICFAKMVGTIPL
MdIr158/1-  IDTYRDYYTLRDS-YDTRFVYPVPSPQWSQY-EQQQKFFAKPKFRLSDICIFKMIGMIPM
MdIr157/1-  LTSFEEFMT-LRNNFDTRYVYPVPSAQWL-LYQQQQKFFTKPRYRLSDICFVKMIGMIPL
MdIr154PSE  IPTFLDFYTLRDG-YDTRYLYPVPAVQWS-QYDEQQNFFTKRKFRLSDICFFRMLPMIPM
MdIr155/1-  VPTFLEFYTLRDS-YDTRYLYPVPEVQWS-LYEQQQEFFAKRKFRLSNICLVKMYGMVPM
MdIr156/1-  IPTFLEFYTLRDS-FDTRYLYPVPEVQWA-QYDEQQKFFAKRKFILSDICLLKMYGMVAM
DmIr60d/1-  LTNSTDFQRRRIS-MDPSYAYPVTTSLWP-FLELSQVRLRRPLFRRSDMVLQPFQVSLPL
DmIr60b/1-  LSKSGNFQDKRLA-MDQSYAYPVTCTLWP-LLEHAQIRLPKPEFRRSEMVLIPLLIAMPL
DmIr60c/1-  TADSTDFQTQRMS-MELHFAFSVTGTLWP-LLRQAQVKLHRPIFRRSKEMVFLPFVGMTM
DmIr94f/2-  HDLFFDLAQYRNS-LNTSYGYTVTSVKWE-LYKEAQRHFRRPLFRYSEICVQKLSLSLIQ
DmIr94g/4-  LALHASILIGLRNAFNTSYGYTITSEKWK-IYEEQQKRSSKPVFRYSDLCFYEMIPGLVI
DmIr20a/1-  IDDPNELYDLRNH-FNTTWAYTMPYIKWL-VIKTQQRHFSKPLFRWSDLCFFDFMPSVIV
DmIr94h/8-  TENPNELYDNRNY-FNTSWAYTITSVKWN-VIEAQQRHFAHPVFRYSDLCFSSETPGLLI
MdIr153/6-  IESYTEFADMRTA-FNRSYAYPVTSSVWH-VYATRQKLFSQPMFRRTDACFKSLDLAFVL
DmIr52c/1-  IYDYGKFSKLRST-FNTNYLFPVTALQWF-TINEEQKLFKYKIFYYCDFCLNQFDISIPL
DmIr52d/1-  VFDESSQLEYLRDSFDDNYMYPMSALSWS-AFKEQQKLFAFPLFYYSKLCLKPISFSFPI
DmIr52a/3-  FDDLSEYLVLRDS-FNTSFIFPVSVDRWNGY-EEQQKLFAEPAFYLANLCFNQFMLSPPL
DmIr52b/1-  FDNMPECYELRDA-FNLSYNYVVTGDRWR-SYAEQQTLFKEPVFYFARDLCFSRLISVPL
DmIr67a/2-  FRETIEYNALRMG-LNRSNAFSALTSEWM-IVAKRQELFKQPIFTVQPVIQTSVLLSLVM
MdIr165/5-  AQNSTDFQVNRHN-FNTSYGYVVQTPLWD-IYDHRQKYFRRNVFHIPPAMDLHELMGIPL
MdIr177/5-  APNDAEYLKQKSK-FNNSYAYIISSTEWEALFSRRQQFYTKKQFCIAYKINLQDFLSMVL
MdIr178PSE  LADSSQYLKHKSH-FNNSYAYVMTSTEWQALFSRRQQFYSXKQFCLSSQVPFPNLYNIIL
MdIr163/3-  FTNNTTLVHELRRRLNTSYCYYATTASYQ-LAWRQQKYSSRQLFHTPKSMAFFSMLGFRL
MdIr166/7-  YTSNTTYLHENRRKLNTSFCYYATTATYQVLL-RQQRYSSHHVFHTPKSMAYFSMLGFRL
MdIr172/3-  LTDSIAFYEENRNNFNTSMGYFLVSLSWK-VLRRKQQYFSHNIFNVYPMTLFRMPCALQL
MdIr167/4-  TEDVAEYSRMRFN-FNTTTGYYATLAQWK-LFSLKQKYHSHKTYCTYENLTLHKFINILL
MdIr168/3-  TEDIAEYSSMRYN-YNTSTGYYVASAQWK-FLNLKQKYHSRKTYCTYENLTLHKFINILL
MdIr176/1-  SSANSTFVVEKRNSLDTTYGYLVTHNRWH-FVEQQQNYFSHKLFCTNEQLFLPKPPSIAL
MdIr173/26  FTNTSHMLEVRAS-LNTSYCYLARSSSWN-VINQVQSHFANKLFYTPEEMYILSMTGFKL
MdIr174/1-  YTNTSNFIEVRAS-LDNTYCYFVRTDSWS-IFDEIQKYFSKKIFHVPDDLVLFSLAGFKL
MdIr175PSE  LTNTSHFLEVRGS-FNSSYCYFVRTASWN-------------IFNQV-QNYFSYKI----
MdIr164/2-  TTSNFNHLQELRNNLNISYGYYFSSSAWR-MISLKQHFFENKILCTYDNLTLFPNLAIPL
MdIr169CTE  TTNNYSYLEGLRDNFNTSYSYYSSSTSWYKDL-MRQQYLARKIFCTYDDLILFPYMGIPL
MdIr170/32  ITQNSTFFQENRQNFNTRYGYYSSSTLWQ-MYRRKQQYFTHKVFCTSDGLTVFRLLGFRL
MdIr171/5-  LTNQTARYLQMRRDLNTSYGYAVNTAVWK-MLRRKQNYFPHKVFCTSDKLTIFPFITIRL
MdIr149/4-  YTGDDDQFTSYRQNLNMSYIYPAIEDLADYLL-LQQMYLRRPAIKLA-EPTYHRSFFISM
DmIr48a/1-  TVSSETLLNHRSHGYVRLCPAILTASKIP---SHTHRH----LFS---VCRFSHE-QEVV
DmIr48b/3-  LVSFETLLKHRNR-FDQDYAYILFSDRMA-LYDYAQQFLKHPKLLRIPIDFSFLYTGIPM
MdIr148PSE  IVDNEFLLENRRN-LRPEYAYYSQYDKNL-FYLRQQIYMEKPKMRELEYPINPVYGGIPM
MdIr146/8-  VVVSEEFAVRNQRLLNPDYIYFGLDEKLD-FFLYQQKFLTRPRLKKLDEAVTTDIGEIPM
MdIr147CTE  FTEEEAVAN--MRALNPEYVYFGIDAEVDFFL-YQQKFLLRPRMKKLQEAVTTDIGEIPM
MdIr144/3-  VFSEEEAVDNMRK-LNTEYVYFGINAEID-FFLYQQKYLSRPRMKKLDEAVTTDIGEIPM
MdIr145/1-  FSEEEAVAN--MRKLNTEYVYFGLNAEIDFFL-YQQKFLSRPRMKKLDEAVTTDIGEIPM
MdIr150/3-  NVDITTYGKHRSR-LNPQYAYITFEDKCD-FYLYQQKFLQRPRLRLMTKPSIALWANIPM
DmIr48c/1-  LVEESQHLEKRNG-LDPSYAYVDSEDRMD-FYLYQQKFLRRRRMKKLSNPVGYTWAVQVI
DmIr67b/1-  PTLEADVDTYRRN-LNTSCIHSGFFDRID-FALYQQKFLRFPIFRKFPHLLYQQPLQISA
DmIr67c/2-  ITSIEEVFKHRKS-LNTSYAYEAYEDRIA-FELSQQRYLRVPIFKILKEVYDQRPVFVAL
DmIr60e/1-  SLNATLLKAYRDG-LNQSYIYILYEDRLE-LILMQQYLLKTPRFNMIRQAVGFTLESYCV
DmIr62a/2-  CTDAENFSQKRIS-MHPEYIYPISTIRWR-FFDMQQRFLRKKRFYFSKICHGSFPYQYQL
MdIr142/1-  LATYKEVYRHRSQ-FNASYMYLVTQLEYE-VMDEQQRYLQSKRFILSNVCHGPYPLQFQL
MdIr141/1-  ATSYENVYQHLSN-LNRSFMYLVSKEEFV-VFDQQQRYLYPKRFSLSSVCHGPYPLQFQL
MdIr143/1-  TTSYEDIQAHRSQ-LNSSFMYLVTKEEYV-FLEQQQRYLHPKLFRLTNICHGPYTLQFPL
MdIr138/1-  NSTKEDLHKHRSK-LNAKFMYFLTSEEYD-VIDEQQRYLSPKRFRFSNICHGPYPLQFQF
MdIr139/7-  YIPYADVQRYRNR-LNSSLSYLIAREEYP-IIDEQQRYLDSKRFILSHVCHGPYPRQFPL
MdIr140/1-  NLSYEDVLKYRNQ-LNTSYMHLLSTEKYQ-LIDEQQRYLNPKLFRLSKICHGPYPMQFQF
DmIr56b/3-  PVEYQALLA----SPSRSYAYVVTQDAWL-FFNRQQKVLIQPYFHLSKVCFGGLFNALPM
MdIr179/1-  PRSPSELIADILD-LRSTLTFSALIDRIQ-FVLNQEKHLLKPTKHIVEECINTVPFGFVM
MdIr135/2-  LIADVETVSHHLNSLNTSFAYAVYNEEWQ-VLQSLQKKLWKPKFRIAKLCIANVYLSFPI
MdIr136/2-  FQVNATFSSWNKNKLNTNYAYVATSMEWRKL-NLQQQLLWKPKFRLASMCTASYFLRFPM
DmIr51a/1-  GVNASEQVSALLG-FNRSYAYPFTLERWE-FFSLQQQYAFKPIFRFSSACLGSPIIGYPM
DmIr51b/1-  PVNASEQVSALLS-FNRSFAYPFTEERWQ-FFAMQQQYAFKPIFRFSSACLGSPHIGYPM
MdIr134/2-  AVNTSVFYEHQLN-LNHSYAYFATYDTWH-FLNLQQAHLRPPIFRYTDICFGDYHLAFPM
MdIr130/1-  QVDSATFAQHQLR-LNKSYAYFVTDDVWK-FLAMQQGHLKQGLFKLTDICFGSFYLGFPM
MdIr131/1-  VVNSSSFYAHQLS-MNVSFGYFTTEDRWH-FLQYSQKHLKQRHFKFSQICFGSYHLAYVM
DmIr56c/3-  PVDSAVFSEHQTS-FNSSFAYFVTEDHWE-FLDEQQKHLKQRLFKLSSICFGSYHLAFPL
MdIr132/2-  PVDSHTFVTHRIQ-FNKSFAYFVTDDTWH-FLDEAQKHLKQKVFKFSDICFGSYHLAYPI
MdIr133/1-  PVDSHTFVAHQIQ-FNKSFAYFVTDDTWH-FLDEAQKHLKQKVFKFSDICFGSYHLAYPI
DmIr56e/1-  VVDKRTLVEHLNS-LNDGYAYCIIAGHWQ-------------------------------
DmIr56d/3-  DLVDKHMLDLHRDPFNTSFGYTVSSDRWR-FLNLQQLHLRKPIFRLTEICEGPFYHVFPL
GbrIr56d/2  IPVKKDIMDFHRDHLNTTYGYSSQTDRWH-FLNKQQVQLNYPLFHLSEICIGPYYLVFPI
GmmIr56b/2  IVPINSFME----IINSHHAHILTQEDWD-LIDRMQTHLILPKFKYSEICFGDYYTALPL
GffIr56d/3  PVKKNFMDSHRDR-LNATYAYSSQTDRWN-FVKIQQLQLKYPVFHLSEICIGPYYLVYPI
GaIr56d/3-  LPVKKNFMDSHRDRLNTTYAYSSQTDRWN-FLKRQQLQLKYPLFHLSQICIGPYYLVYPI
GpdIr56d/3  PVKKNFMDSHRDR-LNTTYAYSSQTDRWN-FIRNQQLQLKYPVFHLSQICIGPYYLVYPI
MdIr128/4-  TVNKSQMDEHRDR-LNTSYAYSSQTDRWK-FLDMQQRFLKTPLFRLSQICIGPFFHVFPV
MdIr127/3-  KANKQVMDDHRDR-FNTSYGYSIQSDRWN-FLNIQQRYLKKPLFRLSQICLGPYYHVFPL
MdIr129/3-  NATKPQMDMHRDR-LNTTYGYSTQTDRWN-FINIQQRYLRKPIFRLSDICIGPYYHIYPI
AgIr141/3-  PNSSSSMVIILVALYMSAIIYCSYLTKIASLLDASVNLDLQTQYQIG-FVGNNTADVIQK
AgIr136/3-  YENIEQYQHYALTQLCDMFMYTIGSIT-----KYLGKEMSYRHYHLIDEPFTTTVTMVPF
AgIr137/1-  WNFSQRYDPLAVVQLCDLFPYTIRATT-----RLVGKELSHHHYHLIEKPVKCAICMSPF
AgIr138/2-  WNFSAQYDPTGMALLQLCDLFPFTIGDTT---QIMGKRLSHHHYHLIDEPISTSICISPF
AgIr142/10  LIRPDEYAKRAASCCARIHTLPRAEYVVR-MGKYFDATLGRKQLYILPEQLTIIPMSYLV
DmIr85a/3-  EVSDTQMYEMMRN-NDIRFA-YLEKYHIARFQSRVHMHLGRPLFHLMNSCLVPFHAVYIV
DmIr68b/1-  LGIATSYYQPVVRRRDRRAAFIMRDFHARDFLTYDSQA-ERPAYHIAREYLRSMICTYIL
MdIr68b/4-  VPPNIRVEQFAVTQKNAEVALMLHDEMAKELLSYNDVT-KRPSYHIVKEYLRSLTSSYIL
DmIr41a/2-  IYSDDELLRLAQD-QHMRIGFTVERLPFGHFANYLGPQAIDQLVIMK-DDIYFQYTVAFV
MdIr41a/7-  FFIYPDEKLEQLASSRSGFGFTVERLPFGHFADYLTTE-SINHLKIMQEDLYFQYTVAFT
AgIr41a/1-  LESFVTYPKLHEHAKQRNLAYSIERLPYGHYADYITDVVSS-NFEIMLEDIYWENCVAMA
AgIr41t.1/  SVGPEEMKQHMGG-----SGFFVEQAQHGNFANFLDRQVSTTLQPLK-DYVYTQNCAALI
AgIr41t.2/  AAGPEEMNRHMGG-----SGFIVEQAQHGNFANFLDRQVSTTLQPLK-DYVYTQNCAALI
AgIr41n/9-  LTTFREWEEISRRAHERTVAIIVERMEYGHVAQMELDAMKGR--KMMAEDIYWESVVGMC
AgIr41b/1-  VHGGDTLARYSHTRRDMGYVYGSYALES--FINLNATR----LLQPLKEDVFWEQIVTAC
AgIr41c/1-  VVIPDSAERERLPFTDPRMGYVIEGMMHGSYG------LGTPSLLLQKQPIYLDHTNGFC
AgIr133/6-  PETDAQ---HMDNVQNGRCALLMPCSNARLLLHLLLNVYRVPYYPLE-QPVRQHLDGFSV
AgIr134/7-  VSDKRTYLA---NVRRGQHALLLDCGNAQHLVILNESEDEFPRYYILQEFVGWRINGWSV
AgIr135/7-  VLDEPEYYRNMRAGRNA---FLLQCGNAEYMLEMRDTRVFRVPYYILGEMVGWRMNGFSV
AgIr101/2-  TRNTSSLRDSIEQIIMHGNSALLIAEEYVPLVGNYQWIPGKPIWPIQ-KPIYEFYKSMAV
AgIr68a/2-  LEHAPNQNEAVEKVSEGLYAYYENIYSLRQLRSTRKSEKARQTLHIMQECAVHMPISIGL
DmIr68a/2-  KMEVFGYSDDLTSRIAKGQCAYYDNEFYLRYLADESGS----ALHIMKECVLYMPVVLAM
MdIr68a/4-  LTDITGVTEKIAKGGYAYYDYFLQHLRLMSTESSDDDA----VLHIMKDCVVKMPVALGL
GbrIr68a/4  IDAIDEVIVKTYNIAKGTHAYYDNEYFLRHLRGGQSRD-DLEILHIMKQCVVKMPVVFGM
GffIr68a/3  ELGSRTQTGHIGKGTHAYYDYFLRHLRLRGVQSDDDREV---VLHIMKQCVVNMPVVLGM
GaIr68a/1-  IDAINEVTGNIGQGTHAYYDYFLRHLRLRGVQSDGDREV---ILHIMKQCVVNMPVVLGM
GpdIr68a/3  GEGTHAYYD---------NEYFLRHLRLRGVQSDGDREV---ILHIMKQCVVNMPVVLGM
GmmIr68a/3  GEGTHAYYD---------NEYFLRHLRLRGVQSDGDREV---ILHIMKQCVVNMPVVLGM
DmIr60a/5-  YNISPEFIPQSKNLEAVKWGRCILSNRMYTMQSPLADV----IYAFP-NNVFSSPVQMIM
MdIr60a/3-  YNDSSDFEPHTRNLVWVERGKRVILSRRM---YIMQSALADNIYAFP-VNVFSSPMQMIM
AgIr60a/1-  YNATSEFQPSLDN-------LQAVVEGKRSLLRLYVRNTKYNLVHGLSRDVLVTQIEMIM
AgIr100i/4  KLQILNESARHRAAFQRDVCCIERHSDVHLIIEYIRPN-GQPMLHVVDECPRVYSLAYIV
AgIr100a/1  RMQHLPAKESMLA-RVARLGNIATVTRKTTLALDNAIYLTTRQLHMVPECPRTYNLAYVM
MdIr10a1/2  TFNADVKHNLMQDILQNG--NVAGVKRWRSLTLDNLELAFTKQIWMIPDCPKVYHISYVW
DmIr10a/3-  ADVIDEVARFRNKAGVSRYTLILESSHFTLLR----------KIWVVPECPKYYTISYVM
GbrIr10a/8  KLKRVDLNSLHDVAFNRKAA---TISRYSKLMLHSYHYIANKKIWIVPEMPKSYSLSYVW
GffIr10a/1  KLRKADIKANLLNDIAFKRG-TAAVSRRSNLMLHSYHYIVNKQIWMVPQIPRSYTLSYVW
GaIR10a/4-  KLRKADINAKLLNEIAFKGG-KAAVSRYSKLMLHSYHYIANKHIWIVPQIPRSYTLSYVW
GpdIR10a/1  KLRKADINAKLLNDIAFKGG-KSAVSRYSKLILHSYHYIANKQIWIVPQIPRSYTLSYVW
GmmIR10a/1  KLRKADINAKLLNDIAFKGG-KAAVSRHSKLMLHSYHYIANKQIWIVPQIPKSYTLSYVW
MdIr10a2/4  PNRNVSILDEIAK-----YGKATVVNRYNSLMLESLDVLVKKQIWIIPEFPKHYSIAYVW
MdIr10a5/1  LKHVKDLNADILKDVVEIGG-MAGVTRLTTLLLEYLSYIRAKRVWIVPECPKYYTISYVW
MdIr10a3IP  PNRNISILG-----EIVKHGKAAGVNRYNSLMLESLDVLVKKQIWIIPEFPKHYSIAYVW
MdIr10a4IP  PNRNISILG-----EIVKHGKAAGVNRYNSLMLESLDVLVKKQIWIIPEFPKHYSIAYVW
DmIr100a/3  MMLVAEGEERLIEMVSKRGGFAGVTRSAS-LQLSDIRYVMTKKVHKIPECPKNYHIAYVL
MdIr100a/3  MLLVGEPEERLISIMAKRGKFAAVTRAYSLSLVDIYYFITKKVYMIP-ECPKAYHIAFPM
DmIr7d/1-5  AGQPVDVFDALLKAPWKTGAFTSRAFLADHLVRKHRNQ----LVILA-EKIVDNMLCMYF
MdIr110PSE  NCTPMELLEQMDE-LPSKSAILSTTAYVSYYMRMZNIS----QYSLLHEKLLNGLNCIYY
MdIr111/1-  HCNPLELLEQLDS-LPPKFGIISTEAYIGHFMHMENRS----DYSILEEIILTGVNCIYY
AgIr100h/4  RRLVIETATNRSAAYGVLGGRTAGLIRNQDFVRLSTKYLGRDRLHRMRQCPRSYTLAYLY
MdIr126/3-  ELNYTDDFESYEQMLEFNYPVAMLTNYWQ-HQAFIRSRRLYDDFNTLPGIVVLNQVCAYT
MdIr125PSE  YTNVPENHSHFQAQLHSPHRLVILTDYWT-IHHLLRVHQLHDYFEILPNIVVLNPVCAYM
MdIr123PSE  FTDVSETQSDFIAQLQAPHPYAIMTDYWL-FQNFLKTHNMHDRFEIIPHILIWNQMCAYF
MdIr124/4-  YTDKRENHSDFFDHLHNPHPHAIMTDYLL-FQNFLKTYHLYDRFEIVPQIVVLNQLCVYF
AgIr7h.1/5  LIQSADRQAERTIRSRDRLAFTSTREEIV---KFNSRNRTDINYRTSDETLLTFHFAMYF
DmIr7c/10-  LSLEESLYRLRDE-DDPGITVALLQPTVNQFDSGPNKR----HLTVLPDPLMTAPLTFYM
MdIr104/19  TTEEELLLRISRGSADDKIVLCSLDLTIQYFNQLHPHA----RVRILREPVLTAPLIFYM
MdIr112/19  VNSVPVLFEKISN-PNTKEKIALCLLEYS-IRSYNQRN-PSRRVEILPETVVTSPIVFYM
MdIr105/21  FNKVETMDKLLRTIGEPESRDKIALAVLDTTANYYNQKNPRRRVHVLKERVIPAPLVFYM
MdIr106/20  YDEVNTLQNLLETISEPDSKDKIALCLFDLTVKYYYQLNPTRRVHILKQPIMSTPIIFYM
DmIr60f/1-  --------------------------------GDXQTE----LHRGSR--------AIAL
AgIr7i/1-5  ANENIDWDEYNISQHRLKGVIPLSLESIAYYVKHRGQQQKGAMVYVSEHTAISYYVAFHF
AgIr7u/1-5  WDETKDWDEVMYNISHYRLNFVIPLDAIE-YYNVGQRG----LVYVSSHTSINYNPGLVY
AgIr7w/1-5  PNDQRDWDDLFYELSQDRLG-GVMVSPLDCIAYYVKRRGKNGVVYVGKDTGFMYNLGFHY
AgIr7t/5-5  LHDNENWEEYQLSQPGSDFVVTLPLDCIK--Y-YVQQYGNRGLVYVGKHNGITYNTAFFY
AgIr7y/1-5  LPDDDASVDRLLTELATRQA--LTSALFIDLEAYHNRFYVRGLVYIANVVLVRLPIGIYY
AgIr7n/9-5  LVTAHQFRTAIVRRLQRPGARLCVLLPLE-TVTFLNRNLTRTLLRIARERVTVAKLAIYT
AgIr7s/3-5  PDSIAAWLRWMGSHPGEPHVAMCTRDHVA-YHNAQHGRTDGRQLLIARESMALYAITILY
AgIr7x/9-5  PPGLDTLGEQVAG-MAARYTDRVVVCPQD-MVAYNNRASRGRPIQVTRESITLFPLTIYY
MdIr113/2-  VLNDSEVESFAILNEPEKYGAILTAYEYYGYFKYLNQN--NNDFYLVPEIFFTQQLSIYM
MdIr114/4-  VLNTTELESFPMVNEPKKYGAILTTHEYFGYFFHRNNQ----GYYLVPEVLFTQQLSIYM
MdIr115/4-  IMNGSELESFPMLNHPEKYGVLTNHERFG-YFKWFQRN--NQAYYLVPEVLFTQRLSIYM
DmIr7b/1-5  YLEGSELQSFPALAQQSGSSRVAILTPYEYFGYFRKVHPMSRRLHLVRERIYTQQLAFYV
MdIr107NTE  LQAFPQLAT-----ASERTAVFSQYEYYGYFGNLATWQ----KLHLVNERIYTQQLAMYV
DmIr11a/4-  SARFERVQRAAPDERLTTIALISNLAYWNH--KHPNIS----RLTFVRQPIYMYHLVIYF
DmIr7a/1-5  SKDRFDYIQGLGKEGKFTTTSLIATMEYYNMMHWSTSR----LTHIK-EHIFLYQMVIYL
MdIr101/3-  IMSNAFMRLHRINSSHHKLTAMALLDYLA---DFNARNLHNTSLTYVEEDIYSFQCVMMF
MdIr102/6-  IPQNSKPLTILNGMENGAFTTTAILDFMA---NHNMINFKSSTLTYVDEIIYLYHSAVFF
MdIr103/1-  ISNTVERLHVVNS-LDMPFT---TTEVLDFMSYYNMINWKSSTLTYVDEVIYMYHCVVYF
MdIr108/5-  IKNTSEQSTFFYMEENTREGNCLSGISPMDFLTYHATREKKRVFFALPEKIFTQHITMYF
MdIr116/3-  IMNITDAGGILEANPDKNYATGTPRDFLV---DYVNSYHKYGVFHVLEETIFSQQLCVYF
MdIr118/1-  LQKKPETYTYLLNLPPEEGNHVMGISAVD-FLQIRARRLRD-VVKIMPYDLLGFKICIYL
DmIr7e/7-5  NSELDPLYFLEANHQLRQHVTASALDIFIHFNSADKVHQRGEHFEIVPEDIISMQLTMYL
DmIr7f/9-5  VDTPFDWDVVLTRNRNRKI-FAVANQDVTLSFSSAHPN----AFHVVKQPVNVEYAGMYM
MdIr121/1-  SSDEMQQLVHLDRLSERNYA-AIVDKEIAKFYNMKPKN----ILQILPFTVNNIPTTIYL
MdIr119/1-  LNSTNEMYQYLDKISEGNYA-AIVDKEIARFFNMAPKN----NLKILPFTVNSIQTTIYL
MdIr120/1-  MNTSNEMHTYLDNCSKGNYA-AIVDKEIAKYFNMESKN----SLEILPFTVNNIQTIIYL
DmIr7g/2-5  VIVTSEREEEVLRTLDRCTLFFGLISQDA-LLHLTQRGHRAGAYHIIPQDVLEQQLAIYL
MdIr117/1-  LNSSDELAAYVEENLSRNL-YAVISKEFLMHYESGKVA----LFYVIPETVMKQQITIYF


AgIr139/3-  GAKSLLRRRFQTFQQHVFEAGMQQHLRQCLIWYIVKSKKIPDGSSAVIRFDHLKPLMLFF
DmIr47b/1-  AGSHTSGVEFRYYELLDRXSSLENNIV------SQVFTILKSR-FRVLKLEDCRGCWQTL
DmIr87a/10  PKKYHLLHQINPVIQHIIESGHMQKWARDLDMRRMIHEEITEDPFKALTFDQFRGAIAFS
AgIr140.1/  LNKSIIRELFPFYIGAFRESGLDQHYRNKSIHTAIHSREMF--GVRSFNVADLSIIWYLY
AgIr140.2/  FNKSIIRELFPFYIGAFRESGLFDQHYRKSIHTAIHSREMF--GVRSFNVADLSIIWYLY
DmIr56a/3-  NPKSPLRFMFKDYFYRILESGLREQWVHSGFKKFCEFNNLKVDSWQPLSIEFYSNVIRAY
DmIr47a/2-  EKNSIYALALQDYTLKAFSAGLVYYWAEESIRDLISTVGRTVIGYQSLKLQDYNVCWKIL
DmIr94a/4-  RRNAIFSHHLRNFIINAADSGMITCWFKKVIRKHIKTTLREQPSHLPLSFDHFKWLWAVL
DmIr94b/1-  ENNSILDRPLRRFIRQMQESGITNHWLK-NIPSSLEKNLMQRERVHPLSIEHLTWLWCIL
DmIr94c/2-  GNNSVLKWMLSRYITYMPQTGIPDSWTEQLPKVLKLLYNVTKEGAVPLSIQHLSWIWHLL
MdIr162/1-  SPNSYFRQAINFAILEVWQSGLLYYWQSISNADVVKTGNKISDSVSLMRTKDMNVIFLIY
MdIr151/5-  PQNSLYLQPLNKFIIRANELGLPEYWMRLSYIELKKIGKIKEIEHRTMGPEEFNFIFEIM
MdIr152/29  PQNSVYMQALNKFIIRVNELGLPEYWLRLSYIELKKIGIIKKIEHRTMGPEEFNFIFKIM
DmIr54a/1-  PQNSLFTEPVSQLILEVNANGLYDFWVGMHYYDMTAAGLSGREHPTSLRIVDFQWMWQAY
DmIr94d/1-  VKNSIFKEPFDRLILDVTATGLLSRWRDMSFTEMIKAGQLGPKEFRAMKVGDLIQIWRFV
DmIr94e/4-  HENSVFMEPVQKLIMELAETGLYYHWITTGFSELIDAGEMHHREFRAMQIQDLQYVWYGY
MdIr94e/20  HENSLFIELMYKLMLEVSQSGLMNMWMEHGFLELIQADKLQKKEFEAMTVDDLLYIFIFL
MdIr159/1-  QANSPYKNAIDTMIGRLSNGGIINYWKSMAFWEAVKRKQMPKFKFTAMKLEDMQLIIPLF
MdIr160/1-  QLNSPYKNAIDAMIRRLTDGGIIKYWKSLAFWEAVKKKEMSKFSFIPMKLEDMQLLWLLY
MdIr161/1-  QLNSPYKNAIDAMIGRLNEGGIIEYWKSLAFWEAVKKKEMSRFTFVPMKLEDMRLLWLLF
MdIr158/1-  QPNSPFEDTVNQMIGIVNQAGLIQYWKSMEFLESLQRKRLTAISFEVMKFQDTKLLGYLF
MdIr157/1-  QANSRFEDDINRMIGQVEESGLLSHWKFLTFLESVQLKRINITGFEPMKVEDTRLVMYSI
MdIr154PSE  QANSIFEDAINEMIGITTQAGLTNRWMKLAFLEAIQRKRLSKDTFEPMQVEDTKW---FM
MdIr155/1-  QADSPFEEAVNEMIGIAHQAGLTNHWEQMAFMEAVQRKRINKVRFEPMELQDTKWFMLLY
MdIr156/1-  QANSPFEDAVNEMIGISAQAGLTNHWKQLAFLEAVQRKRIKKTTVEPMKVEDIKWLMFLY
DmIr60d/1-  PRNSIFHKSLLRYAALTRETGLYYYWFRRSYYELVALGKISGNPYCDLKWNDFRIVWLAF
DmIr60b/1-  PKNSMFHKSLNRYRALTHQSGLYEFWFKRSFNELVALRKIHHQIYRDFEWQDFSYVWLGF
DmIr60c/1-  PNNSIFLSSLKQYRLRTSEAGLYLLWFKKSFSELVAIHKISHDSYSDLKWEDFLFAWLGF
DmIr94f/2-  QSNCIYCYRSRIFILRMHEAGLIRLWYRRSYYVMVTAGRFPVHRAQPIRWTEWQNVVLLH
DmIr94g/4-  PENSPHRAPLHSYTLLLRQAGLHDFWVNRGFSYMVKAGKINRYEAKTLTITDLRNVFIIY
DmIr20a/1-  APDSIYWESIKDFTFRIHQAGLMKHWIRKSFYDMIKAGKMSLETLKPLNIGDLEIVWRVC
DmIr94h/8-  APESFYREPLQHFTLKINQAGLITQWMTQSFHEMVRAGRMTTNLMKPLRIQDLRKCWVIF
MdIr153/6-  PRNSIYKQKLDILIARVSDMGLISFWLKNNFYDLVKIGKFSEAVTSYIKMEDFYYVVTSL
DmIr52c/1-  RRHLPYRDIFEEHMLLQKEFGLTKYWIDQSYRDMIRANLTTLLENDYIEVHNLYWVFTMY
DmIr52d/1-  RRHLPYRDLFEEHMLQQNEFGLSTYWIDRSFSDMVRLKLATPRLEDYIEVSDLSWVFGMY
DmIr52a/3-  RRYLPHRHLFEDHMMRQHEFGLVTFWKSQSFIEMVRLGLASRNEEVSLLLDDISWILKLY
DmIr52b/1-  RRHLPYRHLFDEHMMQQHEFGFVNYWMSHSFFDMVRLGLTSPLAYTPLLMDDISWIMKIY
DmIr67a/2-  QSNSIYEDHINDLIHRVQSAGIVEYWKHQTLREMITMGMISYVAFREFKVGDLFWIWLLW
MdIr165/5-  PRNSPYREALNAIIHLVHERGLMTAWIAFTYKHMVQLKLVPEEPLHALGVEDLHWAWLLN
MdIr177/5-  PKNSPYREPLNEHIMRVQELGFMEAWQSSTFVDMLRLGNISVGDKKILSADDLFWIWMII
MdIr178PSE  AKNSQYREPLDELIMRVHELGFMEAWQASTFMDMLKLKNISAEEGKILRVQDLFWMWMIL
MdIr163/3-  QHNSPYKQALNHLIHQVHAAGLVDAWTDSLFWDMLRLKQVSPAERKVLSVCDLFWVWMIV
MdIr166/7-  QHNSPYKEALNEFIHNVHSAGLIHAWHNSLFWDMLKLKKVSDTDQRVLTASDLYWVWMII
MdIr172/3-  QKHSQYKEPLDHLINRVHEVGLPAYWYANTFGDMLRTKRVTSAEARAFEVKDLFWAWIIV
MdIr167/4-  QPNSQYKDAFNYLIHRVHEAGLSDAWYASAFNDLLKLKRLSEGGPSTMTVDDLRWAWLVI
MdIr168/3-  QPNSPYKEPFNYVLHRANQAGLPDAWYNGAFLDLLRLKRLSERGPSIMTANDLEWAWLVL
MdIr176/1-  QENSPYREALNYLIHRVHERGLYIPWYSSTFVDMVKLKMIAEERLKVLTAKDLFWLWMIL
MdIr173/26  QFNSPFREPLNDLIHWVHAYGFRQAWYRSAFSDLLKLKWISMVELKVFTAHDLFWIWMLL
MdIr174/1-  QFNSPFKEPLNYLIHQVRSYGLREAWRRSVVSDLLKLKEISTVERMYLTVDDLFWVWVMV
MdIr175PSE  ---------------------------------------------------FLYWIWMLI
MdIr164/2-  PHNSPYKEGLNELIELVNAYGLMEAWNADTFSDMLELKEMTYGPPKALTIGDMFWIWMIC
MdIr169CTE  QQNSPYREGLNYLLHWVHAFGFVEYWSDSTFWDLLKLKQVSQPGPLALTANDLFWTWMIL
MdIr170/32  QFNSPYQEPLNYLIHQVHAAGLVQAWHSSTFSDMLRLKLISERAAKVLVVNDFYWTWMIV
MdIr171/5-  QANSEYKEPLDYLILRVHELGLMKAWHGSTFVDMLRLKQITKEEFFILREQDLMWIWVME
MdIr149/4-  QLRTPFLQQFNRYFSRLFESGIFNKFMLDAQWDGLTSGKYKRSTNEALTMSYFQFAFIML
DmIr48a/1-  PKGSSXXSLVPCIRKRNREXNHLGCLSG-------------------VSWPGISXFFHYG
DmIr48b/3-  RKRWFLKHHLGRAWYWAFESGLTRKLALDADFEAVRVGYLSHVEAQPLNVDYFVMPAIAL
MdIr148PSE  RPNWPLEDKLNNLMGYMLESGVFIRILDDTFYDALRIGHLHSVEP--LSLDYFRMPGTLL
MdIr146/8-  RSYWPFQDVLESYCDNLFSGGVHAYIDEETYQDGIRLKQIADLSVEPLSLEDFVLCGLIL
MdIr147CTE  RFYWPLHDHLMSFMENMFCSGLIMYRQLETFEEGIRRGDIADLSVEPLSLEYFVMCGLIL
MdIr144/3-  RAYWPLQDLLMSHMENVFCSGIIMYLETETFEEGIRRGDISDLYVEPLSLEYFVLCGLLL
MdIr145/1-  RAYWPLQELLMSHMENIFSSGIVMYLETETFEDGIRQGDIADLSVAPLSLEYFVLCGLLL
MdIr150/3-  HHNWPFLDLMHRYMLRIFETGLLTHIQELTKEEGIVLGHIRNLDSLPLDIHYFEMPAILL
DmIr48c/1-  KQNWVLEKHYNDHVQRFFETGLQNKLVDDVHELAVKAGFLHTQTIEPLRLEDIVMAAMVL
DmIr67b/1-  AFGRPYLQLFNWFVRKIFESGIYLKMKDDAYRHGIQSGLLNHLEVKSNDVEYYYLIAGLW
DmIr67c/2-  RHGLPYVELFNNYLRRIFESGIWIKLQEDSFLEGIASGEISSREIKIFDKDFYFFAYILL
DmIr60e/1-  SNSLPYLAMTSEFMRRLQEHGISIKMKADTFRELIHQGIYTEPPAKAFDLDYYFFAFVLX
DmIr62a/2-  RVDSHLKDALHRFLLHVQQAGLHDLWLDTCYRKAHRMGYLKKLRLRPLALNLLVPAFSLF
MdIr142/1-  AADSQFLDLLHLFILRLQESGINKYERQSLVERAKKHGKLGEKSLQLVTLNTLSAIIFVL
MdIr141/1-  RADSHFRDLFHFFILRMREGGLYEHQKKTLFQRIKNHINVDSTDFN-IALNTVSAMIFVL
MdIr143/1-  RADSHFLELFYFFILRLRESGIYEHHKRSLFQRAKSHGQSDKGTSELITFNTLRAMMFVL
MdIr138/1-  QADSHFLDLFHLFILRVHEAGLYEYQKRYLFERAKRYAKLDDLEKSKITFTTLSAMVYVL
MdIr139/7-  RADSHFLELFHFFILRIHEAGLYQHQKRNLFQRIKNHGQLDDEEKCKITFTTLTAMFYVL
MdIr140/1-  RADSHLLDVFHLFTLRVNEGGLYEYQKGQLFYRIKSRGQLDNPQRPEIAFTTLTAMFYVG
DmIr56b/3-  ASNASFADSLNKFILNVWQAGLWNYWEELAFRYAEQAGYAKTYPVEPLNLEFFTTAWIVL
MdIr179/1-  PPHSQFELPLNRFLLRCAAAGLIEKWARDSIEDAYCSGMLTFQVARPLLLEHFQFGWYVL
MdIr135/2-  QFNSAFYHPLKNFILRIRETGLELKWTSDILKDIRETTSGVEEHPVPLTIDHLRVIWTGW
MdIr136/2-  QWDSPFHSALIKFFFVIQESGLLKVWEDRSIYHAISLNLLYKIPGQYFDWTYLQKPLLIY
DmIr51a/1-  KSDCHLQSSLNMFIMRIQAAGLLRHWVVSDFNDAMRAGYVRFLGFHSLDVDSLRLRWAVL
DmIr51b/1-  RVDSHLETSLNHFILKIQDTGLLNHWVVSDFNDAMRAGYVRVLGYQSIDVDTLRLGWCVL
MdIr134/2-  VAESPIWRDIEHLMFRIHSSGLYYYHEKKSFEYALRAGVVSDPSFHTVGFTHLRMVVGFL
MdIr130/1-  EPDTPVKRSMEYFIRNMYSSGLLEYFENNAFDHALQAGLVQDKEYTSAHMEHVMIVFVVL
MdIr131/1-  EKDSPIWRNLEYFIFRIHSSGLYQVYEQKALYHAVKSGQLRAGEYQAVVMDHLVVIFALM
DmIr56c/3-  QMDSSLWRDIEYFTFRIHSSGLLNFYARSSFGSALHAGLVQTQEYTSAGLQHLAIAFILL
MdIr132/2-  QMDSPVWRDLEYFLFRTHSNGLLQKYEHETFQYAVSAGYIQAHDTTAAGIEHLRLLFIIW
MdIr133/1-  QMDSAVWRDLEYFLFRTHSNGLLQKYEHETFQYAVAAGFIKTQEHSSAGLEHLRLLFIIW
DmIr56e/1-  -------------------VGM-------------------------M------------
DmIr56d/3-  HKDSHMRSVMTEYIMIAQQAGLMNHWERETFWEAVHLHRIHDDEPMALSLDFFSSLLRTW
GbrIr56d/2  HEDSILHKSLRYFILYTAQYGLQVYWSRGAFADALALKYVNNEEIKP-------------
GmmIr56b/2  KMDSSFAKNLSDYLLRIKESGLWLHWEDESFYVALKTKLVEDYPAEPLDMQFFLIAWIVL
GffIr56d/3  REDSVFYKPLKYFILYAHQYGLQTHWNREAFSEALALKYVSNEEIKPLSMNFFRSIWLIW
GaIr56d/3-  REDSVFYKPLKYFILYTHQYGLQIHWNRQAFSEALALKYVSNEEIKPLSMNFFRSIWLIW
GpdIr56d/3  REDSVFYKPLKYFILYTHQYGLQIHWNRQAFSEALALKYVNKEEIKPLSMNFFRSIWLIW
MdIr128/4-  QKDSHLDKPLKDFIILASDMGLLAHWKKVSFADALFLGYVQDEGLMPLNLHFFRSIWIIW
MdIr127/3-  QSDSHLAAPLQSFIMFASQLGLIKCWKNEAFADALYLGYVRNESLPPLSTNFFRSLWYVW
MdIr129/3-  QKDSHLARPLQTFILLASNVGLIDHWEKEAFADALHLGYVHDEILPPLSLSFFRSIWLLW
AgIr141/3-  RYDPVMNEIMRRMVQNSSLYSLEHALHRVLTTKYVLIGNVGRKAMQTLDEQQNCNITEIE
AgIr136/3-  GKLNPRLKRFQMYVNRLNEAGIWTYLVKKWNLKASGTQVVYDVDALFLSLEHFVPVFIAS
AgIr137/1-  RQTSPLLSRFQMYVRRLYEAGVWDFVVRKWTSFTMQPMGFEALDSSMLKLEHFAPVYIVG
AgIr138/2-  RKTSPRLVRFQQYVTRLNEAGI---WDQLVSKWMLKDGRVSRTSFRSLELFHFVPVYVIG
AgIr142/10  GRNFAFKNSFELFLLSVHESGLIGRYVTAHRKDMAMMERNF---FTKLTLADLLPLFVLV
DmIr85a/3-  PYGSPYLGFLDSLIRSSHEFGFERYWDRIMNSAFIKSGVKVNDEPVVLKLQHFHAVFALW
DmIr68b/1-  PRGSPFLHRLESLYSGFLEHGFFEHWRQEEFLEDLGDQTDTRNKKVVLTLDILQGAFYLW
MdIr68b/4-  TKGSPFIHKFQSVISAFHEFGLMRHWLQDLYYDEDGAGNVGLQSHKKLNLDILQGAFYLW
DmIr41a/2-  PRLWPLLDKLNTLIYSWHSSGFDKYWEYRVVADNLNLKIQQDIGPVPLGMSNFAGFIIVW
MdIr41a/7-  SRCWPMLSAFDNLLYWWHSAGLDSYWEWRAVADNMNVQKQKDMGPVKLGMANFVGILLLW
AgIr41a/1-  TKTWPLMDELDELTLRIFQSGIQRYWELTKFADNKVQHAISNPGPIPLQPSHLVGAFFLL
AgIr41t.1/  TNTNPLRSNLNEYILRVQQSGLLYHLGIRTAIRYLPTDVMRDDGAVRLELGHFLGAFFIL
AgIr41t.2/  TNTNPLRSNLNEYILRVQQSGLLYHLGIRTAIRYLPTDVMRDDGAVRLELGHFLGAFFIL
AgIr41n/9-  SKTWPARARFDRLVLDLKAFGILAHWELARYLSFKSQQILRGDEFTPLRMANITGALLIL
AgIr41b/1-  SKTWPLMGYYDDLILRVQQNGILRYWELIRNMGLEIQRNLADHEPVKLRMAHFLGVFFIL
AgIr41c/1-  SKVWPLRDAYNAFILEVHQCGFLLIYYPRHYGLTVQRNIVTGHEPVALSIDHFLGVFFIY
AgIr133/6-  FRYSPIADQLVQFVGTAQQAGLAHYWRTIYVHQLEGIARRRILVQETLGWGELASLLYLL
AgIr134/7-  SKFSPARVQLTQFAGRIAQAGLWNCWHGLYVKRIHSLRSRSTRYRKTLTMRDLISLHYLL
AgIr135/7-  SKFSSIAGELVEFIGRIGQAGLWEYWREQYVQKLRNVARKELSQRETLLMGDLISLQYVL
AgIr101/2-  PKTSPFAGTFNAIVLHCVEAGMNDRFKHETAVQLMQIRRVRVPDYIVFNMEHLLPLFIFY
AgIr68a/2-  GKNSPLKHQVDLYVRALIEGGLTRKWLSDAIEQFQSNVEIP-PQEAIIDLKKMYAGIVAL
DmIr68a/2-  EKNSALKPRVDASIQHLAEGGLIAKWLKDAIEHLPAEALAQ--QEALMNIQKFWSSFVAL
MdIr68a/4-  TRNSPLKPHIDKYLERLMEAGLINKWLQDTVKHFPNDELAP--AEAIIDLRKFWSSFVPL
GbrIr68a/4  ARNSPLKTSVNKYMRRLLECGLIYKWLHDVVKHFPAEEDLP--QEALINLQKFWSSFVPL
GffIr68a/3  ARNSPLKKSIDKYIRRLLESGLIYKWLQDVVKHFPAEEDLP--QEALIDMKKFWSSFVPL
GaIr68a/1-  ARNSPLKKSIDKYIRRLLESGLIYKWLQDVVKHFPAEEDLP--QEALIDMKKFWSSLVPL
GpdIr68a/3  ARNSPLKKSIDKYIRRLSESGLIYKWLQDVVKHFPAEENLP--QEALIDMKKFWSSFVPL
GmmIr68a/3  ARNSPLKKSIDKYIRRLSESGLIYKWLQDVVKHFPAEEDLP--QEALIDMKKFWSSFVPL
DmIr60a/5-  KAGFPFLFEMNSIIRLMRDVGIFQKIDADFRYNNTYLNRINPETAIVLTTEHLKGPFFIL
MdIr60a/3-  KPGFPFLYDFNLMIRYMRDFGFLNKIHRDFVYNNTYLNRIAKEKVIVLRMDHLQGAFSIL
AgIr60a/1-  EKGFPLLPKFNRILSNLIDMGIQKLWNDVTILDRIRAHRALASPEVVLTLDHLQSAFALY
AgIr100i/4  RKGWPFAPLFNAAIYRFVESGLCMKWYEDTETALILQKRIREPALRKLTMIDMQTSFYIM
AgIr100a/1  PHRSAFGEQFNKVLLRLVGGGLVDHWIEARYGWTLRDWRVA---FKVLTVLDMQFAFYVL
MdIr10a1/2  LRYAPWEEPINYYLLQYLQFGLIQGFEQEAYVQIIKKGLNVREAFKKLRIEDFQLAFYVV
DmIr10a/3-  PRDSPWEDAVNALLLRFLNAGLIVKWIQKSWVDIKMRSNILSELVRVLTIGDLQLAFYVV
GbrIr10a/8  PKNAPWRERINQLLLRFQAMGLFRKFIRDMRIDTNIHNMIREEEEEELTITDVQLAFYVI
GffIr10a/1  PKNAPWRGRINQLLLRFQATGLLPKFIRDMQTDTNIRDMMIQQHPTALTITDLQLAFYVI
GaIR10a/4-  PKNAPWRERINQLLLRFQATGLLPKFIKDMQTDTNIRDMMKQQDPTGLTITDLQLAFYVI
GpdIR10a/1  PKNAPWRERINQLLLRFQATGLLPKFIKDMQTDTNIRDMTKQQDPAGLTITDLQLAFYVI
GmmIR10a/1  PKNAPWRERINQLLLRFQATGLLPKFIKDMQIDTNIRDMTKQQDPAGLTITDLQLAFYVI
MdIr10a2/4  LRDAPWKDAINMWLLKFQQAGIISKFQRDMKIEAKLDVMKKAVGLRILTIRDLQLAFYVV
MdIr10a5/1  HKNAPWEETVNQLLLRMQSAGLFDKFIDDMQTDVDIKLSTDKEEFKVLTVEDLQLSFYVI
MdIr10a3IP  LRDAP-KDAINMWLLKFQQVGITSKFQHDMKIEAERNVMKKAVGLRILTIRDLQLAFYVV
MdIr10a4IP  LRDAP-KDAINMWLLKFQQVGITSKFQHDMKIEAERNVMKKAVGLRILTIRDLQLAFYVV
DmIr100a/3  PRPSPYLEEVNRIVLRLVAGGIVGLWTGEAKERAKWSIQRFVGRWKVLTLSDVQLAFYAL
MdIr100a/3  QKHSPFEEEINVALLKLLAGGFINHWIEQQYVARSRIHLFEEHIWKILNINDLQLAFYVL
DmIr7d/1-5  PHGSYFAWEINKLLFNMRSFGIFQHHSQILAWDNLPTTTDTVATGFAESMSFVVAALNCL
MdIr110PSE  PRGSFLAGEIDGVLKNVISSGIRNKFVREMGLHNLPNATGNDDPNFTLNFHFLQVTFKAL
MdIr111/1-  PRGSFLAPVVDDILDWLSNSGIRDKLVKEIGMENVPHSTAVGGKHFKLNFNFLQIVFKTL
AgIr100h/4  PRGSPLYRAANDHTLHFLQHGLYAKWQREAAHIVRANRALKGQAGRTLRLDHLLLPFMVL
MdIr126/3-  RPQSYLLEPFNRIVDNLNSAGILKKWMMDFLGIFDSQEELKNITPIALSLEKIRLVFIGL
MdIr125PSE  RPSSILIEPFNRILYDLHSGGFIKKWLMDVTGKFPMSIAMAKLEPVPLCVAKMQIIFHGL
MdIr123PSE  RPKSFLIEPFDRIFDALHSGGLIKKWLEEVGEQIQVSVSVKNTEPEPLSLTKMLIIFKGL
MdIr124/4-  KPQSIFMEPFDRILNAMHCAGLIKKWLSDIFGHPHGPTSNKKTVPIPLSLAKMSVVFKGL
AgIr7h.1/5  KRSSPIAAACDWYIRRVVATGFVARWHHQHLDLRFERPTLASGQAEVLQLHHLHGSYLLL
DmIr7c/10-  RPHSYFKRRIDRLIMAMMSSGIVARYRKMYMDRIKRVSKRRNLEPKPLSIWRLSGIFVCC
MdIr104/19  PRHSYIKLRTGNLILDLIQSGLMKRYRRMILYSSTKIHKDH-AEPTKLSIHLLFGVFCTY
MdIr112/19  PHHSYIRAQTGVLIMQMLQAGIMKRFESIYLYVAWKPQRSQ-GEPTRLSFHLLLGIFVVY
MdIr105/21  PRYSYLRGEASRIVHKIVESGLVRHYTALNLYATESFDKRR--ESADLSLGVLVGIFSLH
MdIr106/20  PRHSYMQLHTSGIILRLVQSGLIKRFVKFNVYASSRDNVRK-SEYVALSLDVLIGLYWVY
DmIr60f/1-  PR---------------------------------------------SPYHDLYYVWIAY
AgIr7i/1-5  PRRTALQQPFDRLLHRLQAGGFILHWRAEYRNNPNGATNYEGVVPTPLQLQQVAGGFYLW
AgIr7u/1-5  PKASPLTEPFSAIIGRYQAAGLVPIWRE-QFRDTRYWNNAKHPEPISLQWSHLSGGFYLW
AgIr7w/1-5  PKSTVLQRPFDGWILRMHAAGLVHHWSE-EYRDNRYWTNAKDPEPASLRWNQISGGFYLC
AgIr7t/5-5  PQTTALQAPFSARVLAYHSAGLVDQWAR-AFEDGRYWSNAKDPEPASLAWSHLSGAFYLC
AgIr7y/1-5  TKKSCLANRFDHELDRLRTSGYVSYRLGHYLNYDAFKGPADQPLPTPLTTDQLVGCYETL
AgIr7n/9-5  QRTSALLGPLNKLLERFVASGLLHRWA-AQYHQLRFLANPYYRGRQQLVLADMDGPFEIL
AgIr7s/3-5  PKRSMLTASFDQHIERIGSSGLLKYWSAYHFGESRASSSSTTAGPRPVSVEQLAGALQLL
AgIr7x/9-5  PKKSCLTQPFDRLVRHVVESGLVSFWVR-SYGDYDFEANRRGGEPRKLTLAHLVGAYQLL
MdIr113/2-  MKNSMFLNRFNMYITSYTNEGLMHRWEKYLIFKNTFRKLQADDQPSAMDLYQLCGALNLL
MdIr114/4-  MKDSIFLNRFNMYIKSFINEGLMHRWEKHLLTKNTFRKMSSDEQPKALGIYELYGAWNLW
MdIr115/4-  MKNSIFLNRFNMYIKSYINEGLMHRWEKYLLTKNTFRKVRSDDQPKAMGINELYGALDIL
DmIr7b/1-5  RRHSHLVGVLNKQIQHAHTHGFLEHWTRIASTSYSTLDGIDDQQVAPLSMRELAALFWLI
MdIr107NTE  RLQSYLVTELNAQIANAQYFGFINHWVNKYYGRPVAAGGHGESQTNILSMNELGAVFMIL
DmIr11a/4-  PRRFFLRPAIDRKIKQLLSAGVMAHIERRYMQYENKRKVASPVLLRRITKSIMNGAYRIH
DmIr7a/1-5  RRHSLLKFAFDRKIKQLLSAGIIGYFVR-EFDACQYRKPFEDYEVTPIPLDSFCGLYYIS
MdIr101/3-  RRYSVLPESINPKLKLLTDAGITDHIAKRYVRWQKQRGNRRPTGIQEITNHKLRGVYKGY
MdIr102/6-  PKHSILLPSFNRKFKLLSDAGITSYVARKHVHPYFHNTKDHTGDVRQITHKNLIGLYYIF
MdIr103/1-  PKHSILLPSFNRKLKLLSDAGITSFVARHPYYRNLKGQINT-GEVKQITHKQLIGLYYIY
MdIr108/5-  SKHSFLINRINFLLMSLRSMGLIDFWARQSLDTSYFDAPND-VHFVAVEFAKVKGVFVTY
MdIr116/3-  SKHSYLLPSFDRVLLNLRSFGLIDHWARQVFDDRFLEQTGEERIPLALGISQLWSIFKTC
MdIr118/1-  AKHSYLSDQFNELLIWVRDSGLIEYWKKTQLDSGYVNGKWQ-AEDELFDMAELKTAFMAV
DmIr7e/7-5  AKHSFLIDQLNEEIMWMRSVGLLSVWSR----WELSESYLREQSFQVLGTMELYAIFLMV
DmIr7f/9-5  PKHSFLYEKMDDDIRRLDASGFIHAWRRASFASVHRKEQVHMTSRRYINHAKLSGIYMVM
MdIr121/1-  PKHSFLIETINDNILRIFGAGLHETW--TLYNGAEDYPKNDQRTMFDMSFIHVFSVLELS
MdIr119/1-  PKHSFLIEAINANILRFFAAGFVRKLHNRSLENPNNEDSQR--TISEMSFMHVISVLEMT
MdIr120/1-  PKHSFLIETINDYILRFFASGFQLAWK-IHYTGVDHPNSDEQRPISEMSFMHVISVLEMT
DmIr7g/2-5  QKHSHLASHLDHLVMSIRSVGLVHHWAGRYFRSRFLYREKR------IRQPDLWAVYILT
MdIr117/1-  TKHTILAYRFEKMIMDLKSSGLQRYYIKRYFDSKTMMNSYK-EDDEMIEQKDLLGIYVIC


AgIr139/3-  LGQWVLEVMVFMIEMRYKRSRRV-
DmIr47b/1-  FVGFSIATFVFIVNVFFRNINQKK
DmIr87a/10  GGLLLVASCVFAFELKRERKTKKI
AgIr140.1/  AGGVMVSILWFGVEICGRMVRKRC
AgIr140.2/  AGGVMVSILWFGVEIRYGRMVRKR
DmIr56a/3-  IIGLVIATLAFVAEL-LHNGYRRK
DmIr47a/2-  LIGGALAFCVFIVEVVVGLINRRI
DmIr94a/4-  CIAYVMSFMVFVMEIKYQRRTRSV
DmIr94b/1-  ILGYSISMIVFFVEMSLKRRKKNL
DmIr94c/2-  FIGESIATLVFIVEILLQKSNQHT
MdIr162/1-  FVIMLIAFIVFALEIIVFQIYNKR
MdIr151/5-  LKCYIFAFILLIAEIVCSKIYCKI
MdIr152/29  IECYICAFILLLIEILCSKIYCKI
DmIr54a/1-  GTFMVIAILVFLLEVSWHRITSLF
DmIr94d/1-  GWMLGLATIVFLLELWRHKMWQNM
DmIr94e/4-  AFMVVLSSLVWLLENLAYTVKSKT
MdIr94e/20  AVMFVFVVLVFIGEFHREKVWKGL
MdIr159/1-  AIMLAFILMCFLAELWYYRGWKHF
MdIr160/1-  AYMLALIGICFMCEIWYYKGSKLC
MdIr161/1-  GYMLSLMGLCFVFEIWYYKGLRLC
MdIr158/1-  IIMISVSSLCFIAELLARRLWKMR
MdIr157/1-  IIMAFVSFCCFVFEFFWHKIKRIR
MdIr154PSE  XIKLGIASISFIFELIWHGLSIKP
MdIr155/1-  LILNSVAFLCFMCEIVFYKLRNKS
MdIr156/1-  LGLNCMALLCAIVEILWYRFFVSI
DmIr60d/1-  LGGTIISCLALLLEVRWHLGNSSL
DmIr60b/1-  VGGTIASILVLLAEIGYHRWQLNQ
DmIr60c/1-  LGGTTVSCLALLAEIGYHRWLWKR
DmIr94f/2-  GVGLLFSVVVFVIELYANVCLNNL
DmIr94g/4-  VSVLLISLILFTCELWVNYWLGF-
DmIr20a/1-  GAAIAVASAIFIMELYINVFFNSL
DmIr94h/8-  AVGLGTSTVVFTIELYTNVFLNSL
MdIr153/6-  IKAFSFSFIVFVMELIVRIKFCKV
DmIr52c/1-  FVGMGMGLCFFILEIYWRNCKIKC
DmIr52d/1-  FTGLGISCCCFGLELSWTRRLRLT
DmIr52a/3-  LGAMFISSFCFILEICGERCKRLW
DmIr52b/1-  LAAIVLCVFCFLLEIKWKRWMKFR
DmIr67a/2-  VSFLFMSFVIFLCELCFISKTLIR
MdIr165/5-  VIGWFMSGGIFCIELLVERLKKMG
MdIr177/5-  VVGAVMGILAFGCELLGKRSKSRC
MdIr178PSE  VVGLAIGVVAFLAELGVNKIKRNK
MdIr163/3-  VIGLSGSGVVFLGEVYWGKWRGKK
MdIr166/7-  PTGLGGSCVVFFLEVWVRKKVFKR
MdIr172/3-  VGGEVLGSVVFFAELLFYRLHKKT
MdIr167/4-  IIGLAVGGGIFLLECWYHHHHNRY
MdIr168/3-  VIGLSVGAVIFLLEL-WHHHRTRY
MdIr176/1-  FIGLGLSVVVFICELYWENRNRME
MdIr173/26  VIGLSCGGVVFMLELWFGRKQRI-
MdIr174/1-  AVGCSGGAVVFFVELISRKRWRIF
MdIr175PSE  VIGWSCSMFVFFMELVWKR-----
MdIr164/2-  LMGLGAAVGVFVIEQIWYRKSQKK
MdIr169CTE  IGGLVA------------------
MdIr170/32  AIGSGLGLMVFLGELWWHRRGSVF
MdIr171/5-  MVGLTAACAVFLLELDGRRLIGKC
MdIr149/4-  GCGLGMAVIVFVVEFNMSRGRKRN
DmIr48a/1-  ALGGEAFGSILLHDAPSPRLFRRL
DmIr48b/3-  AIGYILALLSFVIEMWRIREFLGC
MdIr148PSE  LVGYSMALVSFLMZILIKKFKKYL
MdIr146/8-  AAGYLLGLLCFVIEIVFKKIGRK-
MdIr147CTE  AA----------------------
MdIr144/3-  AGGYSLSVLCFVVEIIVYKYRGKK
MdIr145/1-  AGGYSLSFMCFITEIIVYKYCGRK
MdIr150/3-  GIGYCSALLCFIGEVRFRRIKFCM
DmIr48c/1-  GGGHALAVICFLVEL---------
DmIr67b/1-  FGGLTLATVCFLLELGYAKIKVTI
DmIr67c/2-  GMGWCVSTIALFLELFKYSVTNVL
DmIr60e/1-  TVGLISSLLVFFAELVSGHL----
DmIr62a/2-  LCGMLGSGIAFLVEIFGCRQKPPS
MdIr142/1-  AVGYTTSIIVFIMELHFKRIICAF
MdIr141/1-  SIGYTCSIIAFVVEWRIVQWLEGM
MdIr143/1-  SVGYSSSIVVFILELCWLRGFKF-
MdIr138/1-  LVGYTSSIFVFILELKIMRLFERK
MdIr139/7-  SVGYASSITAFIFELIWKLRWSLG
MdIr140/1-  IVGYTSSIIVFVFELLMRVFKGKT
DmIr56b/3-  SAGIPISSLAFCLELFIHRRKQRR
MdIr179/1-  GGGYTLSLLAFVLEN-LKRILRRF
MdIr135/2-  FLGMLLATMVFLVELRIKRIIRRR
MdIr136/2-  GLMMLGAIVCFLVELWLYQRRN--
DmIr51a/1-  LCGWLLSTLIFLCER---------
DmIr51b/1-  GIGWILSALVFSCEY-WHLYPWRF
MdIr134/2-  VIGFLMALVSFLHELWQSRRERER
MdIr130/1-  FVVYIVSVLTFFMECWLKGKRGK-
MdIr131/1-  LGIYVLGGLCLILEICHSKKRRMN
DmIr56c/3-  LVMSFLAGIVFVLET-LSR-----
MdIr132/2-  ALMCSAAWLCLFLEIYKCRKARIS
MdIr133/1-  GLLCGMGLFCLVIEICIHKYRHYK
DmIr56e/1-  ------------------------
DmIr56d/3-  TLGLILAGLAFAAEMTFKRRPVIR
GbrIr56d/2  --FLEPGKTSLHFET---------
GmmIr56b/2  VGGWTLSALCFIAEILFIKYSKKL
GffIr56d/3  GIGITLSGAAFIVEMVFERINARA
GaIr56d/3-  GIGLTLSGAVFIVEMVFKTIKARA
GpdIr56d/3  GIGITLSGAVFIVEMVFTTIKARA
MdIr128/4-  SMGLVLSAVVFLVELLFCKIIDLI
MdIr127/3-  WLGLIVSGITFCLEITWLRVRDWC
MdIr129/3-  AMGVLLSIAVFAFEFTCRKLRQAC
AgIr141/3-  LTGIEQMIALQMPSFAYRKIIHYE
AgIr136/3-  GYAYLITIFVFLLERRSKKLFKRN
AgIr137/1-  GYIYVLCVGVFLLEIITHRILRRL
AgIr138/2-  GYLYTSALIIFILEHLVYRLQQRF
AgIr142/10  GAGWCCSFAAFLSEVRFNRYWARK
DmIr85a/3-  LVGIGMACIVLAWEHLTHNYNLAV
DmIr68b/1-  SVGIGISCLGFAVEHFWRRQTLRN
MdIr68b/4-  LVGIFISCMGFAAEWWWSLRREEN
DmIr41a/2-  ILGSAIATLTFLLELSLTYILKQS
MdIr41a/7-  MLGVTISFLVFLYEVYVERKNKE-
AgIr41a/1-  AVGLGLGTVCLLLELLWHRLTATN
AgIr41t.1/  GYGLLCASLVFVGELMMRRWNETF
AgIr41t.2/  GYGLLCASLVFVGELMMRRWNETF
AgIr41n/9-  LAGLSLSLVVFVVELWCGPRIKRC
AgIr41b/1-  FVGLSLASVIFVAELVYRANSNLT
AgIr41c/1-  FFGISLACIVFVVELVLHRWNARF
AgIr133/6-  FAGYAIALVAFVLELWSDRFRRVA
AgIr134/7-  LAGHGVSAGVFVMEIACGRLRKSL
AgIr135/7-  TMGYGSAAIVFGVEVCVRRCKRTR
AgIr101/2-  FAMLLLSGGIFLIELSRARSQQRA
AgIr68a/2-  CFGYVIALFAFVVEKYWRYYIENN
DmIr68a/2-  LIGYVISMLTLLAERMKHPMYDVY
MdIr68a/4-  VFGYFCGFVALLLEHMPHPLYDKA
GbrIr68a/4  LIGYFTGFLIVLGEYCKHPLYDEY
GffIr68a/3  LIGYFIGVLIVLGEYCKHPLYDEH
GaIr68a/1-  LIGYFIGVLIVLGEYCKHPLYDKH
GpdIr68a/3  LIGHFIGVLVVLGEYCKHPLYDKH
GmmIr68a/3  LIGYFIGVLIVLGEYCKHPLYDKH
DmIr60a/5-  VVGSCWAALTFIGELKRRRRRRRR
MdIr60a/3-  SVGVCVSVGLFLAELHKKRQRKRD
AgIr60a/1-  GIGMCLCVVVFLLEVVLEKRWDEL
AgIr100i/4  GLGMLLSFSVFIMETFVGRGLKCS
AgIr100a/1  AIGLAVSVAVIGAELHFHRAHRGD
MdIr10a1/2  LAGNVVGSIVFLLEKWALRNSRNC
DmIr10a/3-  IGGNLLAFLGFLAEHRWKLQKKGV
GbrIr10a/8  LFGSMMAVVMPVLVLLLVNGRNVL
GffIr10a/1  FFGSMMAGVALIAEQCFSLTS---
GaIR10a/4-  FFGSAMAGMALIVEQCFSLTS---
GpdIR10a/1  FFGSVMAGMALIVEQCFSLTS---
GmmIR10a/1  FFGSVMAGMALIVEQCFSLTS---
MdIr10a2/4  IYGNILALLLCLLECCIFKSK---
MdIr10a5/1  LLGSLMAFVSLLFERRKKRKLTGV
MdIr10a3IP  IYGNILALLLCLVECCIFKCK---
MdIr10a4IP  IYGNILALLLCLVECCIFKCK---
DmIr100a/3  TIGCLLSAIVCMAEILLGRQRRLH
MdIr100a/3  SVGLIASFFLYICEHYKCKLRRRR
DmIr7d/1-5  MGALCISIVVFGLELSRRRHWTGL
MdIr110PSE  LQLHFIAIVLFLGEIARCKIFENL
MdIr111/1-  VIWHCIAGGIFLGEISKCMLYKKV
AgIr100h/4  GAGFALGVVCFAWECLLTAAVAVR
MdIr126/3-  LVMHLIGVLVLVGEIIFKTILKK-
MdIr125PSE  WAMHLMSLLVFFVEILWHTFLKKR
MdIr123PSE  LVLHVVSLLVFMGEINRKKVLRKI
MdIr124/4-  LILHAVSFLVFLCEIFMHTYFRRI
AgIr7h.1/5  AAGLLLATAVFTLELRWCERRRRP
DmIr7c/10-  AGLYLVALIVFILEINHRRLRRAF
MdIr104/19  GAGLVFSTIVFVLEMFSKRCRSLA
MdIr112/19  GVLLIFCVLVFLLELWLQAVVNFL
MdIr105/21  ATLLLICCLIFALEMKYKRIKKIV
MdIr106/20  GFLIFLCILIFILEIKLRKVMDFL
DmIr60f/1-  LGGTMIGIGMLAVEIKWDLLRRPP
AgIr7i/1-5  ALGLLAATVAFVGEFAVSKVNRAS
AgIr7u/1-5  ACLLALSSLVLVGERIMSRRK---
AgIr7w/1-5  SALMLLATVVFLGEIRTRRLLQRC
AgIr7t/5-5  GTMHLLAVCVFVAELWARKWRKAS
AgIr7y/1-5  FGLLLVATGLLLLELWFVSLRQLL
AgIr7n/9-5  LVGLGLGAGTFLIELCLSSCVTRS
AgIr7s/3-5  LGMLLAATLLFLVELGWARHTRRW
AgIr7x/9-5  AAAHLLAFVIFLLELRLAALRRVL
MdIr113/2-  GICLLGCVGVFVAEVVWARKKRRR
MdIr114/4-  MICLAICFGVFVGEILWVKRRRRR
MdIr115/4-  LICLAGCILVFVGEIWWKRLRRRW
DmIr7b/1-5  LWANLGAVVVFVLELKLRKILRKM
MdIr107NTE  LWLHLAAFGVFVMELLWHRYGRKG
DmIr11a/4-  GLVIVLATGMFILELRLRRWMEWV
DmIr7a/1-5  LIWLSAAVVAFILELWLRRIFE--
MdIr101/3-  GVLCACAVLVFFLEMILKRIMDYL
MdIr102/6-  IVMNGMALLLFLVEIKRSKVLKCF
MdIr103/1-  VALNGVAVMVFILELTLKRVIHRF
MdIr108/5-  LALMLVASIVFCLEVYFKKML---
MdIr116/3-  LIIDLLAVMVFVVEIVYYKCSHRK
MdIr118/1-  GIGDVIAILIFLVEVFYHKYFDHD
DmIr7e/7-5  LVGLIVGLLVFILELYLRKLFT--
DmIr7f/9-5  AGLYLLAGLLFAGEVLLRQRN---
MdIr121/1-  LILYFVSFVIFLLELCLQKLFEKV
MdIr119/1-  AILYFLSFVIFLLELFLQKCFEKV
MdIr120/1-  SILYFVSFVIFLLEL-YSRKSKFV
DmIr7g/2-5  AGLYLLSLVVFICELLASRRAGL-
MdIr117/1-  GALQLLAVLTFLLELLSQKITKLR
