# Supplementary material for: Genome-Wide Comparative Analysis of Chemosensory Gene Families in Five Tsetse Fly Species
Source: PLoS Negl Trop Dis. 2016 Feb 17;10(2):e0004421. doi: 10.1371/journal.pntd.0004421 (PMC4757090; doi:10.1371/journal.pntd.0004421)
Supplement: S2 Dataset — Multiple sequence alignments of five Glossina species, Drosophila melanogaster, Anopheles gambaie, Musca domestica and Ceratitis capitata used in construction of phylogenies of the chemosensory gene. (ZIP) [file pntd.0004421.s002.zip › Alignment_files_for_resubmission/Antennal_irs.aln]

CLUSTAL W (1.7) multiple sequence alignment


AgIr25a/16  MKFDMDIN-AVSIRSG-ASVNTRSLGTWEASLNAPIKNLADVVYRVYTVVQAPFIMRDPA
DmIr25a/17  SFMKFEMDINVLQIRGGSSVNSKSIGKWISGLNSEEEQMADTVYRIFTVVQAPFIMRDEA
MdIr25a/16  SFFKFDMDVNVVQIRGGNSVNSKSIGRWTAGLDSPEEAMADTVYRIFTVVQAPFIMRDEA
GbrIr25a/1  SYVRFEMDIDMVEIRGGNSVNSKPIGRWTAGLDSPETIIADTVYRIYT--QAPFIMRDPA
GffIr25a/1  SYVKFEMDIDMVEIRGGNSVNSKPIGRWTSGLDTPETAIADTVYRVYTVLQAPFIMRDPA
GaIr25a/16  SYVKFEMDIDMVEIRGGNSVNSKPIGRWTAGLDTPATAIADTIYRVYTVLQAPFIMRDAA
GpdIr25a/1  SYVKFEMDIDMVEIRGGNSVNSKPIGRWTSGLDTPEKAIADTVYRVYTVLQAPFIMRDPA
GmmIr25a/9  SYVKFEMDIDMVEIRGGNSVNSKPIGRWTSGLDTPETAIADTVYRVYTVLQAPFIMRDPA
AgIr8a/136  NEIAAEFWLESGMLRPNLSIISQPANQNTTSAAAQNESLSKRFFRVGTTESIPWAYRKRG
DmIr8a/144  NFLAYPLPHIQDQFQSPGLTFAVNISAGYYSSEHELLNEARRFFRIGTAESIPWSYLRRG
MdIr8a/141  DFMTFPVN-PENTFDDPEMIPPLSYSVNVSINFYSKINHAKRFFRIGTTEAIPWSYYRKG
GbrIr8a/1-  ------------------------------------------------------------
GffIr8a/12  PSLTFTVNISINFYST-AHEAVTDLAAWQNGELRKNQTIAKRFFRIGTAEAIPWSYQRRG
GaIr8a/1-3  -----AIP-------------------WSYQRRDP----RTGKVSLDY-----------G
GpdIr8a/14  DQLIPTFM-VNISINFTAHEAVTDLAAWQNGELRKNQTIAKRFFRIGTAEAIPWSYQRRG
GmmIr8a/1-  ------------------------------------------------------------
AgIr76b/62  APVEWDGN-ETTEYYQ--LEMDASAEVKEREMQELRRRLAGTTLRVTTLQDWPLSYTVKG
GbrIr76b/2  TYNLVTPP-SEGLVAKEALENTKEHVLSDKEEYLKRNWINGRELQIATLEDYPLSYTEVG
GffIr76b/2  ---------SDAEDGKVLTKAKEIVSSDKEVQLEKRNWINGRELQIATLEDYPLSYTEVG
GpdIr76b/2  ---------LDIEDRKVLTNAKEIVSSDKDEQLKTRNWINGRELQIATLEDYPLSYTEVG
GmmIr76b/2  VYPVFDLYPNSAAVIPGQYKYLRNGYFYTINTAFERNWINGRELQIATLEDYPLSYTEVG
MdIr76b/26  EVVSEAPI-GDVLDTSDAPAETLNTFLEKAEKLTKKSWLNGRHLKIATLEDYPLSYTETG
DmIr76b/33  -----PMD-VDASEAGADAPVETLETINRKKPKLRLDWIGGKHLRIATLEDFPLSYTEVG
GaIr76b/32  LPMDVDAS-EAGFDADAPVETLETINRKKPKLREMLDWIGGKHLRIATLEDFPLSYTEVG
AgIr93a/19  YVYRTDFL-TDGADLQRRKYTMLDIGYWSPQDGFMQYGFRGVQLIFYSYHNPPWQFVAYS
DmIr93a/18  KSQENRKF-RSTPQRDNRNFEFINIGYWTPVLGFVEHHFRNITMDILTVHNPPWQILTKV
MdIr93a/17  KSQEHNKP-RRGLSENNKYFEFVNIGYWTSVLGFVKHYFRNITLDIITMHRPPWQILKKE
GbrIr93a/1  ALTWGQEHIHRREISENKNFEFIDVGYWSPTLGVIVHHFRNITLDILTIHNPPWQIIKKT
GpdIr93a/1  EILSFNYL-KDHISCSARWRVITALT-WGKNQEHQNKNFVGYWSPTSGFVAHELLFPHVG
GffIr93a/1  ALTWGQEHVHTMDISENKNFEFTDVGYWSPTSGFVVHHFRNITLDIVTIHNPPWQIIKKT
GmmIr93a/1  DFVLDELS-QSGIRKIGNWNSTSPEGINFTRTFSQQQEIKNKTLIVTTILSNPYCMRKEG
AgIr21a/15  PYVLYELY-IDGLGAN----RPQVLTSWIGNKFSRRKGFSGHRFTVKAAHQPPFMIKRLV
GbrIr21a/1  ------------------------------------------------------------
GffIr21a/1  PFVLYNLY-VDGLGSN----TPHVLTSWLKGSLSRQNGFAGHRFRVLAASQPPFIFRSRE
GmmIr21a/1  PFVLYNLY-VDGLGSN----TPHVLTSWLKGALSRQNGFAGHRFRVFAASQPPFIFRSRE
GaIr21a/13  PFVLYNLY-VDGLGSN----TPHVLTSWLKGSLSRQNGFAGHRFRVLAASQPPFIFRSRE
GpdIr21a/1  PFVLYNLY-VDGLGSN----TPHVLTSWLKGSLSRQNGFAGHRFRVFAASQPPFIFRSRE
DmIr21a/13  PYVLYKLY-ADGLGSN----TPVVLTSWIKGALSRQFGFAGHRFQISAANQPPFIFRIRG
MdIr21a/12  PYVLYKLY-ADGLGSN----KPVVLTSWLRGGLTRQNGFAGHRFQVMAVNQPPYIYRIKT
GbrIr76a/1  IFYLKTNR-FQGLQNKNWITFDSLDVFNASSGRFVIKNLKGREIILTGFDYLPYSSVRYG
GffIr76a/1  IFYLKTNK-FQGLQSKASASFYELDTFNASSGKFIIKNLQGREIVVTGFDYLPYSSVKYG
GaIr76a/17  IFYLKTNK-FQGLHSKESASFYELDTFNASSGKFIIKNLKGREIVVTGYDYLPYSSLKYG
GpdIr76a/5  IFYLKTNK-FQGLHSKDSASFYELDIFNASSGKFIIKNLKGREIVVTGYEYLPYSSVKYG
DmIr76a/13  TFEIKTNR-FVGPRNFNPEPVEFYILQRFDAKGTKMRNLKGREVVIGIFDYKPFMLLDYT
MdIr76a2/1  KFNIKTNK-FVGSFFENPHELLQISQYDALNETFELQNLQGREIIVGAFDYRPFVVVDFH
MdIr76a3/1  EGQRKNYF-QDLLFKK----LQQITTFDALTKRFELQNLHGREIIVGAFDYRPFMVVDFH
MdIr76a1/1  QFYIKTNK-FVGSLFENPNELIDVSVFNAIEGTFELQNLQGREIIVGAFDYRPFVVVDFH
MdIr92aJIN  FATRY-----------ARLRLKDKIYLFLCENEDP------------------------E
DmIr92a/12  PYRDIELW--TQKFVGGNLDALLLDAFLPNETFANLLNLQRRSLLVGSITYVPYTITNYR
AgIr40a/12  SVNWFDGN-DMTFKRVPLLPSPTEVYKNFEGRIFTKPPWHFIVYGNGSASVGDNQNSSSS
DmIr40a/13  LVNWYDGD-NLGLQRIPLLPTALSVYANFKGRTFRPPWF---------WVTYCNNSFEEK
MdIr40aNJ/  LVSWYDGD-NLGLSKEPLLPPASQVYSNFHGRIFRPPWF-WVNYENDTAANSTMDSLNSE
GbrIr40a/9  LVSWYDGE-NLGLSKEPLLPLASSVYADFHKRVFRPPWF-WVNYENDTYDKATQLEYD-E
GffIr40a/1  LVSWYDGE-NLGLSKEPLLPLASRVYANFHGRVFRPPWF-WVNYKNDTNGKGSQLEYDNE
GaIr40a/12  LVSWYDGE-NLGLSKEPLLPLASSVYANFHGRVFRPPWF-WVNYKNDTHDRGSQLEYDNE
GpdIr40a/1  LVSWYDGE-NLGLSKEPLLPVASSVYANFHGRVFRPPWF-WVNYKNDTHDKGSQLEYDNE
GmmIr40a/1  LVSWYDGE-NLGLSKEPLLPLASSVYANFHGRVFRPPWF-WVNYKNDTHDKGSQLEYDNE
AgIr75g/91  GHRVGTRW-ELSFLQIGAWSTSAGLTMWDKRSVYERQNLLGMQLTGIAAIGASTVT---E
DmIr75a/10  AYAVHDVY-NNGKIIGGQLNVTGSHEMSCDPFVCRREQLTDVVLRVATVVTQRPLTLSDH
MdIr75b/10  SYLTYDVY-NNGLYLGGKLNMTGDEEVNCSPKGCENRWLGDITMRVATVTTYLPLTTPPN
GbrIr75a/1  VFMDFNCWQSEALLNKNDLKLFDHHYRWLIYDEISDTDLLNEEYINSSINSTFLLYDVYS
GmmIr75c/6  NIQAKHFY-NECVLHTKLQGTCSLYKVIFLSEKFAISSL---NTNTKSVTRKPINLPE-H
GbrIr75c/1  TFLLYDVY-NQGQQWGGRLNVTADRAISCSHRDCHRERLSDITLRVCTVVTRKPINLSEH
GffIr75a/1  TFLLYDVY-NKGQKWGGRLNMTADHAVTCSHTNCHQRSKSGNRERLSDTVTRKPINLPEH
GaIr75a/41  TFLLYDVY-NKGQKWGGRLNMTADRAVSCSHSNCHRERLSDITLSVCTVVTRKPINLPEH
GpdIr75a/1  TYLLYDVY-NKGQKWGGRLNMTADHAVSCSHSNCHRERLSDITLSVCTVVTRKPINLPEH
GpdIr75c/5  TYLLYDVY-NKGQKWGGRLNMTADHAVSCSHSNCHQRSKSGNRERLSDSVTRKPINLPEH
MdIr75a/10  FYMAFDVY-NNGWLIGGKLNISSNFELSCGKEGCYREALRDVVMRVAVVVTRYDLDAPPH
GmmIr75a/3  SFVVYDVY-NNGFQIGGSLNITVDYEVECNSLACLRERLSDIRMRVAVVVTRFDLKAPHY
GffIr75c/8  SFIVYDVY-NNGFQIGGSLNITVDYEVECNSLVCLRERLPDAMMRAA-VVTRFDLKAPPY
GaIr75c/19  SFVVYDVY-NNGFQIGGSLNITVDYEVECNSWACLMRSLYGNRERLSDRVTRFDLKAPHY
DmIr75c/67  RFILHDVY-NKGSHLGGKLNITVDQTLQCNRSHCQRMDLSSVTFRLAALVSVLPINSSEH
DmIr75b/30  -FLLYDVY-NKGRQLGGELNITADREIFCNKTNCRRKSFTGLTMRATAVVTALPLNVSIQ
AgIr31a/47  VFNLFDIY-SKGRHLC-KDIFQTLLGTWSADGGFRRQNFNFLQLRGVTVIDRENVTSGKG
DmIr31a/10  GYAYWDIH-SKGRHLKSNLEINLIATLINDTLNIARGQFNGLTLRGASVIDKEDIISNEG
MdIr31aNJ/  TFVVSDCH-SKGRHLNAALEFIQLANFFSNGSSTIRDNFNGLLLKAATVIDQDNITSNIG
GpdIr31a/7  YLLWWDVH-SKGRHLKLEIHLVAKATYSNETLQFVRGDFEGLKLRGATVIDQDNITDNEG
GffIr31a/8  YLLWWDVH-SKGRHLKLEMHLVAKGTYINETLQFVRGDFEGLKLRGATVIDQDNITDNDG
GaIr31a/79  YLLWWDVH-SKGRHLKLEMHLVAKATYINETLQFVRGDFEGLKLRGATVIDQDNITDNEG
GmmIr31a/7  YLLWWDVH-SKGRHLKLEMHLVAKAIYSNETLQFVRGDFGGLKLRGATVIDQDNITDNEG
AgIr75h.1/  IFEVYDVR-GTVKRRGGRVSFDLLGTVSSLNQLPKSQDLEGIELWTALSKHQPRPLIEY-
AgIr75h.2/  IFEVYDVR-GTVKRRGGRVSFELLGTVSSLNQLPKSHDLEGIELWTALDKLQSQSFIEYT
DmIr84a/11  SMLFYDVY-RISRQAN-TPLIIEKKGLWTHSGGYQRRNFLNVTLIGSTLTEKPPGFGDMQ
GbrIr84a/1  HFHLYDVY-KILPEFS---VIIETKGNWSLQQGLLRTNFQNISIKVITLHDKPKHFTNYE
GffIr84a/8  RFHLFDVY-KILPDFP---ATAEVKGNWSLQQGLIRSNFQNISIKVATLHDKPKDFTNYE
GaIr84a/10  HFHLYDIY-KILPDFP---VTIEIKGNWSLQQGLIRTNFQNISIKVATLHDKPKHFPNYE
GpdIr84a/1  NFHLYDVY-KILPDFP---VTIEIKGNWSLQKGLIRTNFQNISINVATLHDKPKHFDNYE
GmmIr84aA/  HFHLYDVY-KILPDFP---VTIEIKGNWSLQKGLIRTNFQNISINVATLHDKPKHFANYE
MdIr84a1/7  AIVIYGGD-EAKAYAAGRMNNSFLKFFNTNQLKENGNSYVGILMSHASVQDQLLILNYSQ
MdIr84a2/3  FIDIYDIY-KICQRCKNEKLTIEYKGNWSQTSVLKRRNFNNSPVKVATLDYSPSLNMTIY
AgIr64a/14  GFTLYDLW-NPGFISGGKLKIEPLGCYSPAEGLQIRRNMDGLRLKIMTVTQKPHQPFE-H
DmIr64a/12  HYTLFDVW-NPGLNYGGHVNLTEIGSFTPTEGIQLTTSTVRRRMDMQHARVRCMVVVTNH
MdIr64a/13  YYLLYDVW-SPGRQYGGKLNTSEIGEFSASQGLELGSSFIMRRLNMHLARIRCLVVVTHH
GbrIr64a/1  YYKLYDVW-NPGFQYGGELNISAIGNFTLMYGLQLLSSTITRRMNMHLARVRCLVVIIHH
GpdIr64a/1  RTEWTPIK-NPGLQYGGELNVSAIGNFTLVHGLQLLSPPVTRRMNMHLARVRCLVVIIHH
GffIr64a/1  ------------------------------------------------------------
GmmIr64a/1  YYKLYDVW-NPGLQYGGELNVSAIGNFTLVHGLQLLSPPVTRRMNMHLARVRCLVVIIHH
GaIr64a/3-  ---------NPGLQYGGELNVSAIGNFTLMHGLQLLSPPVTRRMNMHLVRVRCLVVIIHH
AgIr75k/12  QHLVRQQY-RLAARSASSVPIYETFGTWNAALGVRRQNFHKFQLRASLVILHNETLNHLH
AgIr75l/13  FMQVYRVSQNSELLTEALWNATVPGDTEGEMIDLRRKDLHGHYLRASMVITNPDTLNHLH
AgIr75d/13  LFELYKPY-RKARLSVIASNYLPAVDRYGSQLIVRRRNLQGFAMPCGTATTSPEYFTGMV
DmIr75d/15  LIDLYAAW-KPLKRTLHNIRNSRHVIHALQHFGSARQDLEGIVFNSAIVIAFPDLFTNIH
MdIr75d/13  TYALLDVY-KVAADKEVREVLGNFTEVKEMLKGLQRENLEGITFKTGLVIAFPDMFTDIH
GbrIr75d/2  ------------------------------------------------------------
GaIr75d/84  SFILSDIF-KVANFKAQLPISRNFSHSWQMIGDLQRENLENITFNTGLVIAFPDMFTNIH
GpdIr75d/8  SFILSDIF-KVASFKAHLPISRNFSHSWQMIGDLQRENLENITFNTGLVIAFPDMFTNIH
GmmIr75d/8  SFILSDIF-KVASFKAQLTISRNFSHSWQMIGDLQRENLENITFNTGLVIAFPDMFTNIH


AgIr25a/16  PKGFKGYCIDLLNKIAEIVEFDYEIREVEDGKFNENGEWNGIVRKLIDKQADIGLGSMSV
DmIr25a/17  PKGYKGYCIDLINEIAAIVHFDYTIQEVEDGKFDENGQWNGIVKKLMDKQADIGLGSMSV
MdIr25a/16  PKGYKGYCIDLINEIAEIVHFDYTIEEVEDGKFDEKGEWNGIVKKLIDKKADIGLGSMSV
GbrIr25a/1  PKGYKGYCIDLINEISEIVHFDYTIQEVEDGKFDENGHWNGIVKKLIDKQADIGLGSMSV
GffIr25a/1  PKGYKGYCIDLINEIAAIVHFDYTIQEVEDGKFDENGHWNGVVKKLIDKQADIGLGSMSV
GaIr25a/16  PKGYKGYCIDLINEIAAIVHFDYTIQEVEDGKFDENGHWNGVVKKLIDKQADIGLGSMSV
GpdIr25a/1  PKGYKGYCIDLINEIAAIVHFDYSIQEVEDGKFDENGHWNGVVKKLIDKQADIGLGSMSV
GmmIr25a/9  PKGYKGYCIDLMNEIAAIVHFDYTIQEVEDGKFDENGHWNGIVKKLIDKQADIGLGSMSV
AgIr8a/136  EPIWEGYCIDFLHQLSVVMNFDYDLVSPRNGTFDADGKWDGLVGDLVVGEIDFAIASLKM
DmIr8a/144  LPIWEGYCIDFIIRLSQKLNFEFEIVAPEVGHMNELGEWDGVVGDLVRGETDFAIAALKM
MdIr8a/141  QPMWEGFCIDMIESLAEKMNFDYEIVTPKKGKFPVTHEWDGLVGDLVSGETDFVVAALKM
GbrIr8a/1-  ----------MIEMLSQKMNFEYELVSPRSGKFLETGEWDGIVGDLVSGETDFAVTALKM
GffIr8a/12  KPIWEGFCNDMIAMLSEKMNFEYELISPTKGRFPETGEWDGIVGDLVSGETDFAVTALKM
GaIr8a/1-3  KPIWEGFCNDVIAMLSQKMNFEYELVSPTKGRFPETGEWDGIVGDLVSGETDFAVSALKM
GpdIr8a/14  KPIWEGFCNDMIAMLSQKMNFEYELISPTKGRFPQTGEWDGIVGDLVSGETDFAVSALKM
GmmIr8a/1-  ----------MIAMLSQKMNFEYELISPTKGRFPETGEWDGIVGDLVSGETDFAVSALKM
AgIr76b/62  TYIGAGVAFELLEFLMEKFNFTYELVMPEQNIVSSNDMAGSVLQLLTNGTADMAVSFLPI
GbrIr76b/2  TRLGSGVAFELIDFLKEKFNFTYKVVVPGVNIISTVDYTNSLIELLNGSQVDMAAAFLPL
GffIr76b/2  TRVGSGVAFELIDFLKEKFNFTYKVVVPGFNIIGTVDYTNSLIELLNGSQVHMAAAFLPL
GpdIr76b/2  TRVGLGVAFELIDFLKEKFNFTYKVIVPGFNIIGTVDYTNSLITYLYAQQVHMAAAFLPL
GmmIr76b/2  TRVGLGVAFELIDFLKQKFNFTYKVVVPGFNIIGTVDYTNSLIELLNGSQVHMAAAFLPL
MdIr76b/26  SKKGMGVSFILLDFLKEKFNFTYEVLVPKGNIISKSDFDGSLIQMLNTSVTDMAAAFLPL
DmIr76b/33  TRVGHGVSFQIIDFLKKKFNFTYEVVVPQDNIISPSDFDRSLIEMVNSSTVDLAAAFIPS
GaIr76b/32  TRVGHGVSFQIIDFLKKKFNFTYEVVVPQDNIISPSDFDRSLI----AQQVHMAAAFLPL
AgIr93a/19  PVISSGVVYDILNELSRKLNFTYTMVISQPAEILVEGNTSSVYSTLVNNKILLAAVGATV
DmIr93a/18  IVEHKGIVMEIVKELSRALNFSYYLHEASAWKEAGGNESDELVEMVQGNQFFIAAVAATV
MdIr93a/17  IIQHSGIVMEILKELSRMLNFSYILHDASSLDANDTDQLLGSLEMLQANKFFIAALAATV
GbrIr93a/1  IIEYSGIVMEIVKELSRMLNFTYKLHDANTLEFYEN----------QNETYFMAAVAATI
GpdIr93a/1  TVEYSGIVMEIVKELSRMLNFTYKLHDANTLEYNETGRLTGALRLVQGNKYFMAAVAATI
GffIr93a/1  IIEYSGIVMEIVKELSRMLNFTYKLHDANILEYSETDRLTGALRLVQGNKFFMAAVAATI
GmmIr93a/1  NDQFEGYAVDLIHEISKSLGFHYKIQLVPDGSYKLNGEWNGMIRELLEQRADLAIADLTI
AgIr21a/15  NIRWEGLEMRLLRVMAQYLNFTYDIIEPGR---TELGPGDAVVEEIKRGQGDMGLAGIYV
GbrIr21a/1  ------------------------------------------------------------
GffIr21a/1  SFIWEGIEYRLLNIFGKKLNFSIEILDTRLKE-HIKSPVENLQLHVAEHSADIGMAGIYV
GmmIr21a/1  QFSWEGIEYRLLNIFGKKLNFSLEILDTRLKEH----PVENLQLNVAERSADIGMAGIYV
GaIr21a/13  QFSWEGIEYRLLNIFGKKLNFSLEILDTRLKEH----PVENLQLHVAERSADIGMAGIYV
GpdIr21a/1  QFSWEGIEYRLLNIFGKKLNFSLEILDTRLKEHVALSPVENLQLNVAERSADIGMAGIYV
DmIr21a/13  QLRWDGVEFRLLTMISKRLNFSIDITETPTRS-NTRGVVDTIQEQIIERTVDIGMSGIYI
MdIr21a/12  QVHWDGIEYRLLQMMGQKLNFSIDILDNPNTG-RNERPWELLEYNVAQRLVDVGMGGMYV
GbrIr76a/1  GALIDGTETRVILTFCELYNCTVLIDSTEADDWYPNISGEGSLGMI--------------
GffIr76a/1  AVLIDGTEIRTILTFCELYNCRVLVDSNQNKAFDQQEVDRQSATFFSNQKCDLFDLNINS
GaIr76a/17  AALIDGTEIIIILTFCELYNCRVLIDSTEADDWYPNISGTGCLGMVIKGAADISVAAMYA
GpdIr76a/5  AALIDGTEIILILTFCELYNCRVLIDSTEADDWYPNISGRGCLGMIIKGAADISLAA---
DmIr76a/13  DVTIDGTDIQLMLIFCELYNCTIQVDTSEPYDWYLNASGYGLVGMILDRRNDYGVGGMYL
MdIr76a2/1  LVHIDGTEMRVVHTFCEIYNCSVQADTSEKSEWYPNYTADGLIGMIVEGKTHMGLGAFFV
MdIr76a3/1  RAHVDGTEMHIVHTFCEIYNCSVHVDTSEKEEWFPNYTANGLMGMIIDGKTHMGMGAMYL
MdIr76a1/1  LVHIDGTEMRIVHTFCELYNCSVQVDTTEKEEWYPNYTSDGMIGTIIDGKTHMGMGAMYA
MdIr92aJIN  LLAS-----ELLQKY---VGAE---------------------GNLDAMHLDTFQAENMA
DmIr92a/12  SLTFDGAEANVMKTFCQVHNCHLRVEAYGADNWYDNESSDGMLGDIYEQRVEMAIGCIYN
AgIr40a/12  DDTYGGRDHNLMQLIAERMNFTFQYVEPPEKIQEDNASFSGALGMLQRREVELYLGDVAV
DmIr40a/13  VRVTGGRDHRLLMLLSKHMNFRFKYIEAPGRTQDSNDSFTGGIGLLSGQQADFFLGDVGL
MdIr40aNJ/  VNVTGGRDHRLLQLLAKHMNFEFVYIDTPGRTQLVNETFTGGIGLLRNGLGDFFLGDVSL
GbrIr40a/9  VQVIGGRDHRLLQLLATHMNFEFVYIEAPGRTQEDNETFTGGIGLLQSGLADFFLGDVSL
GffIr40a/1  VQVIGGRDHRLLQLLAKHMNFEYVYIEAPGRTQEDNETFTGGIGLLQNGLADFFLGDVSL
GaIr40a/12  VQVIGGRDHRLLELLAKHMDFEYVYVEAPGRTQEDNETFTGGIGLLQNGLADFFLGDVSL
GpdIr40a/1  VQVIGGRDHRLLELLAEHMNFEYVYVEAPGRTQEDNETFTGGIGLLQNGLADFFLGDVSL
GmmIr40a/1  VQVIGGRDHRLLELLANHMNFEYVYVEAPGRTQEDNDTFTGGIGLLQNGLADFFLGDVSL
AgIr75g/91  LQSGRAYGLRLWNVLSTMHNLSI----------TENPVNEG-----NQQPFDLIINPVEI
DmIr75a/10  IDSLARFGFHLTLILRDLLHCKMKFIFSDSW--SKSDVVGGSVGAVVDQTADLTATPSLA
MdIr75b/10  RDAIARFGYAYIMILKDNMGCQYTHNYTNTW--SVTEATGGVVGQLMDQSADISSSPFLI
GbrIr75a/1  CSHRDCHLQKYLSTLRQRSKLSLRVCTVETW--SVTETVGGCIGALYDHSADLLSTPFLF
GmmIr75c/6  IDGLPRFGFQVLMVLKDILGSNFSYQFKETWSV----TTGGCIGAVYEHSADLLSTPFLF
GbrIr75c/1  IDGLPRFGFQVLMVLKDILGSNFSYQFKETW--SVTETVGGCIGALYDHSADLLSTPFLF
GffIr75a/1  IDGLPRFGFQVLMVLKDILGSNFSYQFKETW--SVTETTGGCIGAVYEHSADLLSTPFLF
GaIr75a/41  IDGLPRFGFQVLMVLKDILGSNFSYQFKETW--SVTETTGGCIGAVYEHSADLLSTPFLF
GpdIr75a/1  IDGLSRFGFQVLMVLKDILGSNFSYQFKETW--SVTETTGGCIGAVYEHSADLLSTPFLF
GpdIr75c/5  IDGLSRFGFQVLMVLKDILGSNFSYQFKETW--SVTETTGGCIGAVYEHSADLLSTPFLF
MdIr75a/10  IDPLARLGFQVLRLLQESLYTNVSYTYYDRW--TDVEYTGGIVGSLVNETADLTSAPFFM
GmmIr75a/3  IDPLARFGFQVLLLLKDSLYTKVSLQYFDKW--SDADNTGGVVGALVNHTVDLTSAPLVM
GffIr75c/8  IDPLVRFGFQVLLLLQDSLYTKFSLQYFDKW--TDAEYTGGAIGALVNHTVDLVSAPFVM
GaIr75c/19  IDPLVRFGFQVLLLLGDSLYTKFSLQYFDKW--TDAEYTGGAIGALVNQTVDLISTPFVM
DmIr75c/67  MDSISRIGNRLIMHTQEILGFN------------VQDAFGGAIGMLTNESAELCTTPFVP
DmIr75b/30  LDTYARLGYQARQPLRDMLDCKFKYIFRDRW--SDGNATGGMIGDLILDKADLAIAPFIY
AgIr31a/47  IVAFVKYHYALLVVLRDFHNFTIKFRPTRGWAGLRSGYRLGLLGVVQRHETDVAATGIIM
DmIr31a/10  VAAFIKYHYELLGLLRERFNFTVNFRNSRGWAGGNTTFRLGLLGIVMRNEADIAASGAFN
MdIr31aNJ/  VAAFAKYHYALFCILRERFNFTVKFRNARGWAGGNSSLRLGYIGIMQRNEADVGASASYN
GpdIr31a/7  VSAFTKYHYELFNILRHRLNFTVKFRNARGWAGDNSSYRLGFLGIMQRNEADIGASAAYP
GffIr31a/8  VSAFTKYHYELFNILRHRLNFTVEFRNARGWAGDNSSYRLGFLGIMQRNEADIGASAAYP
GaIr31a/79  VSAFTKYHYELFNILRHRLNFTVKFRNARGWAGDNSSYRLGFLGIMQRNEADIGASAAYP
GmmIr31a/7  VSAFTKYHYELFNILRHRLNFTVKFRNARGWAGDNSSYRLGFLGIMQRNEADIGASAAYP
AgIr75h.1/  ----TIHSYQLVKLLEMKLNFKLIVILTEDWRFIGKNSSRGVVGQIQTKQVDFATTPFAI
AgIr75h.2/  IHSY-----QLVKLLEMKLNFKLIVILTEDWRFIGKNSSRGVVGQLQSKQVDFVTTPFGL
DmIr84a/11  LDPMQRKTYQLFQLVERMFNLSLAISLTDKWGELDNGSWSGVMGQVTSREADFAVCPIRF
GbrIr84a/1  LDTMPRKTYSLMHPMQHLYNFSFNIRYDKFWGVDTNGQMTGVIGLLHRRQAEFSLIPFRY
GffIr84a/8  LDSMPRKVYGLMRPMEDLYNFSFNIHYDTSWGGYIDVKTAGIVGRLYSHQAEFSLTPFRY
GaIr84a/10  LDPMPRKVYGLMRPMEDLYNFSFNIYYETSWGGYIDRKGTGIVGRLHSHQAEFSLTPFRY
GpdIr84a/1  LDPMPRKVYGLMRPMEDLYNFSFNIYYEASWGTYIDGNATGIVGRLHSHQAEFSLAPFRY
GmmIr84aA/  LDPMPRQVYGLMRPMEDLYNFR--------------------------------------
MdIr84a1/7  NDFMQRKTYQLMTITQDVFNYSFNLKIEDSWGVYNNGTWTGVIGLINSNDAEFSLSPLRY
MdIr84a2/3  NDFLQRKTYQLLTRTQEVYNYSFQLTIEKDWGSFSNGTWSGVLALLKNHDIEFSVNPLRY
AgIr64a/14  LDSVHRYNYGLMGMLKEFYNFTFVNRRTKSWGYLRNGKFDGMIGALSRREVDLGGSPMFF
DmIr64a/12  IDTMNRFNFNLLMAVRDMFNWTFVLSRTTSWGYVKNGRFDGMIGALIRNETDIGGAPIFY
MdIr64a/13  LDSMNRFNFALLSHVRDLFNFSFVLSKTATWGYLKNGKFDGMIGALVRKQADIGGSPIFF
GbrIr64a/1  LDSMNRFNVALLSNVRDLFNFSFILSKTSTWGYLKNGKFDGMIGALVRKQADIGGSPIFF
GpdIr64a/1  LDSMNRFNFALLSNVRDLFNFSFILSKTSSWGYLKNGKFDGMIGALVRKQADIGGSPIFF
GffIr64a/1  --------------------MI---------------------GALVRKQADIGGSPIFF
GmmIr64a/1  LDSMNRFNFALLSNVRDLFNFSFILSKTSSWGYLKNGKFDGMIGALVRKQADIGGSPIFF
GaIr64a/3-  LDSMNRFNFALLSNVRDLFNFSFILSKTSSWGYLKNGKFDGMIGALVRKQADIGGSPIFF
AgIr75k/12  IDTLSRVNYLLTKSVAHALNATVKFSIVDTWGYRETDRYNGMIGELQRDLADLGGTSMFF
AgIr75l/13  IDTITKVNYILTNCLVAYLGAEVNYTRVATWGYTTTGMWDGMIGELVHNTADLGASPLFF
AgIr75d/13  HDLFTKANFPFIRELMYDLNFTLNMVQLDKVGYKQNGTFSGVMGKFQNRSIELGCLGTLM
DmIr75d/15  IDTISKVNHRLMLELANRLNMSYNTYQTVNYGWQPNGSFDGLMGRFQRYELDLAQLAIFM
MdIr75d/13  IDTISKVNNRLTLELANKLNMKYNTHQMDNYGWQPNGSFDGFMGRMQRYELDFGQMAIFM
GbrIr75d/2  -------------------------------------------GRFQRYELDFGQMAIFM
GaIr75d/84  IDTISKVNNRLTLELANKLNMHFNTHQMDNYGWQPNGSFDGLMGRFQRHELDFGQMAIFM
GpdIr75d/8  IDTISKVNNRLTIELANKLNMHFNTHQMDNYGWQPNGSFDGLMGRFQRHELDFGQMAIFM
GmmIr75d/8  IDTISKVNNRLTLELGNKLNMHFNTHQMDNYGWQPNGSFDGLMGRFQRHELDFGQMAIFM


AgIr25a/16  MAERETVIDFTVPYYDLVISIMMQLPSTPSSLFKFLTVLETNVWLCILAAYFFTSFLMWI
DmIr25a/17  MAEREIVIDFTVPYYDLVITIMMQRPSSPSSLFKFLTVLETNVWLCILAAYFFTSFLMWI
MdIr25a/16  MAEREIVIDFTVPYYDLVITIMMQRPSTPSSLFKFLTVLETNVWLCILAAYFFTSFLMWV
GbrIr25a/1  MAEREIVIDFTVPYYDLVITIMMQRPSTPSSLFKFLTVLETNVWLCILAAYFFTSFLMWV
GffIr25a/1  MAEREIVIDYTVPYYDLVITIMMQRPSTPSSLFKFLTVLETNVWLCILAAYFFTSFLMWI
GaIr25a/16  MAEREIVIDYTVPYYDLVITIMMQRPSAPSSLFKFLTVLETNVWLCILAAYFFTSFLMWI
GpdIr25a/1  MAEREIVIDYTVPYYDLVITIMMQRPSAPSSLFKFLTVLETNVWLCILAAYFFTSFLMWI
GmmIr25a/9  MAEREIVIDYTVPYYDLVITIMMQRPSAPSSLFKFLTVLETNVWLCILAAYFFTSFLMWI
AgIr8a/136  TAEREEVVDFVAPYFEQTILIAMRKPVRETSLFKFMTVLRLEVWLSILLAIVATAVMLWL
DmIr8a/144  YSEREEVIDFLPPYYEQTISIAIRKPVRRTSLFKFMTVLRLEVWLSIVAALVGTAIMIWF
MdIr8a/141  YSEREEYIDFLAPYFEQTITIVMRKPVKQTSLFKFMTVLRLEVWMSIVGALVSTAVAIWL
GbrIr8a/1-  YSEREEVIDFVAPYFEQTISIVMRKPVRETSLFKFMTVLRLEVWISIIAALIVTAVMIWL
GffIr8a/12  YSEREEVIDFVAPYFEQTISIVMRKPVRETSLFKFMTVLRLEVWMSIIAALIVTAVMIWL
GaIr8a/1-3  YSEREEVIDFVAPYFEQTISIVMRKPVREASLFKFMTVLRLEVWMSIIAALIVTAVMIWL
GpdIr8a/14  YSEREEVIDFVAPYFEQTISIVMRKPVREASLFKFMTVLRLEVWMSIIAALIVTAVMIWL
GmmIr8a/1-  YSEREEVIDFVAPYFEQTITIVMRKPVREASLFKFMTVLRLEVWMSIIAALIVTAVMIWL
AgIr76b/62  LADARQHIRYSTGLDEGEWIMIMVRPMESASGSGLLAPFNRDVWILILVSLLAVGPIIYG
GbrIr76b/2  LSDQRSYIFYSTVTLDEGWIMVMQRPSESASGSGLLAPFDYRVWVLILVSFLAVGPIIYF
GffIr76b/2  LSDQRGYIFYSTVILDEGWIMVMQRPHESASGSGLLAPFDYRVWTLILVSFLAVGPIIYI
GpdIr76b/2  LSDQRGYVFYSTVTLDEGWIMVMQRPHESASGSGLLAPFDYRVWTLILVSFLAVGPIIYI
GmmIr76b/2  LSDQRGYIFYSTVTLDEGWIMVMQRPHESASGSGLLAPFDYRVWTLILVSFLAVGPIIYI
MdIr76b/26  LSEQRSFLFYSTTTLDEGWIMVMQRPRESASGSGLLAPFEFWVWILILVSLLAVGPIIYF
DmIr76b/33  LSDQRSFVYYSTTTLDEGWIMVMQRPRESASGSGLLAPFEFWVWILILVSLLAVGPIIYA
GaIr76b/32  LSDQRGYIFYSTVTLDEGWIMVMQRPHESASGSGLLAPFDYRVWTLILVSFLAVGPIIYI
AgIr93a/19  NEKQKKFVSFTDPISIQTYSFVISRPRELSRVLLFLSPFGSDTWLCLAAAVALMGPILCA
DmIr93a/18  EDPDQKPFNYTQPISVQKYSFITRKPDEVSRIYLFTAPFTVETWFCLMGIILLTAPTLYA
MdIr93a/17  DDPDKKPFNYTIPISIQKYSFISRRPDEVSRIYLFTAPFTLETWASLVGVIVITSPVLFI
GbrIr93a/1  NDPDKKAFNFTTPISIQRYSFLTRKPE---------------------------------
GpdIr93a/1  NDPDKKAFNFTAPISIQRYSFLTRKPE--------------ETWISLIAVIFVTAPVLYL
GffIr93a/1  NDPDKKAFNFTTPISIQRYSFLTRKPEEVSRIYLFTAPFTLETWISLIAVIFVTAPILYL
GmmIr93a/1  TFEREQAVDFTTPFMNLGVSILYRKPVKQPNLFSFLSPLSLDVWIYMATAYLGVSVLLFI
AgIr21a/15  TIERNLATEMSVSHSTDCAAFLTLMSSALPRYRAILGPFQWPVWVAVILIYLLAIFPLAF
GbrIr21a/1  ------------------------------------------------------------
GffIr21a/1  TTERLIHTDMSVGHSKDCAVFVTLASKALPKYRAIMGPFQWPVWITLTFIYLGAVFPIAF
GmmIr21a/1  TTERLIHTDMSVGHSKDCAVFVTLASKALPKYRAIMGPFQWPVWITLTFVYLGAVFPIAF
GaIr21a/13  TTERLLHTDMSVGHSRDCAVFVTLASKALPKYRAIMGPFQWPVWITLTFVYLGAVFPIAF
GpdIr21a/1  TTERLIHTDMSVGHSKDCAVFVTLASKALPKYRAIMGPFQWPVWMTLTFVYLGAVFPIAF
DmIr21a/13  TQERLMDSAMSVGHSPDCAAFITLASKALPKYRAIMGPFQWPVWVALICVYLGGIFPIVF
MdIr21a/12  SNDKLESVDFSVGHSKDCAAFITLASKALPKYRAIMGPFQWPVWVALICIYLGAIFPIVF
GbrIr76a/1  ----PRYVNVFGKDWNNPTNTGTKKNCRRASWLLPLEPFQYSLWLAVIVYLILEVLTLII
GffIr76a/1  RDIDYIFLDMSMYLVRSGITLLTPAPRRLASWLLPLEPFQYNLWLAIIIYLILEMLALIF
GaIr76a/17  WDIDYTFLDMSMYLARCGVTLLIPAPRRLASWLLPLEPFQYNLWLAIIVYLILEVLALIF
GpdIr76a/5  MDIDYTFLDMSMYLARCGVTLLIPAPRRLASWLLPLEPFEYSLWLAIIIYLILEVLALIF
DmIr76a/13  WYEAYEYMDMTHFLGRSGVTCLVPAPNRLISWTLLLRPFQFVLWMCVMLCLLLESLALGI
MdIr76a2/1  WYIAYRSIDQTSFLGRSGVTCLVPAPTRMSTWALPITPFKYTLWLAVILCLFAEALALFL
MdIr76a3/1  WDLAYKSIDQTIFLGRSGVTCLVPAPTRITSWSLPISPFQLTLWLGVFLCLFWETVALFL
MdIr76a1/1  WYMAYKSIDQTTFLGRSGVTCLVPAPSRKTRWTLPIRPFPYSLWLAVIFCLCWETVALCL
MdIr92aJIN  FAKNVELYPNKLRDLQER-----QFPR----WRTNIMPFSTELWICLIPTLVLCSLLFHF
DmIr92a/12  WYDGITETSHTIARSS--VTILGPAPAPLPSWRTNIMPFNNRAWLVLISTLVICGTFLYF
AgIr40a/12  TWERMKAVEFSFFTLADSAAFVTHAPRKLNEALALVRPFQITVWPPVIITILISGPILYI
DmIr40a/13  SWERRKAIEFSFFTLADSGAFATHAPRRLNEALAIMRPFKQDIWPHLILTIIFSGPIFYG
MdIr40aNJ/  SWERRKAIEFSFFTLADSGAFATHAPRRLNEALAILRPFKADVWPYLILTVIVSGPVFYF
GbrIr40a/9  SWERRKVIEFSFFTLADSGAFATHAPRRLNEALAILRPFKPDVWPYLILTIMFSSPIFYF
GffIr40a/1  SWERRKVIEFSFFTLADSGAFATHAPRRLNEALAILRPFKADVWPYLILTIIFSGPVFYF
GaIr40a/12  SWERRKVVEFSFFTLADSGAFATHAPRRLNEALAILRPFKADVWPYLILTIIFSGPVFYF
GpdIr40a/1  SWERRKVVEFSFFTLADSGAFATHAPRRLNEALAILRPFKADVWPYLILTIIFSGPVFYF
GmmIr40a/1  SWERRKVVEFSFFTLADSGAFATHAPRRLNEALAILRPFKADVWPYLILTIIFSGPVFYF
AgIr75g/91  KQQDISKLHYTAAVHDTQTILLFLHPNVDWTRNLFLRPFTVLSWLGITALFLAFLLLMCC
DmIr75a/10  TEGRLKYLSAIIETGFFRSVCIFRTPHNALRGDVFLQPFSPLVWYLFGGVLSLIGVLLWI
MdIr75b/10  SKLRLHYVKPTMPLGNFRQVCIFRTPRNAIRGEVYLEPFSGRVWLIFSGIILLIGFVLWI
GbrIr75a/1  TEKRALYTRPILRNGHFRSICIFRTPRKALNAGVFMEPFSLTVWILFAIVLGVIGGFLWF
GmmIr75c/6  TEKRSLYSRPILRNGHFRSICIFRTPRKAMKTGVFMEPFSVAVWILFGIVLGLIGVFLWV
GbrIr75c/1  TEKRALYTRPILRNGHFRSICIFRTPRKALNAGVFMEPFSLTVWILFAIVLGVIGGFLWF
GffIr75a/1  TEKRSLYSRPILRNGHFRSICIFRTPRKALKTGVFMEPFSVAVWILFAIILGLIGVLLRF
GaIr75a/41  TEKRSLYSRPIIRNGHFRSICIFRTPRKALKTGVFMEPFSVAVWILFGIVLGLIGVLLWF
GpdIr75a/1  TEKRSLYSRPLIRNGHFRSICIFRTPRKAMKTGVFMEPFSVTVWILFAIVLGLIGVFLWI
GpdIr75c/5  TEKRSLYSRPLIRNGHFRSICIFRTPRKAMKTGVFMEPFSVTVWILFAIVLGLIGVFLWI
MdIr75a/10  SANRFRFLSSLAATGDFRSVCMFRTPRNSMHGGVFLEPFSTKVWILFGCILILAGVLLWL
GmmIr75a/3  SPLRFHFITPIAPTGYFRSVCMFRTPRNSIKGSVFVEPFSMQVWIYFGVILALAALLLWF
GffIr75c/8  TPLRFQFITPIAPTGDFRSVCMFRTPRNSIKGGVFVEPFSTKVWIYFGVILALAALLLWF
GaIr75c/19  TPLRFNFITPIAPTGDFRSVCMFRTPRNSIKGSVFVEPFSMKVWIYFGVILALAAVLLWF
DmIr75c/67  SWNRLHYLHPMTEQAQFRAVCMFRTPHNAIKAAVFLEPFMPSVWFAFAGLLIFAGVLLWM
DmIr75b/30  SFDRALFLQPITKFSVFREICMFRNPRSALSATEFLQPFSGGVWLTFALLLLLAGCLLWV
AgIr31a/47  RLSRQPELDSIHYSWAFETGFIYKITPGSSEGNGFVAPFSLPVWVALLLSLALSVLVLQY
DmIr31a/10  RINRFAEFDTIHQSWKFETAFLYRYTSDTGKSGNFLSPFSDRVWLFCLLTLGAFSIIWVL
MdIr31aNJ/  RINRFDFFDILHQGWKLETAFIYRLTPGYNLKGDFFAPFHIYVWFIMGGICLLLTVVWMC
GpdIr31a/7  RLNRFAEFDSLHEGWKFHTAFLYLYTPHASRKGNFLAPFEEHVWLGSLIILNLVGLVWIV
GffIr31a/8  RLNRFAEFDSLHQGWKFHTAFLFLYTPHASKKGNFLAPFEKHVWLGSLIILNMVGLVWIV
GaIr31a/79  RLNRFAEFDSLHQGWKFHTAFLYLYTPHASKKGNFLAPFEEHVWLGSLIILNMVGLVWIV
GmmIr31a/7  RLNRFAEFDSLHQGWKFHTAFLYLYTPHASKKGNFLAPFEEHVWLGSLIILNMVGLVWIV
AgIr75h.1/  TPERIAIFEYTIEIAHGTFYTVFRHPKSLNNSNIFMLPFTNIVWLAISLIFGAVALLIAL
AgIr75h.2/  TTERIAIFETTIEIAHGTFYTVFRHPKSLNNSNIFMLPFTNIVWLAISLIFGAVALLIAL
DmIr84a/11  VLDRQPYVQYSAVLHTQNIHFLFRHPRRSHIKNIFFEPLSNQVWWCVLALVTGSTILLLF
GbrIr84a/1  LTQRVPLVDYSQEVHLERANFILRHPRHTNIRNVYLAPFAVTVWWCVLTLIFVTIALLVI
GffIr84a/8  LSGRVLLVDYSPEVHLERANFILRHPRHVSIRNVYLAPLAVPVWWCVLALIILTIVLLVI
GaIr84a/10  LIGRVPLVDYSPEVHLERANFILRHPRHVSIRNVYLAPLDVPVWWCVLALIILTIVLLVI
GpdIr84a/1  LTGRVSLVDYSPEVHLERANFILRHPRHVSIRNVYLAPLAVRVWWCVLALIILTIVLLVI
GmmIr84aA/  ------------------ANFILRHPRHVSIRNVYLAPLAVRVWWCVLALIILTIVLLVI
MdIr84a1/7  MTERLHVVSYTPVVHVELVRFLLRHPKRTSIRNIFFEPLAVNVWWCVLALIITTGFLLGI
MdIr84a2/3  MSERFHILSYTPEVHVELVRFLLRHPKQRGIRNIFLEPLANTVWWSVLALIVITGIMLAI
AgIr64a/14  RQERHRVVSYTTRTFVERPCFIFRHPPRNAVKNPFLLPFEIIVWYLMVGCGSILVTVLCF
DmIr64a/12  WLERHKWIDVAGRSWSSRPCFIFRHPRSTKDRIVFLQPFTNDVWILIVGCGVLTVFILWF
MdIr64a/13  RIERAKVIDYTTRTWVARPCFIFRHPRSTKDRIVFLQPFSNDVWILLAGCGVATILLLWL
GbrIr64a/1  RTERAKVIDYTTHTWVASEEILFIKALPDHPTVTVISGFPKNDFSATTKERSLVSIFKFL
GpdIr64a/1  RIERAKVIDYTTRTWIARPCFIFRHPRSTKDRVVFLQPFTNDVWVYVALFGIFTILLLWI
GffIr64a/1  RIERAKVIDYTTRTWVARPCFIFRHPRSTKDRVVFLQPFTNDVWVYVAIFGIFTILLLWI
GmmIr64a/1  RIERAKVIDYTTRT-----------------------------WI---------------
GaIr64a/3-  RIERAKVIDYTTRTWIARPCFIFRHPRSTKDRVVFLQPFTNDVWVYVALFGIFTILLLWI
AgIr75k/12  TQDRIKSVDFLAMTASTRASFIFRAPKLSFTSNVFVLPFDQYVWYCTVSFIVLSGVLLLV
AgIr75l/13  TTDRIAVIEYLAMTSETRSKFIFRSPKLSYTENVFVLPFDDKVWICVIAVIIVSSVLLLV
AgIr75d/13  RTERLEVADFMIVTLIIKSSIIFRQPPLSIVANIFELPFSVGVWA---CCFALMAIYWMT
DmIr75d/15  RLDRIALVDFVAETYRVRAGIMFRQPPLSAVANIFAMPFENDVWVSILMLLIITTVVLVL
MdIr75d/13  RLDRIALCDFVAETFRIRAGVMFRQPPLSAVANIFAMPFENDVWISILILIFFTIFVFTL
GbrIr75d/2  RLDRIALCDFIVETYRIRAGIMFRQPPLSAVGNIFAMPFENDVWISVVILIVFTTLIFIL
GaIr75d/84  RLDRIALCDFIAETYRIRAGIMFRQPSLSAVANIFAMPFENDVWIALVILIVFTILVFIL
GpdIr75d/8  RLDRIALCDFIAETYRIRAGIMFRQPSLSAVANIFAMPFENDVWIALVILIIFTILVFIL
GmmIr75d/8  RLDRIALCDFIAETYRIRAGIMFRQPSLSAVANIFAMPFENDVWIALVILIVFTILIFIL


AgIr25a/16  FDRY-SPYSYQNNIKECLWFCMTSLTPQGGEAPKNLSGRLVAATWWLFGFIIIASYTANL
DmIr25a/17  FDRW-SPYSYQNNLKECLWFCMTSLTPQGGEAPKNLSGRLVAATWWLFGFIIIASYTANL
MdIr25a/16  FDRW-SPYSYQNNLKECLWFCMTSLTPQGGEAPKNLSGRLVAATWWLFGFIIIASYTANL
GbrIr25a/1  FDRW-SPYSYQNNLKECLWFCMTSLTPQGGEAPKNLSGRLVAATWWLFGFIIIASYTANL
GffIr25a/1  FDRW-SPYSYQNNLKECLWFCMTSLTPQGGEAPKNLSGRLVAATWWLFGFIIIASYTANL
GaIr25a/16  FDRW-SPYSYQNNLKECLWFCMTSLTPQGGEAPKNLSGRLVAATWWLFGFIIIASYTANL
GpdIr25a/1  FDRW-SPYSYQNNLKECLWFCMTSLTPQGGEAPKNLSGRLVAATWWLFGFIIIASYTANL
GmmIr25a/9  FDRW-SPYSYQNNLKECLWFCMTSLTPQGGEAPKNLSGRLVAATWWLFGFIIIASYTANL
AgIr8a/136  LDKF-SPYSAKNTLKESFWFALTSFTPQGGEAPKALSGRTLVAAYWLFVVLMLATFTANL
DmIr8a/144  MDKY-SPYSSRNTLRESFWFALTSFTPQGGEAPKAISGRMLVAAYWLFVVLMLATFTANL
MdIr8a/141  LDTY-SPYSAKNTLRESFWFALTSFTPQGGEAPKAISARILVAAYWLFVVLMLATFTANL
GbrIr8a/1-  MDKY-SPYSSRNTLRESFWFALTSFTPQGGEAPKAISGRILVAAYWLFVVLMLATFTANL
GffIr8a/12  MDKY-SPYSSRNTLRESFWFALTSFTPQGGEAPKAISGRILVAAYWLFVVLMLATFTANL
GaIr8a/1-3  MDKY-SPYSSRNTLRESFWFALTSFTPQGGEAPKAISGRVLVAAYWLFVVLMLATFTANL
GpdIr8a/14  MDKY-SPYSSRNTLRESFWFALTSFTPQGGEAPKAISGRILVAAYWLFVVLMLATFTANL
GmmIr8a/1-  MDKY-SPYSSRNTLRESFWFALTSFTPQGGEAPKAISGRILVAAYWLFVVLMLATFTANL
AgIr76b/62  LLIL-RHRLTKDTLPHCVWFVYGALMKQGTLSPTGDSTRILFASWWIFITILTSFYTANL
GbrIr76b/2  LIIL-RNRLTGDSLGHCAWFVYGALLKQGVLSPIADSTRLLFATWWIFITILTSFYTANL
GffIr76b/2  LIIL-RNRLTGDSLGHYVWFVYGALLKQGVLSPIADSTRLLFATWWIFITILTSFYTANL
GpdIr76b/2  LIIL-RNRLTGNSLGHCAWFVYGALLKQGVLSPIADSTRLLFATWWIFITILTSFYTANL
GmmIr76b/2  LIIL-RNRLTGNSLGHCAWFVYGALLKQGVLSPIADSTRLLFATWWIFITILTSFYTANL
MdIr76b/26  LIIL-RNKLTGDSLGHCAWFVYGALMKQGILSPVADSTRLLFATWWIFITILTSFYTANL
DmIr76b/33  LIIL-RNRLTGDSLGHCAWFVYGALMKQGTLSPIADSTRLLFATWWIFITILTSFYTANL
GaIr76b/32  LIIL-RNRLTGNSLGHCAWFVYGALLKQGVLS--PIAGEY--------IFIVFAFYTLTI
AgIr93a/19  INKL-SPYYEVHKVNNCFWYIYGALLQQ-LYLPYADSGRIIIGTWWLVVLVIVTTYCGNL
DmIr93a/18  INRL-APLKEMRTVKSCFWYIFGALLQQGMYLPTADSGRLVVGFWWIVVIVLVTTYCGNL
MdIr93a/17  INRF-VPVEHLKTIKNCFWYIYGALLQQGMYLPQADSGRLVIGFWWIVVIVIVTTYCGNL
GbrIr93a/1  ------------------------EVSR-MYLPKADSGRLIIGVWWIVVIVLVTTYCGNL
GpdIr93a/1  VNWS-APTSHLKSLESCFWYIYGGLLQQGMYLPKADSGRLIIGVWWIVVIVLVTTYCGNL
GffIr93a/1  VNCS-VPTLHLKTLKSCFWYIYGGLLQQGKYLPKADSGRLIIGVWWIVVIVLVTTYCGNL
GmmIr93a/1  LAKF-TPYEWPATLLNCMWFAIGSLMQQGDFLPKALSTRMVAGMWWFFTLIMISSYTANL
AgIr21a/15  SDKMTLRHLLGNEIENMFWYVFGTLTFQ-ENSTRKTSTRMLIGIYWVFTIIITACYTGSI
GbrIr21a/1  ---------------------------------------MLIGSYWIFTIILTSCYTGSI
GffIr21a/1  SDRLTLSHLLGNEIENMFWYVFGMFSCS-KYATRTLSTRMLIGSYWIFTIILTSCYTGSI
GmmIr21a/1  SDRLSLSHLLGNEIENMFWYVFGMFSCS-RYATRTLSTRILIGSYWIFTIILTSCYTGSI
GaIr21a/13  SDRLTLSHLLGNEIENMFWYVFGMFSCS-RYATRTLSTRMLIGSYWIFTIILTSCYTGSI
GpdIr21a/1  SDRLSLSHLLGNEIENMFWYVFGMFSCS-RYATRTLSTRILIGSYWIFTIILTSCYTGSI
DmIr21a/13  TDRLTLSHLMGNEVENMFWYVFGMFSFT-KYSTRKNSTRLLIGAYWLFTIIITSCYTGSI
MdIr21a/12  TDRLTLSHLLGNEIENMFWYVFGMLTFS-KYSTQKVSTRILIGSYWIFTIIITACYTGSI
GbrIr76a/1  MYKF-ENFLLSRSWYQNFEFGYTTFVSQAGEYVRCLTLRVLLFTCFLNDLIITSIYGGGL
GffIr76a/1  MYKF-ENTVVGRSWYQNFQFGYSTFVSQAIECVQSITLRGLLFTYFLNDIIITSIYGGGL
GaIr76a/17  MHKF-ENSLFGRSWYQNFQFAYSTFVSQGIESVRSITLRGLLFTYFLNDIIITSIYGGGL
GpdIr76a/5  MYKF-ENTLFERSWYQNFQFAYSTFVSQGIESVRSITLRGLLFTYFLNDIIITSIYGGGL
DmIr76a/13  TRRW-EHSSVAASLRFGCISTLKLFVNQSNYVTSSYALRTVLVASYMIDIILTTVYSGGL
MdIr76a2/1  ARLF-EEHLIEEDIMSSVEFAYSTFISQGDYVVNSHTVRTVLFACYVIDIIVTSVYGGGL
MdIr76a3/1  TRYF-ENQVVEQTIWSSLQFGYVTFVSQGDYVVTSHTVRTILFACYMIDIIVTSIYAGGL
MdIr76a1/1  TRFF-EDRVVVRSIWSSIQFAYVTFISQSRYVVRSHTVRTILFACYMIDIIVSSIYAGGL
MdIr92aJIN  VKYT-GYSCMKGSFEKAMLEVFAVFIQQSDTVLKRTASRVFLAFLLCATITLENTYSGQL
DmIr92a/12  MKYV-SYRLRYSKLEKSMLDIFALFIQQSPLSFDRFAPRFFLATILCATITLENIYSGQL
AgIr40a/12  IIST--PYRWRSSLDRCIWYTINVYLRQSNIPFDGHLARFFSILLWLCTYVLGDVYSAQL
DmIr40a/13  IIAL--PYIWRRLFQKCIWFTLRLFLKQSNELHNGYRAKFLTIVYWIATYVLADVYSAQL
MdIr40aNJ/  IIYI-PFRWQADLFNKCIWFTVQLFLKQSQELYHGYRAKFLMIVYWIATYVLADVYSAQL
GbrIr40a/9  IIATKQPEFHMVLFDKCFWFSFHLFCVEDSLTIKGYRAKFLTIVYWIATYVLADVYSAQL
GffIr40a/1  IIAI-PFKWQAELFDKCLWFTVQLFLKQAKELSSSYRAKFLTIVYWIATYVLADVYSAQL
GaIr40a/12  IIAI-PFKWHAKLFDKCLWFTLQLYVKKAEIISKPSQAKFLTIVYWIATYVLADVYSAQL
GpdIr40a/1  IIAI-PFKWHAKLFDKCLWFTVHLFLKQSKELSSSYRAKFLTIVYWIATYVLADVYSAQL
GmmIr40a/1  IIAI-PFKWHPKQFYMAYIREITHVECRVAEIPKNLFDKCLWFTVHLFTYVLADVYSAQL
AgIr75g/91  ILHL-DRLEGQDRENGILVLVLGILCQQGIETFHSYASRITVFAMILFSMLVYQFYLTYI
DmIr75a/10  TFYM-ECKRMQKSLLSTFLISFGAACIQSSLIPRSAGGRLIYFALFLISFIMYNYYTSVV
MdIr75b/10  TFVV-EYHQLRLSLLSSCLLALGSACCQGFLVPKSTGGRMTFFSLSLLTFIIYNYYTSIV
GbrIr75a/1  IFLV-EHKRMKISLLTTCLMSFGTACVQGPLIPNSLGGRLTFICLSLLTFIMYNYYTSIV
GmmIr75c/6  IFLV-EHNKMKISLLTTCLMSFATACVQSQLVPSSFGGRLTFICLSLLTFIMYNYYTSIV
GbrIr75c/1  IFLV-EHKRMKISLLTTCLMSFGTACVQGPLIPNSLGGRLTFICLSLLTFIMYNYYTSIV
GffIr75a/1  IFLV-EHNKMKISLLTTCLMSFSTACVQSQLIPSSFGGRLTFICLSLLTFIMYNYYTSIV
GaIr75a/41  IFLV-ERNKMKISLLTTCLMSFATACVQSQLVPSSFGGRLTFICLSLLTFIMYNYYTSIV
GpdIr75a/1  IFLV-EHNKMKISLLATCLMSFATACVQSQLVPSSFGGRLTFICLSLLTFIMYNYYTSIV
GpdIr75c/5  IFLV-EHNKMKISLLATCLMSFATACVQSQLVPSSFGGRLTFICLSLLTFIMYNYYTSIV
MdIr75a/10  AFFM-EYHEMERSLLTTCLISFGSACAQSFLIPHSWGGRMAFISLSIITFIMYNYYTSVV
GmmIr75a/3  TFLV-EYYKMGKSFLTTCLISIGSACAQSSLLPGSIGGRFLFITLMLISFIMLNYYTSVV
GffIr75c/8  TFLV-EYYKMGKSFLTTCLISIGSACAQSYLLPGSIGGRFVFITLMLISFIMLNYYTSVV
GaIr75c/19  TFLV-EYYKMGNSFLTTCLISIGSACAQSYLLPGSIGGRFLFITLMLISFIMLNYYTSVV
DmIr75c/67  IFHL-ERHWMQRSLLSSCLISFGAACIQGYLMPKSAGGRLAFIAVMLTSFLMYNYYTSIV
DmIr75b/30  TFIL-ERRKQWKSLLTSCLLSFGAGCIQGWLTPRSMGGRMAFFALMVTSYLMYNYYTSIV
AgIr31a/47  LARL-SADERNTATMAYVLDVMACVAQQGPNVSRLVPTRVAVIVLLVANLVLYNYYTSTV
DmIr31a/10  FEII-DYKILRITCIERILQTFGACCQQGDPNPVDRSVRFLVMTLFLFSLVMYNYYTSSV
MdIr31aNJ/  IEYM-VSKKTDQAVNVIPVNVVGAICQQGDPSPMGISSRIISLTTFVFSLIFYNYYTSSV
GpdIr31a/7  EERV-KSYLTKIGIGGRFVIILAAICQQGDPVPTGASARVITVTSFLFSLVMYNYYTSSV
GffIr31a/8  EERV-KSYLSKIRIGGRFIIIFAAICQQGDPVPSGASSRVITLTSFLFSLVMYNYYTSSV
GaIr31a/79  EERV-KSYLSKIQIGGRFVIILAAICQQGDPVPSGASARVITFTSFLFSLVMYNYYTSSV
GmmIr31a/7  EEHV-KSYLNPV--------------------PSGASARVITVTSFLFSLVMYNYYTSSV
AgIr75h.1/  LIVC-IHRTGRSLVEQSLLGTLGMVCQQGHRIIRWSSNRVLVLVAMCSSMILFQFYCSFI
AgIr75h.2/  LIVC-IHRTGRSLVEQSLLGTLGMVCQQGHRIIWWSSNQVLVLVAMCSSMILFQFYCSFI
DmIr84a/11  HVRL-ERMLSNMNRFSFVWFMLETYLQQGNEIFRLFSTRLLISLSCIFSFMLMQFYGAFI
GbrIr84a/1  QMRQ-EYKRRNENVNFAMLVAAETLLMQGPESFHLTSSRTLIVTVCVFIFILMEFYNGYI
GffIr84a/8  QIRE-EYKRWSQHVNFAMLVAAEALLMQGSEIFHLISSRTLIATVCVFVFILMEFYNGYI
GaIr84a/10  QIRQ-ENKRRSEHVDFAILVAAEALLMQGSEIFHLISSRTLIATVCVFVFILMEFYNGYI
GpdIr84a/1  QIRQ-EYKRQSEHVDFAMLVAAEALLMQGSEIFHLISSRTLIATVCVFVFILMEFYNGYI
GmmIr84aA/  QIRQ-EYKRRSEHVDFAMLVAAEALLMQGSEIFHLISSRTLIATVCVFVFILMEFYNGYI
MdIr84a1/7  HVYT-EYHLYWKKVDFVVLTILETAFMQGPEQFHANSTRLLLTSVSVFAILLMQFYGGYI
MdIr84a2/3  HVHA-EFQIYWENLDFIVLTTLEAVFMQGPEQFHSNSIRLLLTSVSVFALLLVQFYAAYI
AgIr64a/14  SFFVRRSYWHRENISSTHRFFLGGVCQQGSEIPHLSSGRCTSFFILLFGYLMYQYYSASI
DmIr64a/12  LTTIRHHYQQQQLFLESVLFFVGIICQQGGFSTSFVSGRCIVITSLLFSFCIYQFYSASI
MdIr64a/13  LTTLTKSFPHGSMFLESILFYVGSICQQGTFSTRSFSGRCIVTTSLLFSFAIYQFYSASI
GbrIr64a/1  FTSC-GRNINGKVLLESFLFYMGSICQQGSFSTHFFSGRCIVVASLMFSFAIYQFYSASI
GpdIr64a/1  LTTM-ERILQPEVDVQPTLIITGGLCKNGSIKER-NAGNILKFFFLNFGQSINERKQSGR
GffIr64a/1  LTTI-ECILQPEDVQPTLIITGGLTTSSGSFSTHFFSGRCIIVTSLMFSFAIYQFYSASI
GmmIr64a/1  ---------------------------------------------------------ASI
GaIr64a/3-  LTTM-ERILQPELFLESSLFYVGSICQQGSFSTHFFSGRCIVVTSLMFSFAIYQFYSASI
AgIr75k/12  MLRTEQRYTAGGGLSDTLLNVFGTTCQQGFIEPQTAPSRCLILLCLVVLMFLYASYSANI
AgIr75l/13  TLWA-EWRITNGSLRDTLLMMYGASCQQGAVLPRSCSARTITMLTFTVLMFLYASYSANI
AgIr75d/13  MIAI-RQLTSGEGAIESLVYIIGTMCQRGDIVPQFNGTRLLMFSLQLTSFFILTSYSASI
DmIr75d/15  ELFF-SPHNHDMSYMDTLNFVWGAMCQQGYVEVRNRSARIIVFTTFVAALFLFTSFSANI
MdIr75d/13  ELVF-SPHAHEMDFWDGVVFVWGAMCQQGYFSFGNRSGRMIIFTTFVATLFLFTSFSANI
GbrIr75d/2  ELLF-YPFRHDMDYWDCAIFVWGAICQQGYVNIANRSGRIVVFTTFVATLFLFTSFSANI
GaIr75d/84  ELLF-SPYKHNMDYWDCAVFVWGAMCQQGYLNVTNRSCRVVIFTTFVANLFLFTSFSANI
GpdIr75d/8  ELLF-SPYEHNMDYWDCAVFVWGAMCQQGYLNVTNRSCRVVIFTTFVANLFLFTSFSANI
GmmIr75d/8  ELLF-SPYKHNMDYWDCAVFVWGAMCQQGYLNVTNRSCRIVIFTTFVANLFLFTSFSANI


AgIr25a/16  AAFLTVSRLDTPVESLDDLSKQYKLYAPLNGSSAMTYFQRDIEAKFYEIWKEMSMWQSLE
DmIr25a/17  AAFLTVSRLDTPVESLDDLAKQYKLYAPLNGSSAMTYFERNIEQMFYEIWKDLSMWQTLD
MdIr25a/16  AAFLTVSRLDTPVESLDDLAKQYKLYAPLNGSSAMVYFERNIEQMFYEIWKDLSMWQTLD
GbrIr25a/1  AAFLTVSRLDTPVESLDDLAKQYKLYAPLNGSSAMTYFERNIEQMFYEIWKDLSMWQNLE
GffIr25a/1  AAFLTVSRLDTPVESLDDLAKQYKLYAPLNGSSAMTYFERNIEQMFYEIWKDLSMWQNLE
GaIr25a/16  AAFLTVSRLDTPVESLDDLAKQYKLYAPLNGSSAMTYFERNIEQMFYEIWKDLSMWQNLE
GpdIr25a/1  AAFLTVSRLDTPVESLDDLAKQYKLYAPLNGSSAMTYFERNIEQMFYEIWKDLSMWQNLE
GmmIr25a/9  AAFLTVSRLDTPVESLDDLAKQYKLYAPLNGSSAMTYFERNIEQMFYEIWKDLSMWQNLE
AgIr8a/136  AAFLTVERMQTPVQSLEQLSRQSRKYTVVKDSDTHDYFRNNAEDVLYQMWRNLTILSTAA
DmIr8a/144  AAFLTVERMQTPVQSLEQLARQSRNYTVVKDSDTHQYFVNFAEDTLYRMWKELAILLDAK
MdIr8a/141  AAFLTVERMQTPVQSLEQLARQSRNYTVVEGSDTHHYFINFAEKTLYRMWKELAILLDAE
GbrIr8a/1-  AAFLTVERMQTPVQSLDQLARQSRNYTVVEGSDTHQYFINFAEDTLYRMWKELAILLNAE
GffIr8a/12  AAFLTVERMQTPVQSLEQLARQSRNYTVVEESDTHQYFINFAEDTLYRMWKELAILLNAE
GaIr8a/1-3  AAFLTVERMQTPVQSLEQLARQSRNYTVVEGSDTHQYFINFAEDTLYRMWKELAILLTAE
GpdIr8a/14  AAFLTVERMQTPVQSLEQLARQSRNYTVVEGSDTHQYFINFAEDTLYRMWKELAILLSAE
GmmIr8a/1-  AAFLTVERMQTPVQSLEQLARQSRNYTVVEGSDTHQYFINFAEDTLYRMWKELAILLSAE
AgIr76b/62  TAFLTLSKFTLPINNAEDVRRKEKQFVTIRGGAIEYAIKN-RDEALSVLVDKRLNVNDSD
GbrIr76b/2  TAFLTLSKFTLPFNTVDDILYKNKYFVTVRGGGVEYAIRT-VNESLYKLHYMAEVFSMDI
GffIr76b/2  TAFLTLSQFTLPFNTVDDILYKNKYFVTVRGGGVEYAIKT-VNESLYMLHYMAEVFSLDI
GpdIr76b/2  TAFLTLSQFTLPFNTVDDILHKNKYFVTIRGGGVEYAIKT-VNESLYMLHYMAEVFSLDI
GmmIr76b/2  TAFLTLSQFTLPFNTVDDILHKNKYFVTIRGGGVEYAIKT-VNESLYMLHYMAEVFSLDI
MdIr76b/26  TAFLTLSQFTLPFNTVNDILAKNKHFVSQRGSGIEYAIKL-TNESLSMLSGMATVFTGDT
DmIr76b/33  TAFLTLSKFTLPYNTVNDILTKNKHFVSMRGGGVEYAIRT-TNESLSMLNRMIQVFSDET
GaIr76b/32  --------------------------------KFQSFFR------LNRIIAYSVLIF---
AgIr93a/19  VAFLTFPKIDIPVNRVMQLLRNDRTWSIRRGTFLEEMLMDSTEPKYMQLYKGSQIIGLTD
DmIr93a/18  VAFLTFPKFQPGVDYLNQLEDHKDQYGLRNGTFFERYVQSTTREDFKHYLERAKIYGAQE
MdIr93a/17  VAFLTFPKFQPGLDYFFQLYNHKEQFGLRNGTYFEKYAATSTRNEFTKYLEKATIYNLRE
GbrIr93a/1  VAFLTFPRFQPGFDYLHQLFVDQSELGLRNNTFFESYAAISSRLDFQKYLNHAIIYNSVQ
GpdIr93a/1  VAFLTFPRFQPGFDYLHQLFIHGDELGLRNNTFFENYAAISSRLDFQKYLNHAIVYNSLQ
GffIr93a/1  VAFLTFPRFQPGFDYLHQLFVHGDELGLRNNTFFENYAAISSRLDFQKYLNHAIVYNSLQ
GmmIr93a/1  AAFLTVERMDSPIEGAEDLAKQTRKYGALKGGSTAAFFRDSKISTYQRMWSFMEVFTSNG
AgIr21a/15  IAFITLPVEPERIDGIEQLSRGFFRVGTLDRGGWERWFLNSSHKQTNKLLKDLRFVSSVD
GbrIr21a/1  IAFVTLPAFPSTVDSVKDLLGLFFKVGTLDNGGWESWFLNSSHEPTAKLYEKMEFVSSLE
GffIr21a/1  IAFVTLPAFPNTVDSVKDLLGLFFKVGTLDSGGWENWFRNSSHEPTAKLYEKMEFVSSLE
GmmIr21a/1  IAFVTLPAFPNTVDSVKDLLGLFFKVGTLDSGGWENWFRNSSHEPTAKLYEKMEFVSSLE
GaIr21a/13  IAFVTLPAFPNTVDSVKDLLGLFFKVGTLDSGGWENWFRNSYHEPTAKLYEKMEFVSSLE
GpdIr21a/1  IAFVTLPAFPNTVDSVKDLLGLFFKVGTLDSGGWENWFRNSSHEPTAKLYEKMEFVSSLE
DmIr21a/13  IAFVTLPAFPDTVDSVLDLLGLFFRVGTLNNGGWETWFQNSTHIPTSRLYKKMEFVGSVD
MdIr21a/12  IAFVTLPAFPDTVDSVMDLLGLFFRVGTIDNGGWEYWFQNSSHEPTFRLFQKMEYVSSVE
GbrIr76a/1  ASILTIPSYEEAADTVERLHTHNL-KWTANSLAWVYAIRN-AEDELTMAIMKNFLYN--D
GffIr76a/1  ASILTIPSYEEAADTVERLRSHNL-KWTANSLGWVYGIRN-ADDELTMAIMKNFLYN--D
GaIr76a/17  ASILTIPSYEEAADTVERLRSHNL-KWTGNSLAWVYAIRN-ADDERTMAIMKNF-YLYND
GpdIr76a/5  ASILTIPSYEEAADTVERLRSHNL-KWTGNSLAWVYAIRDA----------------DDE
DmIr76a/13  AAILTLPTLEEAADSRQRLFDHKL-IWTGTSQAWITTIDESADPVLLGLMEHYRVYDNLI
MdIr76a2/1  SSILTLPDLSEAADSVERLYSHNL-TWTATSYDWVALLEDE----IEPLYQRLVRISSRE
MdIr76a3/1  SAILTLPALEEVADSVERLYRHNL-TWTATSYDWIVSITDKEQEETDPIYRRLLRVNSMD
MdIr76a1/1  SAILTIPDLTEAPDSVARLYSHNL-TWTSTSYAWITSIVDEKDPIFHRILANYR-INSMD
MdIr92aJIN  KSILTSPLFYEPIDTVEKWSATDWKWAAPSIVWVETILGS-NITKEQRMAASFEMYN---
DmIr92a/12  KSMLTFPFYSAPVDTIEKWAQSGW-KWSAPSIIWVHTVQS-SDLETEQILARNFSYL---
AgIr40a/12  TSQLARPARESPINTLGRLENRMNQLLVERQSAFHAALVN-STGVLQRLYRLTRLVKSVE
DmIr40a/13  TSQFARPAREPPINTLQRLQAAMIRLYVEKESSSLEMLEN-GTELFRQLYALMRFFISVE
MdIr40aNJ/  TSQFARPAREPPINTLHRLQKAMILLFVERESSSLEMLEN-GTEIFRQLYALMKLIDSVE
GbrIr40a/9  TSLFARPVREPPINTLAKLQKAMLQLFVEKESSSLEMLEN-GTEIFRQLYALMKLIESVE
GffIr40a/1  TSLFARPAREPPINTLTKLQKAMLQLFVEKESSSLEMLEN-GTEIFRQLYALMKLIESVE
GaIr40a/12  TSLFARPAREPPINTLTKLQKAMLQLFVEKESSSLEMLEN-GTEIFRQLYALMKLIESVE
GpdIr40a/1  TSLFARPAREPPINTLTKLQKAMLQLFVEKESSSLEMLEN-GTEIFRQLYALMKLIESVE
GmmIr40a/1  TSFFARPAREPPINTLSKLQKAMLQLFVEKESSSLEMLEN-GTEIFRQLYALMKLIESVE
AgIr75g/91  VSFLLVVPPKT-IHTLHQLVENGFAVALENVPKNVEYLNATDDEHLLALVQKQLLYYDMA
DmIr75a/10  VSSLLSSPVKSKIKTMRQLAESSLTVGLEPLPFTKSYLNYSRLPEIHLFIKRKILWLPAE
MdIr75b/10  VAILLGSPVKSNIKSLAQLAESNLDMALEPIPYTKAYLNFSKLPEIRSLVRNKIIWLPIT
GbrIr75a/1  VSTLLGAPIKSDIKSMGQLADSNLEVAMEPLPYNAAYLNFSKLPEIKRFVKRKIVWIPAE
GmmIr75c/6  VSTLLGAPVKSDIKTMGQLADSNLEVAMEPLPYNAAYLNFSKLPEIKRFVKRKIVWLPAE
GbrIr75c/1  VSTLLGAPIKSDIKSMGQLADSNLEVAMEPLPYNAAYLNFSKLPEIKRFVKRKIVWIPAE
GffIr75a/1  VSTLLGAPVKSDIKTIGQLADSNLEVAMEPLPYNAAYLNFSKLPEIKRFVKRKIVWIPAE
GaIr75a/41  VSTLLGAPVKSDIKTIGQLADSNLEVAMEPLPYNAAYLNFSKLPEIKRFVKRKIVWLPAE
GpdIr75a/1  VSTLLGAPVKSDIKTIGQLADSNLEVAMEPLPYNAAYLNFSKLPEIKRFVKRKIVWLPAE
GpdIr75c/5  VSTLLGAPVKSDIKTIGQLADSNLEVAMEPLPYNAAYLNFSKLPEIKRFVKRKIVWLPAE
MdIr75a/10  VSSLLGSPVKSKIRSLRELADSDLEVGLEPLPYTYTYLNFSSLPDVQYFVRTKILWYSAS
GmmIr75a/3  VSILLGSPVKSNIKTMSDLTDSNLDVGFEPLPYTYAYLNTSTLPEVKRFVRHKVLWFSAQ
GffIr75c/8  VSILLGSPVKSNIKTMSDLADSNLDVGLEPLPFTYSYLNSSTLPEVKRFVKRKVLWFSAQ
GaIr75c/19  VSILLGSPVKSKIKTMSDLADSNLDVGLEPLPFTYSYLNSSTLPEVKRFVRHKVLWFSAQ
DmIr75c/67  VSTLLGSPVRSNIRTIQQLADSSLDVGFDTVPFTKTYLVSSPRPDIRSLYKQKVVWLSPE
DmIr75b/30  VSKLLGQPIKSNIRTLQQLADSNLDVGIEPTVYTRIYVETSEEPDVRDLYRKKVIWIPTE
AgIr31a/47  VSGLLSSQMIGP-ETIAQVIDSPLLLSLTDTGYHRILLREQTLPYSTRMHERKALFTDVE
DmIr31a/10  VGGLLSSSDQGP-STVDEITASPLKISFEDIGYYKVLFRESQNRSITRLIEKKLIFSHIE
MdIr31aNJ/  VGGLLGNTVEGP-STIDAIISSELKVSFEDIGSYKILFQYNKTPRIRKLLEKKVVYTHLE
GpdIr31a/7  VGGLLSATDKGP-STVDEIISSPLRLSFEDIGYYKVKFRENKEPSIAKLLNKKVVYTNLE
GffIr31a/8  VGGLLSSTDKGP-STVDEVISSPLRLSFEDIGYYKVKFRENKAPSIVKLLNKKVVYTNFS
GaIr31a/79  VGGLLSATDKGP-STVDEIISSPLRLSFEDIGYYKVKFRENKAPNIAKLLNKKVVYTNLE
GmmIr31a/7  VGGLLSATDKGP-STVDEIISSPLRLSFEDIGYYKVKFRENKAPSIAKLLNKKVVYTDLE
AgIr75h.1/  VGYQLITPPKT-INTLEKLVDSEIQMTVENLSYQHDFFRRTNNPTALKLYETKIGFVNLS
AgIr75h.2/  VGYQLITPPKT-INTLQKLVDSEIKMTVENLSYHRDFFLVGNNPAALKLYETKVGFVNLS
DmIr84a/11  VGSLLSESARS-IVNLQALYDSNLAIGMENISYNFPIFTNTSNQLVRDVYVKKINIMSLQ
GbrIr84a/1  VGSLLSESPRT-ITTLEALYNSNLELGMEDIQYNYNIFNDSGNQLMRAIYKERIRILSLE
GffIr84a/8  VGSLLAESPRT-LTTLEALYNSNLDLGMEDIQYNYHVFENSSSRLMHIIYKERINILPLE
GaIr84a/10  VGSLLAESPRT-LTTLEALYNSNLELGMEDIQYNYNIFKNSSSPLMHTIYKERINILPLE
GpdIr84a/1  VGSLLAESPRT-LTTLEALYNSNLELGMEDIQYNYNIFKNSSSPLMHIIYKERINILPLE
GmmIr84aA/  VGSLLAESPRT-LTTLEALYNSNLELGMEDIQYNYNIFKNSSSQLMHIIYKERINILPLE
MdIr84a1/7  VGSLLSETPRT-ITNLDALYSSSMEIGMEDISYNYDIFNLTSNRVAQKMYKNRINIVTLE
MdIr84a2/3  VSSLLSEPPRT-ITTLDALYNSSLEIGMEKARYNYDLFNGTTNRLVDNIFKYRINIVTLE
AgIr64a/14  VGTLLMEQPKS-IKTLRNLIDSRLTLGIEDIPYSRDYFVDSMDPAHTPNYQRTTNFLAAA
DmIr64a/12  VGTLLMEKPKT-IKTLSDLVHSSLKVGMEDILYNRDYFLHTKDPVSMELYAKKINWLDPE
MdIr64a/13  VGTLLMEKPKT-IRTLRDLIHSSLEIGIEDIVYNRDYFLRTKDPDAQELYAKKVNWYEPE
GbrIr64a/1  VGTLLMEKPKT-IRTLRDLVHSSLEIGIEDIAYNRDYFLRTKDPVAQELYANKVNWYEPD
GpdIr64a/1  VGLFLESSLFY-VGSICQQGNHSHDLSCTRIARKKVSLQRTKDPVAQELYAKKVNWYEPD
GffIr64a/1  VGTLLMEKPKT-IRTLRDLIHSSLEIGIEDIAYNRDYFLRTKDPVAQELYAKKVNWYDPD
GmmIr64a/1  VGTLLMEKPKT-IRTLRDLIHSSLEIGIEDIAYNRDYFLRTKDPVAQELYAKKVNWYEPD
GaIr64a/3-  VGTLLMEKPKT-IRTLRDLIHSSLEIGIEDIAYNRDYFLRTKDPVAQELYAKKVNWYEPD
AgIr75k/12  VALI--QAPSTKIQTLEDLLASRLKTGAEDTVYNQYYFRTETEPSRKALYERKMNFLPLA
AgIr75l/13  VALL--QSPSTKIQTLEDLLASRLKFGVHDTVFNRHYFTHATEPTRRALYEQKIAFIALE
AgIr75d/13  VALL--QSPSRAIASVGDLVRSPLKAGVMDTSYGRVYYQETQDPDVQELYRKKIAFLEPN
DmIr75d/15  VALL--QSPSDAIQSLSDLGQSPLEIGVQDTQYNKIYFTESTDPVTKNLYHKKIIYMRPL
MdIr75d/13  VALL--QSPSEAIHNLKDLSQSPLEIGVQDTVYNKIYFNESTDPVTNLLYHKKIIYMRPM
GbrIr75d/2  VALL--QSPSKSIQTLGDLTQSPLEIGVQDTVYNKIYFNESTDPVTKLLYHKKIVYMRPI
GaIr75d/84  VALL--QSPSEAIKSLHDLTQSPLEVGVQDTVYNKIYFNESTDPVTNLLYHKKIIYIRPM
GpdIr75d/8  VALL--QSPSEAIKSLHDLTQSPLEVGVQDTVYNKVYFNESTDPVTNLLYHKKIIYIRPM
GmmIr75d/8  VALL--QSPSEAIKSLRDLTQSPLEVGVQDTVYNKVYFNESTDPVTNLLYHKKIIYIRPM


AgIr25a/16  EAVQRIRFAFLGDATDI-YQVLTN-CDLQMVGEFSR-KPYAIAVQQGSPLKDQFNNAILM
DmIr25a/17  EAVARVRFAFLGDATDI-YLQL-TNCDLQVVGEFSR-KPYAIAVQQGSHLKDQFNNAILT
MdIr25a/16  EAVARVRFAFLGDATDI-Y-LVMTNCDLQVVGEFSR-KPYAIAVQQGSHLKDQFNNAILT
GbrIr25a/1  EAVARVRFAFLGDATDI-Y-LVMTNCDLQVKLK---------------------------
GffIr25a/1  EAIARVRFAFLGDATDI-Y-LVMTNCDLQVVGEFSR-KPYAIAVQQGSHLKDQFNNAILT
GaIr25a/16  EAVARVRFAFLGDATDI-Y-LVMTNCDLQVVGEFSR-KPYAIAVQQGSHLKDQFNNAILT
GpdIr25a/1  EAVARVRFAFLGDATDI-Y-LVMTNCDLQVVGEFSR-KPYAIAVQQGSHLKDQFNNAILT
GmmIr25a/9  EAVARVRFAFLGDATDI-Y-LVMTNCDLQVVGEFSR-KPYAIAVQQGSHLKDQFNNAILT
AgIr8a/136  EGFRRVNFAFIHDSAEI-Y-EISRNCNFTEVGEFAE-QPYGIAVQQGSHLQDELSYFILE
DmIr8a/144  EGFANVDYAFIHDSAEI-Y-EITRNCNLTEVGEFAE-QPYAVAVQQGSHLGDELSYAILE
MdIr8a/141  EGFRKVNYAFIHDSSEI-Y-EITMNCNLTEVGEFAE-QPYAVAVQQGSHLADPISFAILE
GbrIr8a/1-  HGFRKVNFAFIHDSAEI-Y-EITRNCNLTEVGEFAE-QPYAVAIQQGSHLQDELSYALLE
GffIr8a/12  DGFRKVNFAFIHDSAEI-Y-EITRNCNLTEVGEFAE-QPYAVAIQQGSHLADELSYTLLE
GaIr8a/1-3  DGFHKVNFAFIHDSAEI-Y-EITRNCNLTEVGEFAE-QPYAVAIQQGSHLADELSYALLE
GpdIr8a/14  DGFHKVNFAFIHDSAEI-Y-EITRNCNLTEVGEFAE-QPYAVAIQQGSHLADELSYALLE
GmmIr8a/1-  DGFHKVNFAFIHDSAEI-Y-EITRNCNLTEVGEFAE-QPYAVAIQQGSHLSDELSYALLE
AgIr76b/62  TLADKVAYVFVRDRPAIDY-LVRVHCPYATATTFLK-RNRAFGYPPNTEWNRIFDPELLK
GbrIr76b/2  NDTLNLHFVFIRDRPAITY-RLRVHCPFAQAKQVLK-RKRSFAYPIGSNLSYLFDRELLN
GffIr76b/2  NDTTNLRFVFIRDRPAITY-RQRVHCPFAQAKHILK-KKRSFAYPIGSNLSHLFDRELLN
GpdIr76b/2  NDTVNLRFVFIRDRPAITY-RQRVHCPFAQAKYILK-KKRSFAYPIGSNLSHLFDRELLN
GmmIr76b/2  NDTVNLRFVFIRDRPAITY-RQRVHCPFAQAKYILK-KKRSFAYPIGSNLSHLFDRELLN
MdIr76b/26  NDTLNLRYVFVRDRPAITY-LYRIHCPFAKAKEFLK-KKRSFAYPRNSNLSDLFDRELLN
DmIr76b/33  NDTYNLQYVFVRDRPAINY-LYRVHCPFAMAKEFLK-KKRTFAYPIGSNLSQLFDPELLH
GaIr76b/32  -------FKVIIKITCF-N---------------------VIKTPIGSNLSQLFDPELLH
AgIr93a/19  ELVERIEHVHIDWRNNL-Y-LMKDRCDFALSTDFLD-EQIALVMPKDSPYLELVNEEIKR
DmIr93a/18  EDIEAVKRINIDWRINL-L-IVQKECHFALGREFVD-EQIAMIVPAQSAYLHLVNRHIKS
MdIr93a/17  ENIEAVKRVNIDWRINL-L-IIQKECKFALGKEFLD-EQISMLMPSNSPYLILLNEQITR
GbrIr93a/1  ENLEAVKRINVDWRINL-L-IIQKECTLSMSKEFLD-EQIGLIIPVDSPYLDLINTQIYR
GpdIr93a/1  ENLEAVKRINVDWRINL-L-IIQKECTLSMSKEFLD-EQIGLIIPINSPYLDLINAQIYR
GffIr93a/1  ENLEAVKRINVDWRINL-L-IIQKECTFSMSKEFLD-EQIGLIIPIGSPYLDLINAQIYR
GmmIr93a/1  EGVDRVAYAFLMESTSI-Y-VTERNCELTQVGGLDT-KSYGIATPPNSPYRTAINSVILK
AgIr21a/15  EGIRNVTYAFIGSKGEL-F-LIKKRYGLHVSREFAL-YGVSMVFPPNSVHRDPINNAILY
GbrIr21a/1  EGIGNVTFAFLGSKAQL-Y-LVQKRSALHLSEEFAL-FQIGFLYPRHAIYRQKIDDVILL
GffIr21a/1  EGIGNVTFAFLGSKAQL-Y-LVQKRSALHLSEEFAL-FQVGFLYPRHAIYRPKIDNLILL
GmmIr21a/1  EGIGNVTFAFLGSKAQL-Y-LVQKRSALHLSEEFAL-FQVGFLYPRHAIYRPKIDDLILL
GaIr21a/13  EGIGNVTFAFLGSKAQL-Y-LVQKRSALHLSEEFAL-FQVGFLYPRHAIYRPKIDDLILL
GpdIr21a/1  EGIGNVTFAFLGSKAQL-Y-LVQRRSALHLSEEFAL-FQVGFLYPRHAIYRPKIDDLILL
DmIr21a/13  EGIGNVTYAFLGSKAQL-Y-LVQRRSALHLSEEFAL-FQIGFLFPRESVYKIKIDSMILL
MdIr21a/12  EGIGNVTYAFLGSRAQL-Y-LVQRRSALHLSEEFAL-FYIGYMFPKNSVYKQKLNSLILL
GbrIr76a/1  EQIAEISMGFTLERLPFGY-AIGSIENLKIMKELYF-QYTVAFTKRLWPMLDRFDQLIYN
GffIr76a/1  EQIAEMSMGFTLERLPFGY-AIGSIENLRIMKELYF-QYTVAFTKRLWPMLDRFDQLIYN
GaIr76a/17  EQIAEMPMGFALERLPFGY-AMGKLENLRIMKEIYY-QYTVAFMKRLWPMLDRFDQLIYN
GpdIr76a/5  RTMAIMK-----------Y--------------LYN-DEQIAEMPQN---RLDMGFALER
DmIr76a/13  SAFSHTEMGFVVERLQF-HLGNTALKRLKLMVDIYF-AFTVAFVPRLWPHLNAYNDFILA
MdIr76a2/1  EMRSRAKMGFALERMAYGF-GNGALDRLKLMVDIYF-VFTVAMVPRMWAHLTKYNDLILA
MdIr76a3/1  DMRRKAKMGFVLERMAFGF-GNGALARLKLMVDIYY-QFTVAMVPRMWAHLPKFNNLILA
MdIr76a1/1  EMRSKAKMGFALERMAFGF-GNGALQHLKLMVEIYY-SFTVAMVPRMWPHLPKYNDLILA
MdIr92aJIN  ---ARFRYGFGVERLYS-FLNVGSKVILKDD--IYI-DWTRAASIRGWPLMPVLDQHIIF
DmIr92a/12  SNVSFMPYGFGIERLSS-SLSVGNRIVLHDD--LYF-DYTRAVSIRGWILMPELNKHIRT
AgIr40a/12  EGIRVLQYAVFGGRETL-F-NTK----FQLSEKLYT-RYSAVAVQIGCPFLDSLNEVIMR
DmIr40a/13  AGIKLIAKAVLGGRETL-F-NVQ----FQLSQKLYT-RYSAVAVQIGCPFLGSLNNVLMQ
MdIr40aNJ/  AGMHLIAKAVLGGRETL-F-NIQ----FQLSQKLYT-RYSAVAVQIGCPFLDSLNNVLIH
GbrIr40a/9  AGIHLIAKAILGGRETL-F-NIK----FQLSQKLYT-RYSAVAVQIGCPFLDSLNDVLMH
GffIr40a/1  AGIHLIAKAVLGGRETL-F-NIK----FQLSQKLYT-RYSAVAVQIGCPFLDSLNDVLMH
GaIr40a/12  AGIRLIAKAVLGGRETL-F-NIK----FQLSQKLYT-RYSAVAVQIGCPFLDSLNDVLMH
GpdIr40a/1  AGIHLVAKVVLGGRETL-F-NIK----FQLSQKLYT-RYSAVAVQIGCPFLDSLNDVLMH
GmmIr40a/1  AGIHLIAKAVLGGRETL-F-NIK----FQLSQKLYT-RYSAVAVQIGCPFLDSLNDVLMH
AgIr75g/91  EGLELILVAFLCDAHHA-Q-MMQQRCALQEVVLISK-KSTHLALAKDNPLRELFRVTVHR
DmIr75a/10  QGVLRVRYVYVFETSSG-A-YVEEICDLNEVLFRPE-QLFYTHLHRNSTYKELFRLRFLR
MdIr75b/10  DGVRRVRFVYVTESYSS-S-LIEEICDLNEILFRPQ-EILHEHVNRNSSYIEFIRYKQVR
GbrIr75a/1  EGILRVRFVYIFEAFS--G-LVEEICDLNEVLFRPP-ADLHTHVNRNSSFTEILRWRLLR
GmmIr75c/6  EGILRVRFVYIFEAFS--G-LVEEICDLNEVLFRPP-ADLHTHVNRNSSFTEILRWRLVR
GbrIr75c/1  EGILRVRFVYIFEAFS--G-LVEEICDLNEVLFRPP-ADLHTHVNRNSSFTEILRWRLLR
GffIr75a/1  EGILRVRFVYIFEAFS--G-LVEEICDLNEVLFRPP-ADLHTHVNRNSTFIEILRWRLVR
GaIr75a/41  QGILRVRFVYIFEAFA--G-LVEEICDLNEVLFRPP-ADLHTHVNRNSSFTEILRWRLVR
GpdIr75a/1  EGILRVRFVYIFEAFS--G-LVEEICDLNEVLFRPP-ADLHTHVNRNSSFTEILRWRLVR
GpdIr75c/5  EGILRVRFVYIFEAFS--G-LVEEICDLNEVLFRPP-ADLHTHVNRNSSFTEILRWRLVR
MdIr75a/10  DGIIKMRFVFVFETSTG-N-LIEEICDLNEILFRSD-TLLATHLHRNSSYKEIVRMKIIR
GmmIr75a/3  EGIMRMRFVFVFEVSTG-H-LIEEICDLNEVQFRPD-TQLVTHLHRNSSYREIVRLKLHR
GffIr75c/8  EGI---------------------------------------------------------
GaIr75c/19  EGIMRVRFVFVFEVSTG-N-LIEEICDLNEVLFRPD-TQLVTHLHRNSSYREIVRLKILR
DmIr75c/67  EGVIRVRFVYTSEASFM-H-FVEEISDLNEIILRPE-SAVYGMVHLNSTYRQLLTQLQVR
DmIr75b/30  AGVLSVRFVYITGVATG-E-FVRQICELNEIPLRDA-SHTHTVLAKRSPYAELIKLSELR
AgIr31a/47  HAVPYLRHVLHCELTEV-P-AIAEICELRTVEGRYDIRVMAFVLPKHSMYSELFKITLMR
DmIr31a/10  DAVPYLKFAFHCEVVDA-P-VISEICDLREVSGMEV-EILNWILHKNSQYTEIFKTAMCN
MdIr31aNJ/  DALPYVKHAFHCEVVDA-P-EIAEICDLRVVFGLES-ELLNFVIHKNSPFTEIFRIVMRR
GpdIr31a/7  TAIPYIQYAFHCEEVDA-P-ELAEICDLRAVSGLGS-ALMNWIVHKNSQYTEIFRHMLNN
GffIr31a/8  SAIPYLKYAFHCEEVDV-P-ELAEICDLRAVSGLGS-ALMDWIVHKNSQYTEIFRHIVTQ
GaIr31a/79  TAISYIQYAFHCEEVDA-P-ELAEICDLRAVSGLGS-ALMNWIVHKNSQYTEIFRHIVTQ
GmmIr31a/7  TAIPYIQYAFHCEEVDA-P-ELAEICDLRAVSGLGS-ALMNWIVHKNSQYTEIFRHIVTQ
AgIr75h.1/  FGMQLVRYAFHCETSYG-A-LIIEICELQQVQLYPQ-RPVHLPLIKGSPLRELFKVNLQL
AgIr75h.2/  FGMQLVRYAFHCETSYG-A-LIIEICDLQQVQLYPQ-RPVHLPLIKGSPLRELFKINLQL
DmIr84a/11  QGAERIIFAFHTAIDRM-RLLLEEFCDLQEVMFNLP-YDSGSVMPKGSPWREHLAHALLH
GbrIr84a/1  QGINRIAFAFHLAVDRA-R-LLKQFCELQEIRYISG-YTTGLVLAKSSPYREYVAQVTLK
GffIr84a/8  QGIYRIAFAFHMSIDRA-R-LLKQFCELQEIRYIPG-YSTGIILAKSTPYKEYVAQVTLK
GaIr84a/10  QGINRIAFAFHMSTDRA-R-LLEQFCELQEIRYISG-YSTGLILAKSTPYREYVAQVTLK
GpdIr84a/1  QGINRIAFAFHMSTDRA-R-LLEQFCELQEIRYISG-YSTGIILAKSTPYREYVAQVTLK
GmmIr84aA/  QGINRIAFAFHMSIDRA-R-----------------------------------------
MdIr84a1/7  EGLQRIAFALHVSLNRA-Q-LLTQFCELQEITFNNP-FVTAIGAAKTTPYLKYIKSAVLK
MdIr84a2/3  QGVQRIAFALHVTLNRA-Q-LLEQFCELQEIIFTNA-FTTGIGMAKTTPYSIYLKSAILK
AgIr64a/14  DGLQLVRYAFHVAISAA-R-IIREICELSEIDMVWS-QWMVAIVQKNSPYRDVITYGLRR
DmIr64a/12  TGLLRVKFAFHVDVAAA-K-IIADICDLTEVSMFPP-QKTVSIMQKNSPMRKVISYGLRR
MdIr64a/13  YGVAKIKFAFHVDVATA-K-IMAEICDLTEIQLFPP-QKMVSIVQKGSPLRKPITYGLRR
GbrIr64a/1  FGVNKIRFAFHVDVATA-K-IIAEICDLTEIQLFPP------------------------
GpdIr64a/1  FGVNKIKFAFHVDVATA-K-IIGEICDLTEIQLFPP-QKMVSIVQKGSPLRKVITYGLRR
GffIr64a/1  FGVNKIKFAFHVDVATA-K-IIAEICDLTEIQLFPP-QKMVSIVQKGSPLRKVITYGLRR
GmmIr64a/1  FGVNKIKFAFHVDVATA-K-IIGEICDLTEIQLFPP-QKMVSIVQKGSPLRKVITYGLRR
GaIr64a/3-  FGVNKIKFAFHVDVATA-K-IIGEICDLTEIQLFPP-QKMVSIVQKGSPLRKIITYGLRR
AgIr75k/12  QGVELIRYAFHVERGVC-K-LISEKCGLQEVEYLKV-IEPYYAIQKNSSFREPVRINLFK
AgIr75l/13  QGIDRIRYAFHVEQGVG-K-VISEKCGLQEIQYLQV-IDPYYAIQKNSSYKEMVKIGLFR
AgIr75d/13  EGIGRVKYAYEGELNAA-K-LIKEVCKLQELEAIKL-PPFGIPIVKGSKYRELIRQRLMW
DmIr75d/15  LGMEKMRFAYQVELQAG-Q-IVSEKCGLMELEPFQL-PMLAIPTRKNFPYKELIRRQLRW
MdIr75d/13  IGMEKMRFAYQVELQAG-Q-IISEKCGLKELEPFQL-PMLAVPTRKNFPYKELFRRQLRW
GbrIr75d/2  MGMEKMRFAYQVELQAG-Q-IISEKCGLKDLEAFQL-PIIAIPTRKNFPYKELFRRQLRW
GaIr75d/84  VGMEKVRFAYQVELQAG-Q-IISEKCGLKELEAFQL-PIIAIPTRKNFPYKELFRRQLRW
GpdIr75d/8  VGMEKVRFAYQVELQAG-Q-IISEKCGLKELEAFQL-PIIAIPTRKNFPYKELFRRQLRW
GmmIr75d/8  VGMEKVRFAYQVELQAG-Q-IISEKCGLKELEAFQL-PIIAIPTRKNFPYKELFRRQLRW


AgIr25a/16  LLNRRELEKQWWKNDDVQNEKPDDQSDGISIQNIGGVFIVIFVGIGMACITLLFEFWYYK
DmIr25a/17  LLNKRQLEKKWWKNDLAKCDKPEDQSDGISIQNIGGVFIVIFVGIGMACITLVFEYWWYR
MdIr25a/16  LLNKRQLEKKWWKNDQAKCDKPEDQSDGISIENIGGVFIVIFVGIGMACITLVFEYWWYK
GbrIr25a/1  ---------KWWKNDQAKCDKPEDQSDGISIENIGGVFIVIFVGIGMACITLLFEYWWYK
GffIr25a/1  LLNKRQLEKKWWKNDQAKCDKPEDQSDGISIENIGGVFIVIFVGIGMACITLLFEYWWYK
GaIr25a/16  LLNKRQLEKKWWKNDQAKCDKPEDQSDGISIENIGGVFIVIFVGIGMACITLLFEYWWYK
GpdIr25a/1  LLNKRQLEKKWWKNDQAKCDKPEDQSDGISIENIGGVFIVIFVGIGMACITLLFEYWWYK
GmmIr25a/9  LLNKRQLEKKWWKNDQAKCDKPEDQSDGISIENIGGVFIVIFVGIGMACITLLFEYWWYK
AgIr8a/136  LQKERYFESKFWNNSRSQCPNTDDSE-GITLESLGGVFIATLVGLALAMITLLGEVIYYR
DmIr8a/144  LQKDRFFEEKYWNQSLPNCPLSEDQE-GITLESLGGVFIATLFGLVLAMMTLGMEVLYYK
MdIr8a/141  LQKDRYFEEKYWNRSRSNCPLSEEEQ-GITLESLGGVFIATLCGLGLAMISLVFEVLWNK
GbrIr8a/1-  LQKDRYFEEKYWNRSRANCPLSEEQE-GITLESLGGVFIATTFGLGLAMITLIVEVYYKN
GffIr8a/12  LQKDRYFEEKYWNRSRLNCPLSEDQE-GITLESLGGVFIATLFGLGLAMITLVVEVYYKN
GaIr8a/1-3  LQKDRYFEEKYWNRSRSNCPLTEDQE-GITLESLGGVFIATLFGLGLAMITLVVEVVYYP
GpdIr8a/14  LQKDRYFEEKYWNRSRSNC--PLTEDQGITLESLGGVFIATLFGLGLAMITLVIEVVYYP
GmmIr8a/1-  LQKDRYFEEKYWNRSRSNCPLTEDQE-GITLESLGGVFIATLFGLGLAMITLVIEVVYYP
AgIr76b/62  MVEGGIVKYHDRLPKAEICPQNLGGTEQLKNRDLVMTYFVMVTGFVTSIVVFASELGFRY
GbrIr76b/2  LVESGIIKHFRDLPNAEICPQNLGSTEQLRNGDLIMTYYITVVGFVISLVVFISELLCAP
GffIr76b/2  LVESGIIKYVKNLPNAEICPQNLGSTEQLRNGDLIMTYYITMVGFIVSLVIFISELLWTR
GpdIr76b/2  LVESGIIKYIKNLPNAEICPQNLGSTEQLRNGDLIMTYYITMVGFVISLVVFISELLCTP
GmmIr76b/2  LVESGIIKYVKNLPNAEICPQNLGSTEQLRNGDLIMTYYITMVGFVISLVVFISELLFTP
MdIr76b/26  LVESGIIKHAKDLPNAEICPQNLGGTEQLRNGDLMMTYYIMFAGFATSIVVFSTEMLFRY
DmIr76b/33  LVESGIVKHKRNLPSAEICPQDLGGTEQLRNGDLMMTYYIMLAGFATALAVFSTELMFRY
GaIr76b/32  LVESGIVKHKRNLPSAEICPQDLGGTEQLRNGDLMMTYYIMLAGFATALAVFSTELMFRY
AgIr93a/19  MHQFGFIQR--WVAQYLPAKCSGTGRVTVNSSDMAGSYWILLLGFVSGLFVFVCEFAWYR
DmIr93a/18  MFRMGFIER--WHQMNLPSAGKCNGKSKVNMDDMQGCFLVLLLGFTLALLIVCGEFWYRR
MdIr93a/17  LNQMGFIER--WHQTNLPSKCNGRGVMKVNLDDMQGCFLVLLLGSLGALFVMLLEFLHRR
GbrIr93a/1  LYQMGFIER--WH--------------QTNLPSMNKCN-----G---------------K
GpdIr93a/1  LYQMGFIER--WHQTNLPSKCNAKGVLKVNLDDMQGCFLVLLTG---------------S
GffIr93a/1  LYQMGFIER--WHQTNLPSKCNAKGVLKVNLDDMQGCFLVLLTGFIVAGIMILGEFWHYQ
GmmIr93a/1  LQEEGKLHIKWWKEKGGKCRVETSKSSELGLANVGGVFVVLMGGMGVACVIAVCEFVWKR
AgIr21a/15  MQEAGLIGKVTWETMKTKDGRRKEASVGLTLADTEGMFLLMLFGYVVALGVLISEWVLKE
GbrIr21a/1  AQQSGIISKVKWTMQRSSSGKLLQASSQLTTADVEGMFLLMVIGYLMGFVALVSEIVMQK
GffIr21a/1  AQQSGLIVKVKWTMQRSASGKLLQASSQLTTADIEGMLLLMGIGYLMGFIALISEIMMQK
GmmIr21a/1  AQQSGLILKVKWTMQRSASGKLLQASSQLTTADIAGMLLLMGIGYSMGFIALVSEIIMQK
GaIr21a/13  AQQSGLIVKVKWTMQRSASGKLLQASSQLTTADIEGMLLLMGIGYLMGFIALISEIIMQK
GpdIr21a/1  AQQSGLILKVKWTMQRSASGKLLQASSQLTTADIAGMLLLMGIGYLMGFIALISEIIMQK
DmIr21a/13  AQQSGLIAKVSWVMQRSSSGRLLQASSQLTTADTEGMFLLMALGYFLGATALVSEIIIKR
MdIr21a/12  AQQAGLINKVKWAMQRSSAGKLLQASSQLTTADTEGMFLLMGIGYAIGAIALVSEIIIKR
GbrIr76a/1  WHSAGLDTY--WELRANTMDLKKQKQVKLGMSNFAGILLIWILG-IATAMVKSEDL---E
GffIr76a/1  WHSAGLDIY--WELRVANTDLKKQKQIKLGMSNFAGILLIWVLGIAIAIMVFLLELIMKF
GaIr76a/17  WHSAGLDIY--WELRIANTGLKKQKQLKLGMSNFVGILLIWVLGIVIATMAFLLELIIKF
GpdIr76a/5  LPFVKTISK------------------PLKIHNI--------------------------
DmIr76a/13  WHSSGFDKFWEWKIAAEYMNAHRQNRIKLGIDNFIGLILLWCFGMICSLLTFLGEL-WRG
MdIr76a2/1  WHSSGLSKYWEWKIVADYMNANEQNQVKLDMSNFVGLIAPWIVGIILSIVVFIGELIYYR
MdIr76a3/1  WHSSGLSQYWEWKISADYMNVNEQNQVKLDMKNFAGLILPWFIGIILSILAFIGEWIYYW
MdIr76a1/1  WHSSGLSKYWEWKIVAEYMNANEQNRVQLDVDNFAGFIGLWIAGIFMSILVFIGEWWWNR
MdIr92aJIN  CLETGLYIH--WERLANYRDRKLQDVLKLSIDHISGPLFILLFGYLTAFVVFVMEVISSH
DmIr92a/12  CQETGLYFH--WELEDKYMDKKKQEVLALDVRNIAGALFVLAFGVAFAGCALVAELLIHR
AgIr40a/12  LFEAGIVEKRTVKSTNSECDGTGSGKRPMNLRMLQGAFLVLACGHLLGGICLFIERGWRH
DmIr40a/13  LFESGILDKRIYKGSQAKNSEAYSRTEPLNLRMLQGAFIALGVG-SLAAAALNNTILWYY
MdIr40aNJ/  LFEGGILDKSRMISKDMKNHQGDPAEMPLNLRMLQGAFIVLVVGYTLAGG---------K
GbrIr40a/9  LFEGGILDKSRFLNKDKIYLSNNKGQTPLNLRMLQGAFIILMVGYFLAGRRS--------
GffIr40a/1  LFEGGILDKSRFLNKDKTCDTSNSNGEPLNLRMLQGAFIVLMVGYILAATVLLIEIFTCD
GaIr40a/12  LFEGGILDKSRFLNKKTYKPSNSKGETPLNLRMLQGAFIVLLVGYTLAAAVLLIEIFTYG
GpdIr40a/1  LFEGGILDKSRFLNKKAYKSSNSKGETPLNLRMLQVCVFIVSKGHNGDCADNIVYYCYHH
GmmIr40a/1  LFEGGILDKSRFLNKKAYKSSNSKGETPLNLRMLQGAFIVLMVGYTLAGRS---------
AgIr75g/91  IAGNGVMQYSRCYADKPRCNEVKMP--EVNLDQVSSVMVLLLGAIVGSIAVLLLELVWPR
DmIr75a/10  ILETGVYRKSYWVHMKLHC--VAQNFVTVGMEYVAPLLLMLICADILVVVILLVELAWKR
MdIr75b/10  IFESGVHRRGIWVRTRLPC-YLSSGALQVGLEYTAPLFIMLACVYGLVFMLLVLEVLWHK
GbrIr75a/1  IFETGIYGKRHWINTRLNC-YLGQNVLQVGLEYTAPLFVMLICSYILVLIFILLEILWKH
GmmIr75c/6  IFETGIYSKRHWINSRLNC-YLGNNALQVGLEYTAPLFAMLFCSYILVLIVILLEILWKH
GbrIr75c/1  IFETGIYGKRHWINTRLNC-YLGQNVLQVGLEYTAPLF------F---------------
GffIr75a/1  IFETGIYNI----MEREAC----------SLKEC----ILFEFA-----AKNSFQL----
GaIr75a/41  IFETGIYSKRHWINARLNC-YLGNNALQVGLEYTAPLFAMLFSSYILVLIVILLEILWKH
GpdIr75a/1  IFETGIYSKRHWINSRLNC-YLGNNALQVGLEYTAPLFAMLFCSYILVLIVILLEILWKH
GpdIr75c/5  IFETGIYSKRHWINSRLNC-YLGNNALQVGLEYTAPLFAMLFCSYILVLIVILLEILWKH
MdIr75a/10  ILETGVHSKRQWVRTHLNC--FSNNFVNVGLEYTAPLFLMLLCGYGLVLILLLFEIVWNR
GmmIr75a/3  ---------RQWVRKHLNC--LTNNLIHVGLEYTGSLFIMLLVAYILVLLIFIAELLWNR
GffIr75c/8  ------------------------------------------------------------
GaIr75c/19  LMETGVHAKRQWVRTHLNCNNLIVHVGQLQLRKMTSNYGIYMQNINANYAIADHDFIKRY
DmIr75c/67  MLETGITSKRFFSKTKLHT--FSNSFVQVGMEYAAPLFISLLVAYFLALLILILEICWAR
DmIr75b/30  MLETGVHFKRSWMETKLHC-YQHNHTVAVGLEYAAPLFIILLGAIILCMGILGLEVIWHR
AgIr31a/47  AQETGIVKRIYRIHKKPICQGSATVY-SVELTEVSLAFIIL-------------------
DmIr31a/10  AQEKGFVERRRRQIKKPACQSLYTVY-PVSLSGVLPGFVILIC----------------K
MdIr31aNJ/  AVETGLDKRKQRQPEKPPCSNLYTVY-PVDLTGTFSAFIFLA-GVKYSQETPCVEFMWGY
GpdIr31a/7  HLIKNTFAR--------DC--------------TKALF------ESITWSKKLANY----
GffIr31a/8  AQEVGLIQRRQRRPKKPPCQNLYTVY-PVNLSGTLSAFVLLA-GKQIP------------
GaIr31a/79  AQEVGLIQRRQRRPKKPPCQNLYTVY-PVNLSGTLSAFVLLAGSIIISSKILLLEIALKR
GmmIr31a/7  AQEVGLVQRRQRRPKKPPCQNLYTVY-PVNLSGTLSAFVLLA-GTRIP------------
AgIr75h.1/  IKESGLLAYARYYTPRPKCNKQSSTHTQIHLADVRFAFVLLAAGMAASAALLGSELWWHE
AgIr75h.2/  IKESGLLAYARYYTPRPKCNKQSSTHTQIHLADVRFAFVLLAAGMAASAALLASELWWHE
DmIr84a/11  FRATGLLQYKKWMVRRPDC-SLFKTSQEVDLEHFAPALFALALAMVASALVFLLELWLPD
GbrIr84a/1  LRESSLMQYKLWEFHKIDC-SLIKGNEMVDMQHFAAALVFLGCAIISSLIVLGIEIFFKK
GffIr84a/8  LRESSLMQYKLWEFHKIDC-SLIKGNEIVDMEHFGAALVFLGCAIVFSVTVLGIEIFYKK
GaIr84a/10  LRESSLMQYKLWEFHKIDC-RLIKGNEIVDMEHFAAALSLISLNLSIPFSAPPNTLLHGP
GpdIr84a/1  LRESSLMQYKLWELHKIDC-RLIKGNEIVDMEHFAAALVFLGCAIVLSLIVLGIEIFYKK
GmmIr84aA/  ---------------------------LLEIDVVGFSF-----DY---------------
MdIr84a1/7  FREAGIMKYLVWKLPKIDCAALAKDDVEVDLEHFAPVLVFLAFSIMISVWILMLEFLYKR
MdIr84a2/3  FRETGILNYLAWKLAKIDCAALAKDDVEVDLEHFAPVLVILALGIVIAIWVFILEHLYKR
AgIr64a/14  LNEAGLMQRHVWQEAKPKCVRQIAPTDIVGLDAVVSAFVLLCGGICLSVCVLFVEILCHR
DmIr64a/12  VTETGILTYNVWHSRKPPCVKKIETSDHVDMDTVSSALLILLFSYAITLMILGTEILYSK
MdIr64a/13  VTEVGLMDYKIWHSPRPRCVKQLHTDDRVDMQTFTSALLVLMFGILVSGLILSLEIMWQQ
GbrIr64a/1  -------QK------------------MVDMQTFTSALLVLIFGYAVSLLILGLEILWQR
GpdIr64a/1  VAEVGITDYKVWHFPKPRCIKQLHTDDKVDMQTFTSALLVLIFGYAVSLLILGLEILWQR
GffIr64a/1  VAEAGITDYKVWHFPKPRCVKQLHTDDKVDMQTFTSALLVLIFGYAVSLLILGLEILWQR
GmmIr64a/1  VAEVGITDYKVWHFHKPRCIKQLHTDDKVDMQTFTSALLVLIFGYAVSLLILGLEILWQR
GaIr64a/3-  VAEVGITDYKVWHFPKPRCVKQLHTDDKVDMQTFTSALLVLIFGYAVSLLILGLEILWQR
AgIr75k/12  LREFGIQGRTLLYTKKPRC-IGGSSFIPVSIVDVWPALVTLGWGYLLTVAVLIAELLWFR
AgIr75l/13  LNEHGIQYRDKLYTKKPTCSGGGGKFVPVSLVDVEPAVWIILWGSGLASGFFLTERLYFR
AgIr75d/13  QREVGIIKRLIWIHQKPQCENLNAGFSSVGVVEMRYLYLFLAVGFLAALATLLAERWWSG
DmIr75d/15  QREVSLVNRRKWIPQKPKCEGGVGGFVSIGITECRYALGIFGCGAAVSFVLFLFEFIFRH
MdIr75d/13  QREVGLMNRLKWFPQKPKCEGGVGGFVSIGLTECRYALAMFGYGVLLAIIIFCCEIIMHR
GbrIr75d/2  QREIGLMNRRKWFPQKPKCEGGVGGFISVGISECRYALLMFAFGIILSILVLCVEL---M
GaIr75d/84  QREIGLMNRRKWFPQKPKCEGGAVGFISVGITECRYALVMFAAGNEVILIRQAGQE---H
GpdIr75d/8  QREIGLMNRRKWFPQKPKCESGVVGFISVGITECRYALVMFTSA---------SSL----
GmmIr75d/8  QRETGLMNRRKWFPQKPKCEGGVVGFISVGITECRYALVMFTMGAGTSNAAVHF------


AgIr25a/16  LLNRRELEKQWWKNDDVQNEKPDDQSDGISIQNIGGVFIVIFVGIGMACITLLFEFWYYK
DmIr25a/17  LLNKRQLEKKWWKNDLAKCDKPEDQSDGISIQNIGGVFIVIFVGIGMACITLVFEYWWYR
MdIr25a/16  LLNKRQLEKKWWKNDQAKCDKPEDQSDGISIENIGGVFIVIFVGIGMACITLVFEYWWYK
GbrIr25a/1  ---------KWWKNDQAKCDKPEDQSDGISIENIGGVFIVIFVGIGMACITLLFEYWWYK
GffIr25a/1  LLNKRQLEKKWWKNDQAKCDKPEDQSDGISIENIGGVFIVIFVGIGMACITLLFEYWWYK
GaIr25a/16  LLNKRQLEKKWWKNDQAKCDKPEDQSDGISIENIGGVFIVIFVGIGMACITLLFEYWWYK
GpdIr25a/1  LLNKRQLEKKWWKNDQAKCDKPEDQSDGISIENIGGVFIVIFVGIGMACITLLFEYWWYK
GmmIr25a/9  LLNKRQLEKKWWKNDQAKCDKPEDQSDGISIENIGGVFIVIFVGIGMACITLLFEYWWYK
AgIr8a/136  LQKERYFESKFWNNSRSQCPNTDDSE-GITLESLGGVFIATLVGLALAMITLLGEVIYYR
DmIr8a/144  LQKDRFFEEKYWNQSLPNCPLSEDQE-GITLESLGGVFIATLFGLVLAMMTLGMEVLYYK
MdIr8a/141  LQKDRYFEEKYWNRSRSNCPLSEEEQ-GITLESLGGVFIATLCGLGLAMISLVFEVLWNK
GbrIr8a/1-  LQKDRYFEEKYWNRSRANCPLSEEQE-GITLESLGGVFIATTFGLGLAMITLIVEVYYKN
GffIr8a/12  LQKDRYFEEKYWNRSRLNCPLSEDQE-GITLESLGGVFIATLFGLGLAMITLVVEVYYKN
GaIr8a/1-3  LQKDRYFEEKYWNRSRSNCPLTEDQE-GITLESLGGVFIATLFGLGLAMITLVVEVVYYP
GpdIr8a/14  LQKDRYFEEKYWNRSRSNC--PLTEDQGITLESLGGVFIATLFGLGLAMITLVIEVVYYP
GmmIr8a/1-  LQKDRYFEEKYWNRSRSNCPLTEDQE-GITLESLGGVFIATLFGLGLAMITLVIEVVYYP
AgIr76b/62  MVEGGIVKYHDRLPKAEICPQNLGGTEQLKNRDLVMTYFVMVTGFVTSIVVFASELGFRY
GbrIr76b/2  LVESGIIKHFRDLPNAEICPQNLGSTEQLRNGDLIMTYYITVVGFVISLVVFISELLCAP
GffIr76b/2  LVESGIIKYVKNLPNAEICPQNLGSTEQLRNGDLIMTYYITMVGFIVSLVIFISELLWTR
GpdIr76b/2  LVESGIIKYIKNLPNAEICPQNLGSTEQLRNGDLIMTYYITMVGFVISLVVFISELLCTP
GmmIr76b/2  LVESGIIKYVKNLPNAEICPQNLGSTEQLRNGDLIMTYYITMVGFVISLVVFISELLFTP
MdIr76b/26  LVESGIIKHAKDLPNAEICPQNLGGTEQLRNGDLMMTYYIMFAGFATSIVVFSTEMLFRY
DmIr76b/33  LVESGIVKHKRNLPSAEICPQDLGGTEQLRNGDLMMTYYIMLAGFATALAVFSTELMFRY
GaIr76b/32  LVESGIVKHKRNLPSAEICPQDLGGTEQLRNGDLMMTYYIMLAGFATALAVFSTELMFRY
AgIr93a/19  MHQFGFIQR--WVAQYLPAKCSGTGRVTVNSSDMAGSYWILLLGFVSGLFVFVCEFAWYR
DmIr93a/18  MFRMGFIER--WHQMNLPSAGKCNGKSKVNMDDMQGCFLVLLLGFTLALLIVCGEFWYRR
MdIr93a/17  LNQMGFIER--WHQTNLPSKCNGRGVMKVNLDDMQGCFLVLLLGSLGALFVMLLEFLHRR
GbrIr93a/1  LYQMGFIER--WH--------------QTNLPSMNKCN-----G---------------K
GpdIr93a/1  LYQMGFIER--WHQTNLPSKCNAKGVLKVNLDDMQGCFLVLLTG---------------S
GffIr93a/1  LYQMGFIER--WHQTNLPSKCNAKGVLKVNLDDMQGCFLVLLTGFIVAGIMILGEFWHYQ
GmmIr93a/1  LQEEGKLHIKWWKEKGGKCRVETSKSSELGLANVGGVFVVLMGGMGVACVIAVCEFVWKR
AgIr21a/15  MQEAGLIGKVTWETMKTKDGRRKEASVGLTLADTEGMFLLMLFGYVVALGVLISEWVLKE
GbrIr21a/1  AQQSGIISKVKWTMQRSSSGKLLQASSQLTTADVEGMFLLMVIGYLMGFVALVSEIVMQK
GffIr21a/1  AQQSGLIVKVKWTMQRSASGKLLQASSQLTTADIEGMLLLMGIGYLMGFIALISEIMMQK
GmmIr21a/1  AQQSGLILKVKWTMQRSASGKLLQASSQLTTADIAGMLLLMGIGYSMGFIALVSEIIMQK
GaIr21a/13  AQQSGLIVKVKWTMQRSASGKLLQASSQLTTADIEGMLLLMGIGYLMGFIALISEIIMQK
GpdIr21a/1  AQQSGLILKVKWTMQRSASGKLLQASSQLTTADIAGMLLLMGIGYLMGFIALISEIIMQK
DmIr21a/13  AQQSGLIAKVSWVMQRSSSGRLLQASSQLTTADTEGMFLLMALGYFLGATALVSEIIIKR
MdIr21a/12  AQQAGLINKVKWAMQRSSAGKLLQASSQLTTADTEGMFLLMGIGYAIGAIALVSEIIIKR
GbrIr76a/1  WHSAGLDTY--WELRANTMDLKKQKQVKLGMSNFAGILLIWILG-IATAMVKSEDL---E
GffIr76a/1  WHSAGLDIY--WELRVANTDLKKQKQIKLGMSNFAGILLIWVLGIAIAIMVFLLELIMKF
GaIr76a/17  WHSAGLDIY--WELRIANTGLKKQKQLKLGMSNFVGILLIWVLGIVIATMAFLLELIIKF
GpdIr76a/5  LPFVKTISK------------------PLKIHNI--------------------------
DmIr76a/13  WHSSGFDKFWEWKIAAEYMNAHRQNRIKLGIDNFIGLILLWCFGMICSLLTFLGEL-WRG
MdIr76a2/1  WHSSGLSKYWEWKIVADYMNANEQNQVKLDMSNFVGLIAPWIVGIILSIVVFIGELIYYR
MdIr76a3/1  WHSSGLSQYWEWKISADYMNVNEQNQVKLDMKNFAGLILPWFIGIILSILAFIGEWIYYW
MdIr76a1/1  WHSSGLSKYWEWKIVAEYMNANEQNRVQLDVDNFAGFIGLWIAGIFMSILVFIGEWWWNR
MdIr92aJIN  CLETGLYIH--WERLANYRDRKLQDVLKLSIDHISGPLFILLFGYLTAFVVFVMEVISSH
DmIr92a/12  CQETGLYFH--WELEDKYMDKKKQEVLALDVRNIAGALFVLAFGVAFAGCALVAELLIHR
AgIr40a/12  LFEAGIVEKRTVKSTNSECDGTGSGKRPMNLRMLQGAFLVLACGHLLGGICLFIERGWRH
DmIr40a/13  LFESGILDKRIYKGSQAKNSEAYSRTEPLNLRMLQGAFIALGVG-SLAAAALNNTILWYY
MdIr40aNJ/  LFEGGILDKSRMISKDMKNHQGDPAEMPLNLRMLQGAFIVLVVGYTLAGG---------K
GbrIr40a/9  LFEGGILDKSRFLNKDKIYLSNNKGQTPLNLRMLQGAFIILMVGYFLAGRRS--------
GffIr40a/1  LFEGGILDKSRFLNKDKTCDTSNSNGEPLNLRMLQGAFIVLMVGYILAATVLLIEIFTCD
GaIr40a/12  LFEGGILDKSRFLNKKTYKPSNSKGETPLNLRMLQGAFIVLLVGYTLAAAVLLIEIFTYG
GpdIr40a/1  LFEGGILDKSRFLNKKAYKSSNSKGETPLNLRMLQVCVFIVSKGHNGDCADNIVYYCYHH
GmmIr40a/1  LFEGGILDKSRFLNKKAYKSSNSKGETPLNLRMLQGAFIVLMVGYTLAGRS---------
AgIr75g/91  IAGNGVMQYSRCYADKPRCNEVKMP--EVNLDQVSSVMVLLLGAIVGSIAVLLLELVWPR
DmIr75a/10  ILETGVYRKSYWVHMKLHC--VAQNFVTVGMEYVAPLLLMLICADILVVVILLVELAWKR
MdIr75b/10  IFESGVHRRGIWVRTRLPC-YLSSGALQVGLEYTAPLFIMLACVYGLVFMLLVLEVLWHK
GbrIr75a/1  IFETGIYGKRHWINTRLNC-YLGQNVLQVGLEYTAPLFVMLICSYILVLIFILLEILWKH
GmmIr75c/6  IFETGIYSKRHWINSRLNC-YLGNNALQVGLEYTAPLFAMLFCSYILVLIVILLEILWKH
GbrIr75c/1  IFETGIYGKRHWINTRLNC-YLGQNVLQVGLEYTAPLF------F---------------
GffIr75a/1  IFETGIYNI----MEREAC----------SLKEC----ILFEFA-----AKNSFQL----
GaIr75a/41  IFETGIYSKRHWINARLNC-YLGNNALQVGLEYTAPLFAMLFSSYILVLIVILLEILWKH
GpdIr75a/1  IFETGIYSKRHWINSRLNC-YLGNNALQVGLEYTAPLFAMLFCSYILVLIVILLEILWKH
GpdIr75c/5  IFETGIYSKRHWINSRLNC-YLGNNALQVGLEYTAPLFAMLFCSYILVLIVILLEILWKH
MdIr75a/10  ILETGVHSKRQWVRTHLNC--FSNNFVNVGLEYTAPLFLMLLCGYGLVLILLLFEIVWNR
GmmIr75a/3  ---------RQWVRKHLNC--LTNNLIHVGLEYTGSLFIMLLVAYILVLLIFIAELLWNR
GffIr75c/8  ------------------------------------------------------------
GaIr75c/19  LMETGVHAKRQWVRTHLNCNNLIVHVGQLQLRKMTSNYGIYMQNINANYAIADHDFIKRY
DmIr75c/67  MLETGITSKRFFSKTKLHT--FSNSFVQVGMEYAAPLFISLLVAYFLALLILILEICWAR
DmIr75b/30  MLETGVHFKRSWMETKLHC-YQHNHTVAVGLEYAAPLFIILLGAIILCMGILGLEVIWHR
AgIr31a/47  AQETGIVKRIYRIHKKPICQGSATVY-SVELTEVSLAFIIL-------------------
DmIr31a/10  AQEKGFVERRRRQIKKPACQSLYTVY-PVSLSGVLPGFVILIC----------------K
MdIr31aNJ/  AVETGLDKRKQRQPEKPPCSNLYTVY-PVDLTGTFSAFIFLA-GVKYSQETPCVEFMWGY
GpdIr31a/7  HLIKNTFAR--------DC--------------TKALF------ESITWSKKLANY----
GffIr31a/8  AQEVGLIQRRQRRPKKPPCQNLYTVY-PVNLSGTLSAFVLLA-GKQIP------------
GaIr31a/79  AQEVGLIQRRQRRPKKPPCQNLYTVY-PVNLSGTLSAFVLLAGSIIISSKILLLEIALKR
GmmIr31a/7  AQEVGLVQRRQRRPKKPPCQNLYTVY-PVNLSGTLSAFVLLA-GTRIP------------
AgIr75h.1/  IKESGLLAYARYYTPRPKCNKQSSTHTQIHLADVRFAFVLLAAGMAASAALLGSELWWHE
AgIr75h.2/  IKESGLLAYARYYTPRPKCNKQSSTHTQIHLADVRFAFVLLAAGMAASAALLASELWWHE
DmIr84a/11  FRATGLLQYKKWMVRRPDC-SLFKTSQEVDLEHFAPALFALALAMVASALVFLLELWLPD
GbrIr84a/1  LRESSLMQYKLWEFHKIDC-SLIKGNEMVDMQHFAAALVFLGCAIISSLIVLGIEIFFKK
GffIr84a/8  LRESSLMQYKLWEFHKIDC-SLIKGNEIVDMEHFGAALVFLGCAIVFSVTVLGIEIFYKK
GaIr84a/10  LRESSLMQYKLWEFHKIDC-RLIKGNEIVDMEHFAAALSLISLNLSIPFSAPPNTLLHGP
GpdIr84a/1  LRESSLMQYKLWELHKIDC-RLIKGNEIVDMEHFAAALVFLGCAIVLSLIVLGIEIFYKK
GmmIr84aA/  ---------------------------LLEIDVVGFSF-----DY---------------
MdIr84a1/7  FREAGIMKYLVWKLPKIDCAALAKDDVEVDLEHFAPVLVFLAFSIMISVWILMLEFLYKR
MdIr84a2/3  FRETGILNYLAWKLAKIDCAALAKDDVEVDLEHFAPVLVILALGIVIAIWVFILEHLYKR
AgIr64a/14  LNEAGLMQRHVWQEAKPKCVRQIAPTDIVGLDAVVSAFVLLCGGICLSVCVLFVEILCHR
DmIr64a/12  VTETGILTYNVWHSRKPPCVKKIETSDHVDMDTVSSALLILLFSYAITLMILGTEILYSK
MdIr64a/13  VTEVGLMDYKIWHSPRPRCVKQLHTDDRVDMQTFTSALLVLMFGILVSGLILSLEIMWQQ
GbrIr64a/1  -------QK------------------MVDMQTFTSALLVLIFGYAVSLLILGLEILWQR
GpdIr64a/1  VAEVGITDYKVWHFPKPRCIKQLHTDDKVDMQTFTSALLVLIFGYAVSLLILGLEILWQR
GffIr64a/1  VAEAGITDYKVWHFPKPRCVKQLHTDDKVDMQTFTSALLVLIFGYAVSLLILGLEILWQR
GmmIr64a/1  VAEVGITDYKVWHFHKPRCIKQLHTDDKVDMQTFTSALLVLIFGYAVSLLILGLEILWQR
GaIr64a/3-  VAEVGITDYKVWHFPKPRCVKQLHTDDKVDMQTFTSALLVLIFGYAVSLLILGLEILWQR
AgIr75k/12  LREFGIQGRTLLYTKKPRC-IGGSSFIPVSIVDVWPALVTLGWGYLLTVAVLIAELLWFR
AgIr75l/13  LNEHGIQYRDKLYTKKPTCSGGGGKFVPVSLVDVEPAVWIILWGSGLASGFFLTERLYFR
AgIr75d/13  QREVGIIKRLIWIHQKPQCENLNAGFSSVGVVEMRYLYLFLAVGFLAALATLLAERWWSG
DmIr75d/15  QREVSLVNRRKWIPQKPKCEGGVGGFVSIGITECRYALGIFGCGAAVSFVLFLFEFIFRH
MdIr75d/13  QREVGLMNRLKWFPQKPKCEGGVGGFVSIGLTECRYALAMFGYGVLLAIIIFCCEIIMHR
GbrIr75d/2  QREIGLMNRRKWFPQKPKCEGGVGGFISVGISECRYALLMFAFGIILSILVLCVEL---M
GaIr75d/84  QREIGLMNRRKWFPQKPKCEGGAVGFISVGITECRYALVMFAAGNEVILIRQAGQE---H
GpdIr75d/8  QREIGLMNRRKWFPQKPKCESGVVGFISVGITECRYALVMFTSA---------SSL----
GmmIr75d/8  QRETGLMNRRKWFPQKPKCEGGVVGFISVGITECRYALVMFTMGAGTSNAAVHF------
