# Supplementary material for: Genome-Wide Comparative Analysis of Chemosensory Gene Families in Five Tsetse Fly Species
Source: PLoS Negl Trop Dis. 2016 Feb 17;10(2):e0004421. doi: 10.1371/journal.pntd.0004421 (PMC4757090; doi:10.1371/journal.pntd.0004421)
Supplement: S2 Dataset — Multiple sequence alignments of five Glossina species, Drosophila melanogaster, Anopheles gambaie, Musca domestica and Ceratitis capitata used in construction of phylogenies of the chemosensory gene. (ZIP) [file pntd.0004421.s002.zip › Alignment_files_for_resubmission/Grs.aln]

CLUSTAL 2.1 multiple sequence alignment


MdGr68/5-305           INERLEKWINYHALV-LGLMPPKIYIAYSVIIQCVFMLLTPMATPFMASREEQEDYYMNR
MdGr69/1-287           ----MVEFLTIYTSLVVGLTNIVELYHWTIVYSAVLNLVFIMLQPISMLHSSRVSLNCDE
AgGr3/8-309            FILVTFGAFSWLLQL-FGFFNAIGEHRWSSSVWSILHLASAVISGILAKRHYNYLFGGLM
AgGr4/23-320           STCTLVLPLLPAFKC-FGFIPTFALTPCSNVRSLLHLPILQVSFYLTLFCIIMSNRVNFF
AgGr36/11-287          VYD----VLRPLLKY-FGLTAYVQVKVTGVEYVALLMNFVANLYCVYINVTNNRLSRWTG
DmGr58c/6-304          LLHTYFQVSRL-----IGLCNRFILNHVTVVYCVILNVVYLLVLPFALFVLTGNIYHCPD
AgGr13/4-302           LFSLYFNLLLSYA---AGLVPNFRKRRFDTCKPFVPVATVLLLLFAAVQYRLGRLPERMK
DmGr85a/14-311         LVNRVMASLRRFCAL-NGILDNLRRYRVLFMYRLLHNFAVISLTLKFLFDFTDHFKY---
AgGr50/6-301           VLTIGERCIWLLM---VGVLPRFVQSTFHYRGCIVGTVLYAMVGPWLYWISVTRILHPDS
AgGr49a/48-306         FTMSHDVAITKFGQL-YGILPRSRPVLWYSRTIALLLMVIYPCAYIVLLTDHEFPILA--
AgGr49b/1-295          MLYGYLTVLRLHFQC-IGFVPTFQISRWLTVWSHALALTLLCVYPYVYVILLTGIRYPKL
AgGr51/22-324          FSCCTMQVPRWLKFL-FAILPRFRNRTKDVILSTVLLVLYAIVGPIVCVELYVMNISVEN
AgGr52/25-321          WSERLERCVWSFLLA-CGTFPTSRKCALYCSGITVVYAVLSPALMYLIYEHERVANVY--
MdGr50/22-315          VAMNWNRQMKFFF---LGATLVRPTNLFLKIYATLGGLIFLLWIPYTVVYTADQAQHYAT
MdGr49/1-292           --MNWNRLMQFFFSI-YAGSTNFFIKLYVNFEGLTFLLCTPYTLVYTALQAPHYVANP--
MdGr46/1-295           --MNWNRFMVFFSIY-LGSTLLQAANFFIKFYVTCNCLTFVLYMPYTVLYTVQQAQYYVA
MdGr47/1-292           --MNWNRLMQFFFSIYLGTLLQLKTPNFIKVYVIFECLSFVIYIPYTVLFTIQQVQVYVT
MdGr54/9-300           AFYAWTS----YINFINGWLNRLKLSIRILMWLPTVFMLLALPYGTLLAMSRDRLY----
MdGr60/1-302           MLPRWNHFYLLLISI-GNCVTNLEKRRIRKIPYVLRLLVWFTLALLLFLLTIGCGLTLTR
MdGr62PSE/3-241        IFYGWNHFCYLLLLLRIGCVSIMKIPYVLRLWVZFNLVLLLLLLTIGCGLTLTRYKLYET
MdGr53/9-305           WFHFINCCIFTSTAI-YSIDFGLCLKIFVYLPCFLCTCLLPLAIIDSLSQDRLFFQNI--
MdGr59PSE/2-287        LQHLW--NIIVICCI-ISCTLRLRVIFYAPVYACLFLVPFSLWNGLEVSHTHLTNP----
MdGr63PSE/2-291        WQHLWFNIVLIFC---IASSTDLRQRIVKHIWLLIRIILYIPVYPLALWNGLEVSHSYLS
MdGr56/2-291           LQHLWFKAIVICCCI-AGTLDVKPLRLWLKVIVYGPAYFGVCIVPWSLWNSLEISDSHLT
MdGr58/14-306          PPKMLQHNIIVCCII-TSTLDRPWLRAIIYIPIYCNLLFAPLSLWEGLRMSLSHLENP--
MdGr61PSE/2-284        LQRWWFQAMGIFCII-TSSLTVRHLRPWLKILVYVPIISAIVLIPFTLVETFENAHQYLS
MdGr55/2-298           LQRWWFQDIVIFCIV-VSSLTVKHLRTWLKTLVYMPIIVIAILMPFSLEETFKMSHQYLS
MdGr57PSE/6-302        WLQTVVACIFSIN---FGLDLLRNPCLYIKIYVYIGVLYAIVVVPWIIPETVGKSHLYLR
MdGr64/1-292           ---MLQRTVVVFCIL-VSGINCLCIKIYVYVPLIIILTLVPRIIRETVGKSHSYLTNP--
MdGr43/2-292           NLLKYFE----YWNLGFGNLNWLAKRRLYKIYKFLLGTLALALMPIYNVYGYSYMDAYME
MdGr44a/5-300          FIKMQKRNIRQFLIY-MGLTSVYERNSVSGTLATAVNIMGAIVLVQVLIDYLEVFENIEQ
MdGr45b/5-297          FIKFLKKNIPQLPII-MGLTSVYRRNNISGTIAVAANIMGVLCLLQDLINFLQIYENIEG
MdGr45a/8-299          FCGNVQNYFQYFFIA-QGLTAKFQRNILSRATVFLAHSVGVALLLHLLFDSFELFEGFDD
MdGr44b/12-303         FCRKFRNYFQYFVIV-QGLTAGFQRNALSRVVVFLAHSVGLVFLVYILIDSLELFENTGN
MdGr45c/9-301          LMWCFRKNYFQFYII-QGLTARFKRNTLSRMAVFAAHSVGLALLTRVLYDSLALFKELEK
DmGr59a/1-296          -MKRIGQAYNVYAVF-IGMTSKFRQSRITRIYCLLINAIFLTLLPSAFWKSAKLLSTADW
DmGr59b/5-292          -------MIKLYFLA-IGITSTLFSRTYALIANIVTLIMLPIVMWQVQLVFQQKKTFPK-
DmGr58b/2-305          LHPKLGRVMNVYHSVVFALMSCLRLEKVSRTYTIYSFFVGIFLFLNLYFMVPRIMEDGYM
DmGr58a/2-294          -------LLKFIYGIGCGLMPLGYKQRWYLIYTACLHGGLLTVLPFTFPHYMYDDSYMSS
MdGr42/6-304           WEKYKDKYIFGYANL-YGLVVKSFRHYLALVYSHVLMFVVIVVLPLYFVYSIQDLVETKD
DmGr10a/11-314         WERHEFKFYRYVYALIYGVVIKRGVKVLLIAYGHLFSMLLIVVLPGYFCYHFRTLTDTLD
DmGr47a/4-285          TSSQLCSLLTKFTAL-NGLNTAFRVSSKLKIYCAIHHALCVLALAHMSYSTASNL-----
MdGr67/8-308           TLNPILKCFYVVVQL-FGLLNFSQKGIYNRIYCGILHLLYCGFLPFAATSPVTDNAAYKK
DmGr22f/10-305         FSCHLAWMLQTYAWL-LGLFPQLKRSRWLLLYGFVLHSLAMCLAMSSHLASKQRRKYNAF
DmGr22b/12-309         LARQMLKTTLY--WL-LGIFPQLRRSRCLTLYGLVLNYFLIFTLIRLAFEYRKHKLEAFK
DmGr22cNEW/8-306       LQSRLCWILKAYSWF-LGVFPQLKRSRFLLFYGLILNFFLLLKMVCSGGQKLGIPEAFAR
DmGr22a/10-306         ICKGLARTIRATLWV-LGLFPRLNRSKWLLAYGLVLNLTLLVLSMLPSTDDHNSVKVEVF
DmGr22d/12-311         FVYVILKSILYSSWL-LGIFPRLRRSMWLIPFGVVISSSLLILMVKQSAEDREHGIMLDV
DmGr22e/9-305          YRQKWTGTLKGYGWI-LGVFPTLRRSKWLIAYGFVLNAAFILLVVTNDTESETPLRMEVF
MdGr48PSE/1-296        -MYRAARTVMAYSIL-FGVIAYVTKKTPLTTYCLLINFLTVSCVIYFGRNMELKMESSDK
MdGr51PSE/1-293        -MRRAARAMTYYSTL-LGVIAHVTKKTSLTIYCLLMNMLALLCVAYFGLNMELKXESSGK
MdGr52k/15-318         SMKRPSRILAIYFSLLLGILSKVYTSRILSIYCGIINVAMCGILPLIFTQLHLSPGNFLK
MdGr52j/1-292          -MANITHLISLCYKM-LGLLARFSTNPLSTWYCAFIRLVVVAIIPRLVVDDLYQRNVS--
MdGr52a/1-299          -MRRSTRMLAYFYQI-FAIFPEIYTSPTLTIYSTIFNICLVGFVPLLWSVEINPENMYDK
MdGr52h/1-295          -MSRSIKVIAVYF---FGVLSEFYTSTWLTVYSAILSVGMFYVLRALMRMDFNPTISNGH
MdGr52i/1-296          -MRRSTSALTYTSLV-LGLVGEFYTSPLMTVYSGLMGASMFSVLPILLRMDFNPTTSKGH
MdGr52c/1-291          -MRKSTRMVKVTLHV-LGILSEIYTTPWLTIYTAVISVAMFGVVPMLRNINISGKR----
MdGr52b/1-292          -MRRSTNMVLVFLHL-MGTISEIYTSTWLTIYSAVVSLAMFGALPMLRHITINPKY----
MdGr52d/3-292          WSTN---MILVFLHL-VGTISEIYTATWLTIYCALVSLAMFAALPMMRHFAVNPKY----
MdGr52ePSE/5-297       TLWMLGVYYAS--QL-MGVLSEIYTSPSLTIYCAVVSILTFTALPLVLRVDLNLQTMNAP
MdGr52g/6-302          ILFLRFSYFAS--QL-LGALSEVYTSPLLTTYCVVINLSTLAVIPLLFRLDFGPETLNAP
MdGr52fPSE/13-309      VFLHAAHSTIWLWQL-MGLLTEVYTSKLLTMYSAVLGIVMLAVLPLTLQLDFDFKNVRAP
DmGr59c/1-297          MVDLVKTILLIWYGLAVGVSNEAIATRRTTIYAAVHNASLITLLILFNLGNNSLKSEFIS
DmGr59d/1-296          -MADLLKCLRIAYRL-TGVINALVTRGATLISVSTHLLIFALLLYQTMRKSVVNVMWKYA
DmGr36c/3-298          LESFLLGAVYYYGLF-IGLSNRVFTKKWSTLYAIALDSCIFALYIYHWTGNTNIVNAIFG
DmGr36a/4-298          WVGLLLKVLYYYGQI-IGLINRVVAAQRGILFAIAINVLICMVLLLQISKKFNLDVYFGR
DmGr36b/1-293          -MVDWVVAVHIYCYL-IGLSNRVFKSRRCTIYAFMANIFILITIIYNFTAHGDTNLLFQS
AgGr48/2-303           MVRYGLRALYYFHSI-LGLVPSKCKRQWTLTIGCTTVVLVGFSFCTVWLQDTLSFATFVD
MdGr73/34-322          WNKIFFAVIRVFCTL-LGFVVSSGSSRLHRVFTGVAVSFCVGLIVVTPFLAKIIPDLYDT
DmGr89a/9-298          GLCLLLK----YWQI-LALAPVARCQRWMTLIAVFRWLLLTSMAPFVLWKSAAMYEATNV
MdGr74/14-306          EPERPQRYTKW---ILLGLFNQLQMRPVNKVYKTVTSILRVFIVIVYWDVVPDVLKSFLN
DmGr93a/12-305         RAESWSRLLLWLYRCARGLLVGSRNRFLHILWRCIVVMIYAGLWPMLTSAVIGKRLES--
DmGr93d/6-305          YSVGILRFMSFYARF-LSLVCEIWSNRSRWKWISVTLRIVPLCIYAFTYAEWISNRMLI-
DmGr92a/10-306         APKLSTSILRYIFQF-IGIFFTVFIRNWLKWLNVTHRIITFTRFFWVYIASISIKTNR--
DmGr93b/21-311         NVSRISALLRSLY---FGVITLVAINRRGYLWICLVIRLLASCFYGYSYDAWSGQYEDM-
DmGr93c/9-306          SLPALSACSCHYGRI-LGVICLVVRNRHQFKWFCLSCRLISVTAVCCFCAPYVADIEDP-
AgGr14/45-321          STHEAVAAVIFMGQL-FSLIPRMRLRSVQFVYGCVTLFIMLTLIIMLCVHTAHEPSFG--
DmGr64b/6-311          TFHRAVSNVLFISQI-YGLLPALDVADIRFRWCSPRILYSLLIGILNLSEFGAVINYVIK
MdGr7CTE/5-204         TFHQ---SVRKFISQCFGLLPQKNVNKLKFKWVSIPSIYSGVILVLDIMEFGVVIYY---
MdGr8CTE/9-201         TIRN---TLLFISQI-FGLFPRYKWLSLPVAYASAIMILNVLEFVVVIYYNFV-------
AgGr20/24-311          TRSRWHWPAAEFYLA-IAVFPATDPSAFRFHYFSPYIVLSALSIVGGLFIMAAALVRLNR
AgGr18/13-308          FLPITFNIFRALL---LGCITRFKLRSFRCIYSLVYLALTGIYCTLFIRWYIRKGLNLAY
AgGr17/5-300           AIDDFHRAVRPFLQL-FSLFPRFRWFGPGTVYSFYFFLSGLLTLVAHIYYSLTVETLGTS
MdGr9CTE/17-285        ITNTLHHALGPFLRF-FGTMPALVRFKWCSLPVLVTLTLCLFATMDLFLSLKVVTE----
DmGr64c/9-308          TRNTLQHAIGPVLQF-FGVLPRFRWISLSLLAALILFVFSIVDCALSSKVVFDHGLKIYT
DmGr64d/22-317         LHYTIGHVLII--ARIFGVLPENVRFRWFSPYILFFVVAFTFVIADFMLSTKIVLNDGLQ
AgGr16/18-310          FINGGGYSIRPVLQM-FGLLPVWCGRWWSIHWRLLSWRNLYALFVQLGALIMACFSFATF
AgGr19/1-300           --MNFHNTIRPVIFLLFGQFPLRWHFRWCSLQTVLSLGLIHVGLFLCFVEYDRLKAIGVN
AgGr21/51-348          KLCPVDDGIRPVVQM-FGIFPRNDPKRFRLKWFSLRVILNLTVVVTALLQAYYEYGRLKA
MdGr6FI/1-238          -------VLFL--GQCFSILPQLRLKSIQVLITLFFMCCSSILTLTTLKHLLKIGINAKN
DmGr64a/55-351         NLDLFHRAVFPFMQC-VAIMPNPRRVRFIPMFVTLIFMIATSILFLSMFTHLLKIGITAK
MdGr4JFI/12-266        TNLKLRKREQK--QI-LNKFANLDTFHRAMRPGLLLAQIFGLMPLVNSMGCN--------
DmGr61a/36-336         FEQLFYGAIRPYLQF-FGIMPGLAVTGLFLLLGGMKTLVGANILFTEGLNAKNIVGLVFL
AgGr15/15-317          IQPTWHTCLKRWCAS-WLHWPTFHEASRGVLMMAQLFSIMPVCGILAKDPRKLRFSYTAG
MdGr10JIN/27-297       ILRRGRKAIRPVLQI-FALMPRFSWTSVRTWYSFIATVLIGICSAFNIAYAFRGVFNFDS
DmGr64eNEW/64-349      YKYSFQEAIKPVLQI-FALMPSKFAEDLTFTWFSVRSYYALVTILFFGVSSGYMVAF---
MdGr11/52-335          DNFMYEGAVGKILQC-FAMMPSFSWTHIRTIYCLIFITCSAVDSIIAVYK----------
DmGr64fNEW/71-368      FLSDFHQAVGRVLEF-FAMMPSFSWRNIRTCFSLLFIASSLANFGLSLFKVLNNPISFNS
MdGr5NI/1-276          -------LVMA--QC-FCLMPSKSVKGLSFRWLSFRTSYCLVYMALTVADSLLTLN----
DmGr5a/45-327          KNFLHDGAVAPVLQC-FCLMPSFNRRSWRFWYSSLYLCSTSVDLAFSIRR----------
DmGr10b/2-294          RVGKLCRALRFWMLV-LGFSSRLVYSRILQTYDWLLMVINLGAFYLYYRYAMTYFLEGMF
AgGr24/5-290           -------SSKPIYRA-IGVLPAFVLASPSMTYCVLFFLLLTVYIAFILLNRIEIVRTLEG
DmGr63a/95-396         VFYRNIDPINWFLRI-IGVLPKFEMNSASFIYSVVFFVLLACYVGYVANNRIHIVRSLSG
MdGr3/60-357           ISSTNQQPIKWFLSV-LGVLPRFVARSLPFVYCVVIFICLSAYVAYVTNQRIMIVTSLSG
GbrGr63a/16-313        LILMHLQNLAPVKSA-IGVLPKFMFGSLAFAYSILTFTLLTLYVVYVANNRIRIVTSLSG
GffGr63a/8-305         MIFKLRTTVKWFLSV-IGVLPKFTIGSLAFVYSILTFTLLTLYVVYVANNRIRIVTSLSG
GpdGr63a/68-369        VPNIFFRNLAPWFLSVIGVLPKFTIGSLAFVYSILTFTLLTLYVVYVANNRIRIVTSLSG
GmmGr63a/59-358        TIDSMNQQFVPFFSV-IGVLPKFTIGSLAFVYSILTFTLLTLYVVYVANNRIRIVTSLSG
GaGr63a/13-310         TVFL---NVKPVRKYSNGILDKRASRHSVGTIDSMNQQFVPLYVVYVANNRIRIVTSLSG
AgGr22/63-360          LDQHFYHSLLVLFQI-MGVMPTFTWCSKAFLWAYFIYACETVIVLVVARERINKFISTSD
MdGr1.1/66-364         LLDKHDSSLLVLFQI-MGVMPGYSWISKQFFWALFVYTVQTCVVVMVLRERVIHFKEGPD
DmGr21aNEW/65-363      DKHDYQTSLLVLFQI-MGVMPGYSWGSKQVMWAIFIYSCQTTIVVLVLRERVKKFVTSPD
MdGr1.2/66-364         LLDKHDSSLLVLFQI-MGVMPGYSWTSKQVLWAMFVYVIQTTVVIFVLQERVNKFVTNSE
GbrGr21a1/65-351       LLDKHDSSLLVLFQI-MGVMPGYSWTSKQVMWACVVFAFQTTVVILVLRERVNKFVTNSD
GffGr21a1/65-362       LLDKHDSSLLVLFQI-MGVMPGYSWTSKQVMWACVVFAVQTTLVVLVLRERVNKFVTNSD
GaGr21a1/72-369        LLDKHDSSLLVLFQI-MGVMPGYSWTSKQVMWACVVFAIQTTLVVLVLRERVNKFVTNSD
GpdGr21a1/65-356       LLDKHDSSLLVLFQI-MGVMPGYSWTSKQVMWACVVFAIQTTLVVLVLRERVNKFVTNSD
GmmGr21a1/65-347       LLDKHDSSLLVLFQI-MGVMPGYSWTSKQVMWACVVFAIQTTLVVLVLRERVNKFVTNSD
GffGr21a3/1-137        ----------------MDIIT---------------------------------------
GbrGr21a3/64-358       ELYDKLSIISKFYFVILGVMPTFSWKSYQMYYALVFYILTTLVVLRVGSERVQLLYTTNE
GaGr21a3/64-311        TAELYDQKVISYSFIEIIMMPTFSWKSYQMYYALVFYILTTLVVLKVGSERIKLLHTTNE
GmmGr21a3/64-354       TAELYDQFYRDLLFVILGVMPTFSWKSYQMYYALVFYILTTLVVLKVGSERIKLLHTTNE
GpdGR21a3/64-354       TAELYDQFYRDLLFVILGVMPTFSWKSYQMYYALVFYVLTTLVVLKVGSERIKLLHTTNE
AgGr23/95-395          TCETHDQFYRDLLFRGLAVMPTFSWRSAASIYAFCFYLVSTVIVLVVGYERIKVFQTTTK
GpdGr21a2/80-364       AVEIHDQNLIVFFFI-NLLMPTFSWRSIATIYAIIFWCFMTVVVIIVGKERIHILQTTTQ
GbrGR21a2/64-365       VEIHFYRDHKLLLRV-LAVMPTFSWKSIATIYAIIFWCLMTVVVIIVGKERIHILQTTEQ
GffGr21a2/16-298       KMYSEEKVVAE--NINFDLLRNLKVDNI-NKHKINSMDLIVQEKEYERFERSRLNSSDGD
GaGr21a2/81-382        VEIHFYRDHKLLLRV-LAVMPTFSWRSIATIYAIIFWCFMTVVVIIVGKERIHILQTTTQ
GmmGr21a2/81-382       VEIHFYRDHKLLLRV-LAVMPTFSWRSIATVYAIIFWFFMTVVVIIVGKERIHILQTTTQ
AgGr1/10-306           FLERLRWTLRA--QHVFGVSSRSGSAAPKFILAMLGLAISLAVWFILYHNESPVICRSKA
DmGr77a/24-325         AMPRWLQALGILYRV-FGLMARVRQSLYLRIHGCVMLIFVGCFSPFAFWCIFQRMAFLRQ
MdGr72/21-321          WLSTINGFLCTLCRV-LGILCRVENTALTFAYSVVMLVIAVFYTPIALQILYSDMVFLRQ
AgGr30/11-304          YQYLLENQFRPLLQC-FGFLPQKMLTILNRTFGLAMIGTVLTCCVSLYVCYPSYMYEEDY
AgGr32a/11-276         YHKLLVKKFNLLLQL-AGFLPTLVLTCLNLTFAVLIFLTSFVCYLAMYIYYPDLMYKENL
AgGr47/23-321          VTINVVQQKKW--DY-MELLDEFHVRYPIRVVQTFIVIVISSELIYLVVILAGYYYLIDQ
GffGr58c/1-276         ----MVNVVRIYYRA-VGLFNFISYHKPTILYCALVGTAILALLPFIMIVFIKTAYYCEP
GmmGr58c/4-273         -------LVKIYFRA-VGLFNQFISHHKPTILYCALVDTAILTLLPFITIAFLKSNYYCE
GaGr58c/1-268          ----MIKLVKIYYRA-VGLFNEFISHHKTILYCALVDTAILSLLPFITIAFIKSTYYCES
DmGr9a/1-284           -MSLWLEFLTGYFQL-CGLVCGWSGSRLGRLLSSTFLVLILIELVGEIETYFTEENPDNE
MdGr32/12-308          KSHFLRATIIYIYAF-FGALPTSSSIGRLLLWPFFILYVAVLIVLVIWMVYVNNLVVYTY
MdGr30JOI/12-310       SSQLLKALFPWFYGL-CGALPKLSQKVWVLAWFLYLLYVGFLNFLVAELVWESNTILDMF
MdGr31/25-323          NSKLVKAILPFFYAF-CGALPRFSKLLSASVWILYVLHVICLNLLVFWMVWDNNVIVELV
DmGr98b/15-315         YLDIFSVALTP--QS-FGHTPWYLMTGYVFYATAILATVFIVSYFNIIAIDEEVLEYNVS
DmGr98c/13-308         TARPYLQVLSL-----FGLTPRFCWMAGYSLYLIAILLMVFYEFHANIVSLHLEIYKFHV
DmGr98d/11-301         AARPYIQIYSI-----FGLTPGIVILGYACYLISISLMVIYECYANIVALQKDIHKFHAE
MdGr33/13-313          LLGTMSGSIKIYLSL-FGTLPKFWLYSLMFGIYLIYCILLAILALYTSHVHHQFILNNSV
MdGr34/7-302           P--EYINFYQWFCIFGSNLPPGFQRQLFMAFYGFYAILLFAVAIFANCLHNTLAHTFTMM
MdGr35/11-308          STTKYINLYQWFVIFGINLPPLIKRKLFHLIYGIYCGILFGLALFTVHTHNCIVEGAVER
DmGr98a/8-303          LHAASLLYMRRLMKC-LGMLP-FGQNLFSKGFCYVLLFVSLGFSSYWRFSFDYEFDYDFL
MdGr20/9-307           SLYKNSLPLRVLMHI-CNALPHNGLSCNIICWRLLHQLLVILLVGWLSMLRINHFEDVYY
MdGr21/9-305           FLYKKTLPLRILMYI-CAALPFHTPSCRVICWRFMHQVIVTVFVGWLSVLRFNRFQDVLY
AgGr43/7-300           ILPY--SLIAVSFQI-IGLQLTPSLSIVRILYSIILFGAYLVGLYKAVELTFVVEFAANS
MdGr41/1-286           -MAE--RQLHSYFRF-LGLTCEKYYLQIILQIFNVSIVLFEINELRKYFQNLTLDGVT--
AgGr12/7-301           KLRVFVSNVLY-------LVPKFKVNPYLSLLAFGINISLASVHLCFDWLQIWNGERRDA
DmGr97a/28-319         LHTQLVTCLYAFLNILYGVYLKFVFSKGLTIYSLFVATFFALFYIWNIYNEISTGQINLR
DmGr94a/8-308          AHRRMVKFLTIILMTVFGLANRFRFSKANLAFASLWAIAFSLVYGRQIYKEYQEGQINLK
MdGr75a/2-293          NGAKVAKLFTAFLIG-VGLLDRFAISPFLIIWSFAIIAVFVFVYGRRLYEEFKTDQ----
MdGr75b/7-294          IFKM---VLALLFYS-FGLLSRFYINNLLMIWCIGMTITVTIGSAKQLYAAYNDDK----
AgGr7/1-287            ----MLVTLIF--QL-CALQTAPLGSSLALLWCIGNCILYVGVLTFCIIERRWLFADART
DmGr59f/26-325         YAERYKETLFWLISV-LATAPNRFYRLVHLSWMILWYGLFVLGSYWEFVLVTTQRVS---
MdGr71/38-326          YLKK--QTTKMLRQI-FLCAPERLIYYIHFLWCTGLYLGLVVCVYDEYTSSNIELP----
GbrGr59f2/9-300        YEAILLMISKILICAPIGQKPLIYQKCLQIVWSLIIYVAIALGSYHEYFVLQSALS----
GffGr59f2/36-339       LECKFYKALRPMISIILNCAPRIYQKFLQILWSLIIYIFIVLGAHHEYFLLTGVLP----
GmmGr59f2/35-304       LESKFYKALAPMISIILSCAPYVYQKFLQILWGLTVYISIVLGAYHEYFLWTGVLP----
GaGr59f2/28-324        LESKFYKALAPMISIILNCVPYIYQKFLQILWGLIVYISIVLGAYHEYFLWTGVLP----
GpdGr59f2/4-300        LESKFYKALAPMISIILSCAPYVYQKFLQILWALIVYISIVLGAYHEYFLWTGVLP----
GbrGr59f1/19-315       MADGWSVVGEW--AV-VGADAGYSIRNREVVFGGWAVVSYIIYNIDGERSDDGRFKASGR
GaGr59f1/67-370        LEMQFSKALRP--LLIISILITFCRKCLQIVGGLIAYIAVAHGSYNEYFFLSAYLP----
GffGr59f1/49-348       LDSQFYKALRPLLEI-FICAPTICRKCLQIVWGLIAYIAIAHGSYNEYFFLNTYLP----
GmmGr59f1/34-336       LELQFHRALRPLLEI-LVCAPTFCRKCLQIVWGLIAYVAVAHGSYNEYFFLSAYLP----
GpdGr59f1/62-362       KSLEFHKALRPLLEI-LVCAPTFCRKCLQIVWGLIAYIAVAHGSYNEYFFLSAYLP----
MdGr70/25-325          DFNKFMEFLKVYIEV-FGILPCLRYG--QRCWCVVLLLGIWIMCMAEVCAIDAKLTS---
DmGr59e/6-300          WENLLLTINRF-----LGVYPVLRWL--HTLWSLFLLMYIWTGSIVKCLEFTVEIPT---
MdGr65/12-312          QSKSVIQCFQLFFLFHTGCLCRLYYTKLSLIYTYSVRLILLACFMGGVVVKLTTEEYYSA
DmGr47bNEW/8-301       VYCYLYSLLLY-----WGLVTGAFSNRWTVCYALFTRSFMVICFMATVMTKLRDPEMSAA
AgGr32b/10-282         RLRH--QNISPVRQC-LSLAP-IRIIICFRYAFATCVTVAVVASQFTMFYYFPHIMYQPK
AgGr29/12-312          FRAILMDTFQPFLSQ-WSTAPQAKCSRLRRTLSLLLFTVILAAPFLLYHLYSGQIYAYTI
AgGr31/11-302          YFRN--LTCRLIRQW-CCTAPSFQTINILRRLLAALLFGIALSVPFLLYFLKADHVNAFK
AgGr45/25-326          KVGCLNATYLPLFKIGTADIPPLAFSFIGVLHALGCSLAYASYHILSSLSQSGKLTDSN-
AgGr46/19-307          SRQQFLRCFRPILSSTFALWPSSRFNRCSTLYVLAVVTAYSAFHLYINYTDAYSVGTGED
DmGr57a/12-301         TVFDAFICILQFL---MGCNGTFRISWASRIYSMSVAIAAFCCLLLAEEDIRERLAKADN
MdGr66/8-307           WKKTIYDCCRLLCQFVLGCSGKYVCDWISLSYTALAMGCVLSTLGLAAFVKFQDPYLVEM
AgGr5/47-335           FSVR--DLEQWVRQW-LGFQP--LASGRVSPFAVLTLAQFLGVLVNLALIIYRRRCILYH
AgGr42/8-309           WFNIFFETMKPVLKL-FGLFPKTLKSEVKFIDIAIFTLWQTFFLQMLYVSWPKMFLNMPV
AgGr8/1-299            -MECFSKVIVLYQILALQFSPTFDCESL--FFITLNFCIITGLFCWIYQHQSLVIYSDNA
AgGr35/29-325          PVGEFEQLFHFAFRL-FALTPRYRVR--NTRWMMLIVLLLVVVAWIALFETFFIERRTAL
AgGr28/11-308          RKLQLYQSFQLYLQL-LSNVPDLPSRAYFKQARCLLTAGTFIWVILCCYQATVKLLELPI
AgGr26/16-316          FLHSAHRLLR-VCQV-FGTVPSWRERLFRTLNALYSLALGLAVLSATVLQHAEFDHHMP-
AgGr27/12-315          LQLNVKRSLYRLLQV-FGLVADRPTTKLHWFRKLIRATNQGYCFMIIVAIGTATVLHHSS
AgGr25/1-283           ---M--ESTKVFYRI-FGLAPSVFLIAYSVGLVFCLAGLTYKGIFFDVTSKKPI----RM
DmGr43aNEW/1-299       -MEISQPSIGIISKV-LALAPEIGRSWLFTVYSATLTVVMVFLTYRGLLFDANSEIPVRM
MdGr12/2-295           EISESSRCIYIVSKI-LGLAPSIPFIIYASVLTSAMSFLTYRGLLFDATSKIPLRQSFRM
MdGr13/1-292           -MEISEPSISILSKV-FILAPYIIDKSVPFIFYSSSIILLLVFLTYRGLLYDANSNVPIR
AgGr11/4-300           YYRRHARIFQA--AALFYLVPQFEQRTVNKLAFAVGIGMTVPFWYFDLKFMIAFYLENIS
AgGr9j/34-332          FCLLFNRLLKRLLAS-IGYLILFDCSYRNTLVCVCNVVFFGGFVWYDFGMILKFYATLP-
AgGr9l/27-318          TVDKMSSRYQRLFTV-MYILPMFEKSWTNMVALVLNIVLHSLCLWLDLNAIKISIGYMS-
AgGr9n/4-290           LYRQHSR----ISRL-LYFTPRFEATKRNLAFLGAALVLTIPFWVYDIHLMATNFLHTYT
AgGr10/4-291           LYRQHSR----ISRL-LYFTP-VATKSNLTVFGVALVLTISFWVYDIHLMATNVLRTYTT
AgGr9k/21-318          FYHQTDTDIMSIRFT-LRIVTNQTTQRFVQQRTNLVSFGVGILLSFTFFYHDIFIQNVFF
AgGr9m/29-318          ACARLNRTFKISS---VYYLPRFIEKRSNLIPFAIGLLLSIGFIYHDFFIVLPNFN----
AgGr9h/2-301           AASSFAELIRPMICT-LGISYRFVVPKSLTIKFGFWIVTLLAIGCYSLIRTKQDVLERSQ
AgGr9d/6-297           NIRGLIRCLRL-----LGLFSTFECSRHAALKFVIFLTITLACSGYSMYRNILDYPAMAA
AgGr9b/31-330          RCKSFGKNIHVLLQF-LGLISSTNNAAPKFMILFALSLLTSGHSIFRGTIDNSVIDALDQ
AgGr9a/6-292           NLRMLIRCLQF-----VGLSILFRSTRHATSKFVLSFTVSVLACSYLMHCSIDDYDKLS-
AgGr9c/4-293           NIHALLRSLQW-----VGLSILFRSTRHATSKFTLSFIVSMVASSHLIYRGVKDYDQLSV
AgGr9g/3-290           CLRIHLQCMEK-----LGLTMTFISVPYPLKFSCLFTAALLSSGYLLWRSPMDYIVYKLD
AgGr9i/3-300           CIRV---QLAYMGRLGLTMVKTFNSVQNRFKFSCLFAVALISSGYLIWRSPMDYSVYKFD
AgGr9e/3-299           WVQTILNNLST-----VGVALSYRRPTTQCVTHFLLVLFSIGFLLYCIWEQYSIFAMAIY
AgGr9f/3-295           CLQIMFQSLSA-----LGMTLSYRKPTPQFSVQLLYSLCCITFTSFRVWVQFSVHSQIEH
GffGr32a/3-286         -------PLKILIPL-YGTASSYQLGSPTKPLYTIVMRFLMLVIPVYSLYNLHLITAMET
GaGr32a/22-275         PIRQENSDLRIIMKI-ISLIPSYELGPPTKIWYTTVMRFLVLVIPVYSLYNLYLINSMEA
GmmGr32a/24-309        SIRQENDDLRIIMKI-ISLIPSYELGPPTKILYTIVMRFLILVIPVYNLYNLYLINSTET
GpdGr32a/24-285        RQENYVIDLRIMLKI-ISLIPPPTKTLYTIVMRFLMLVIPVYSFYNLYLINSMEASN---
DmGr68a/1-299          --MKIYQDIYPISQI-FAILPGFRFGGLGRWYGRLVALIILIGSLTLGEDVLFASKEYRL
MdGr14/20-317          TLQRENDITSIILKA-TGLMPKILNRIYSIAIHFMVHAMTIFNMYMLFTGGSNQLFYSYR
DmGr32aNEW/45-344      PARNHDHDIRTILKA-SGLMPPTKTNEFYSFFVRGVVHALTIFNVYSLFTPISAQLFFSY
MdGr15a/4-295          -------EFEVFYRL-SGLTAKVRNCLIYYFFPMGIQLTLVSSVVLAYLIRESLLLADFM
MdGr15b/4-291          -------KYICFYKY-SGLMAFIRGSIGYYVFHTGIQLALVASFVATYLNRGYILVGDFI
MdGr15c/1-291          ---MFGDDLKSFINV-LGLLSTLAHKVRSFFAMALMQTTCGLLFLYWLLFPEQFDFESYN
MdGr15d/1-290          ---MFGDDLKPFLNL-YGLFNTLHNRVHSVAVLLLVQALCAFLFLYWLLFRKQFDIDAYN
DmGr39aC/8-300         ELRVQLRTLKW-----LGVLRRENASEERSAWLYLIGVVGITCSLIVYSTYFPSHFIMGK
DmGr39aD/1-293         -MSKVCRDLRIYLHI-MGMMCTSGSERYAVVYAGCILVSTTAGFIFALLHPSRFHIAIYN
DmGr39aB/7-296         ELCAYYR----LCRY-LGIFCRLRRSVLCYIVHFALQAYLVGCISVMVTYWRRCFKSELT
DmGr39aA/1-300         MGTRNRKLFFLYQRY-LGLTNSLHIYWLHGTWSSTAIQIVVVGVFMAALLGALAESLYYM
GffGr33a/1-298         ----MDKGLLTLSWI-YGVSPSSCCTILDYGQMLIMLFFYLTCYALINFGFFGIYQLPDC
GmmGr33a/17-302        TLPSYHELMFAILSWIYGVSPSYCCNILDYGQMLMMLFFYLTCYALVNFDFFGIYQAPDC
GpdGr33a/22-306        LILSWDILYKIISQI-YGVSPSSCCNILAYGQMLMMLFFYLTCYALVNFDFFGIYQAPDC
GaGr33a/1-253          -------MLMMFF--------------YLICYALVNFDFFGLYQSPDCNG----------
MdGr38NTE/2-284        ----------------YGIMPNARSNIFDYIQMYIIPTFYIICYGLINFGSFGIAHNPSC
DmGr33aNEW/1-297       ----MIQIMNWFSMV-IGLIPSETNFILDYAMMCIVPIFYVACYLLINLSHIIGLCLLDS
AgGr41/17-318          WPKIVVHAVSPIWRA-FGIHVRPTLLELVLSFAITVIRIYMIYIILVTDAWDLIFVSSSQ
AgGr38/10-310          LFESLLRPKRDYLMSGMGITPSTMTTLIDIGLFVTNLILAVTMMIYGMFITQRHMQSP--
AgGr37f/10-298         NTSSSIEAFQPFLKC-LGLTPNASNRRLLSVLNVIILLLIGTLYINGPCRQIRKDMLRFQ
AgGr37a/15-300         SLNVYSSVLYWILRL-FGYAPTPDRDAFGTWRTKLYTISFGLVYTLAFIKFISELKHTGF
AgGr37c/8-289          ALVATF-SVLL--KY-LGVNPRLPYRCVNILSFVLSTLFYGYLLFSISLDSGVLKAGIKS
AgGr37e/7-287          DALKAFECFTLVVKC-LGLYPLLGYKLCNLLAIAFSATFYGFLLLFHSLDLETIKLGSGS
AgGr37b/7-286          LVQNVHDTFRPFYKV-TGLAPDRKELYYAFGYSASFICVYSYAIYGYLFTTNTGHLYISK
AgGr37d/5-287          SVTSVYETVQPFMGC-VGLAPRLGMKPVNRYLEFCYVLVYGGMYTYALYSFLFVANVTDF
AgGr34/6-305           SLDSIISIVEMFYRL-LGLAPELNTSRVRLSKPFCCAVGGFVTLYWTAMVSSIATSNHAN
AgGr39/6-303           EAKSFVQTLRILYKT-FGLISGIRRSFKDVLVFVGFMFFNCYIVFKTGIPPKSDSPSYFD
AgGr40/5-301           SVDSVYDSVRPVYKL-IGIFTDFERQVLSTNTRDQVLLVVAILMDVYALTVSTRVSYSF-
AgGr44/2-305           LNDKVVNGLLLFSATLLGYLTELRVSTVLVVYSIVLAILCTFTYQSAQFLSSDMRYRNGI
AgGr6/30-329           MSRHPYDSIYPLFQL-LGFTPLTSLRTLTIVFVSFYTTGEIIVLSYSLIKPEAVFFLSDA
MdGr76/28-314          SSSELGYVVFPFLKL-FGFMPKMVWDLWAILWSFLGSVIYVGGFVMGVCHIASSKGIERL
DmGr23aB/6-293         RVQASSRVLKIFH---FILVASRRLSRLVLWLQFLGWLTWFISMWTQSVIYAQTIDCTLD
MdGr18/3-297           TLGSIVRALMFLILI-CGLYPRFPWVTLLLRIGLLVWLFVNVFLMFYLRMNGRDTS----
DmGr23aA/3-289         TLECLTRFLEVIFSV-LALVPQLGWLFLSLAIRCCWIVYFIYLLDVAISFSWVAIEN---
MdGr19FIX/42-336       CQHLSHTPHNVFVHHHHDNDDHLRWQQIYTGALIILNLLLTLYGVVVMPFEDKTV-----
DmGr39b/1-280          ------MSFHPYLAL-LGLVPKFVQKVYSAILIILNAVHFGISIYFPQSAELF-------
MdGr40/8-309           RFTKADNSLRPYISI-IGLAPEVRTSALSFVAGIAHFLFFVLCFFMSRRENGSIIGYFFQ
DmGr28a/11-312         QADNVFQALRPFISL-LGLAPEVQTSKFSFFAGIVHFLFFVLCFGISVKEGDSIIGYFFQ
AgGr33/13-312          DFYAAQRVLRV--SFLVGMTPMLRCTPFGYINSSVHVILFCSCYVNALLQGDTITRFFFR
MdGr39fPSE/18-319      VQKPIYGSLRILITF-LGVLPHLKPTIPSYCYAICIFVFFVFIFLYVKTTGESVMEHFHE
MdGr39g/15-315         LHRPVYACYRLLLTFMVGLAPHLSNTLFGYGNTLVRIVFYVLVFGYTMGHEQSLLSHFFE
DmGr28bA/19-318        WLSACYDSISLAIAFALGITPSLEQSWYGFLNAIFRWLLLAYCYSYINLRNESLIGYFMR
DmGr28bE/11-305        SGNRPHDCYRLFM---LGIVPKLTSSYIGYINIIIRMAIYMVNSFYGAVNRDTLMSNFFL
MdGr39e/31-331         TMAFWLDFLNPTLTFILGVTPRIYISRLGLAITLLQSTFFVYCFLHSFLLEESIVRFFFK
GbrGr28bD/12-311       DSYAAEQTLLWFL---TGLTPIIYISRIGYIISVFQVIFFLYSFIHSFLLDESIVGYFFK
GpdGr28bD/12-307       DSYAAEQTLLWFL---MGLTPNIYISRAGYIISIVQVLFFLYSFIYSFLMDESIVGYFFK
GffGr28bD/12-265       DSYAAEQTLLWFL---MGLTPNIYISRIGYIISIVQVLFFLYSFIYSFLMDESIVGYFFK
GmmGr28bD/12-311       DSYAAEQTLLWFL---MGLTPNIYISRAGYIISIVQVSFFLYSFIYSFLMDESIVGYFFK
GaGr28bD/1-285         -------MTFW-----RDIKPDSYAAEQTLLWTTFLMGLTPIRISSSERNGERNIY----
MdGr39a/20-319         LCTSYYKSMQPMFFV-SGVTPYLKTSCFGYLNLFVHFILMAYCYAYTMLHNESVVGYLLS
DmGr28bD/13-310        DAFGAEQTLLLYTYL-LGLTPQFHLSKIGYLNAFLQLSFFSYCFLAALIEQQSIVGYFFK
GbrGr28bC/16-267       IRNRWRRSLTPLFYW-HGLMVELRYSLWSYLNVFFHLMIYIICYIMTVMNNCESVAGYFF
GffGr28bC/24-323       SAKGLYESLQPLFYW-HGLMVELRHSLWSHLNVFFHLTLYIVCYIMTLMNNFESVAGYFF
GmmGr28bC/25-314       SAKGLYESLQPLFYW-HGLMVELRHSLWSHLNVFFHLTLYIVCYIMTVMNNFESVAGYFF
GaGr28bC/25-326        SAKGLYESLQPLFYW-HGLMVELRHSLWSHLNVFFHLTLYIVCYTMTVMNNFESVAGYFF
GpdGr28bC/25-326       SAKGLYESLQPLFYW-HGLMVELRHSLWSHLNVFFHLTLYIVCYIMTLMNNFESVAGYFF
MdGr39c/25-325         SASQMYECIQPLMYW-HGLSPELKESMWGYINVGVHILVYGACYILTLTNDHETVAGHFF
MdGr39d/24-324         TAKQFFECLQPLFYW-HGLVPRMKQSAWGYVNVALHIVVYAACYTMTLLNDFETVAGYFF
DmGr28bC/37-337        TAKQLYECLRPVFYI-HGLTSAIKKTIFGYINGIMHIAMFVFAYSLTIYNNCESVASYFF
GbrGr28bB/13-311       ISHQVFEALQPLFFL-YGLTPNIKMSLFGFINIALYILLYGSCYIISLLREESVAGYFFR
DmGr28bB/12-313        ISSQVYEALRPFLTFLYGLTPYLKMSCFGVFNIFIYICLCGFCYISSLRQGESIVGYFFR
GmmGr28bB/13-264       ISHQVFEALQPLFFL-YGLTPSIKMSAFGFINIALYILLYGSCYIISLLREESVAGYFFR
MdGr39b/15-316         ISHQVFEALQPLITFLYGLTPTVQMSFFGFINIALYILLYGACYIVSLLQDETVVGYFFR
GffGr28bB/13-313       ISHQVFEALQPFITFLYGLTPSIKMSTFGFINIALYILLYGSCYVISLLREESVAGYFFR
GaGr28bB/13-269        ISHQVFEALQPFITFLYGLTPSIKMSAFGFINIALYILLYGSCYIISLLREESVAGYFFR
GpdGr28bB/13-270       ISHQVFEALQPFITFLYGLTPSIKMSAFGFINIALYILLYGSCYIISLLREESVAGYFFR
MdGr29a/12-308         DLQTPLRPLRMYV---MGLSICTTFEKVKRAKFCILNIFIIFFVIIAISIYNYDPPYGDN
MdGr29bPSE/7-299       LRINQNPILLRIFHY-MGLSTKLKLVKLYLVHLLIISVIMMITIFRYKFEPQYHNN----
MdGr29c/5-294          ILCNPLRLLHVYY---MGLSTSPKWQRLRPVKLLVIHLLIIAFLIIMILQYKYDPPYHDN
DmGr8a/4-303           HLGRVLQHLRL--QV-LGFHGPARTRRRLMAWSLFLLISLSALVLACLFSGEEFLYRGDM
MdGr26PC/4-264         QISPLLKHIRI--QI-FGFCSSLIVERWLRLWSLALVMIFNIASFLISYKNKEALYASDM
MdGr25CTE/4-263        QLSPLLRHIRL--QI-FGFYTALITEQCLRLWSLLLLVAFNSVAAIALFTNNNILYNDDK
MdGr23CTE/4-267        KISPLLKCHIHIFRL-FGLCTSFRRQRWLRLWSLFLLVTFNIVTMAVLFINDSILFSGDK
MdGr27/4-300           QLSLVLKHIRI--QA-FGFCTTIVEERLLCMWSFFLLIAFNVVTFTALINHRYFLFFEDK
MdGr22PC/4-268         QITPLLQHIRI--QI-FGFCVQFFINEHLLRLWSFLLLATSNCVAFTAIFGHDPFLHQED
MdGr24CTE/4-271        EISFLLRCHIRIFQA-FGFCTSTCIEKCLRLWAIFLLTFFNVITLVVLSCYEEFLFTTDM
MdGr28/4-293           ELSLLLRHIKI--RA-FGYCTKHKRHLDLRLWSCTLMIAFNVISYVALFGNDDFLFNGDK
MdGr17/4-296           DLKFVLNCCTA-----FGYIPSRRWKIGCTIYTSFLMVILSSICVLGVFMSPLENDYI--
DmGr2a/10-310          ALEPLHRACQVLWPWRLAPPPLLRRSRWLELYGWTVLIAATSFTVYGLFQESSVEEKQDS
MdGr16/1-300           -MEIMDSLIVFIYQF-TNLTPIFQRSRILEAYCVAVILVSVVVLLYGLFSKNAITTINSN
GbrGr2a/1-278          -MDIIESVLQIVYQL-ANLSPSFVPSRTLEVYTTIVIIGSTSLMLYSLFTDDNLVKASDN
GffGr2a/3-298          IVESVLQTVYQ-----FALSPSFSQSRVLEVYTTIVVIGSSALMLYSLFTDDILVKASDN
GmmGr2a/1-283          -MDIVESVLQTVYQL-ANLSPSFLQSRVLELYTTIVIIGSSALMLYSLFTDDILVKASDN
GaGr2a/1-298           -MDIVESVLQTIYQL-ANLSPSFLQSRVLELYTTIVIIGSSALMLYNLFTDDIFVKVSDY
GpdGr2a/1-298          -MDIVESVLQTVYQL-ANLSPSFLQSRVLELYTTIVIIGSSALMLYSLFTDDIHVKASDN
AgGr2/20-317           LAQCFDRLARL--HL-AGEGVNGRMRRYSIVLLLLMLLFEAIITVYSFVAFEEEFNAWS-
MdGr37/19-320          PRPLLEESILFYIKV-MGINPRLERSQTGDFYSIVVIVSVVMNFNLMVWVFHDPEYSVEK
GffGr66a/3-91          ---------------------TDQLSSIQGR-----------------------------
GaGr66a/13-163         --------------LLH----QHQQSCSLLH---------------------SLIF-Y--
GmmGr66a/13-155        --------------LLH----QHQQSCSHFS---------------------SLIF-Y--
GpdGr66a/1-135         -------------------------------------------------MAACIST-V--
MdGr36/7-305           VQTILLHELFLLCKV-MGIYPDLKKSNVGVLFVIFVMLAIVVLYNLLIFSFSEEDSTLKA
DmGr66aNEW/11-308      VQPLLQQQLFFISKI-AGILPLLEKSRNGMIYMLSTLILYVVLYNILIYSFGEEDRSLKA
                                                                                   

MdGr68/5-305           ILRWTYHIGKTARILVNIVMSLEIWFKRGRMIRLYEDYKFVMEPYMEATVRT-N-TIYKF
MdGr69/1-287           FGALVVLLSGIAYFLAYFSIMCMSWLKRKKIHQLYYKYALTDNYEAVQRAQRFL-KKFCS
AgGr3/8-309            LTDAMNNYKYVIGLLTIFVTVADSWFEVRSIWLRYRALRNGTILGLIGRDELRV-LLRYF
AgGr4/23-320           GLQILSDIKYGTLTLSVFAIFIDTVLQRNTHRLVWEKIALIRLSARKVYVER---FTRHY
AgGr36/11-287          SAVMNLGFLFPLGAIVMIVLAIDNFMRRQIIGELF-KVRIGHQL------DH-R-RQYVT
DmGr58c/6-304          MFGVVYNVVALTKLLTMLFLMSSVWIQRRRLYKLGNDLKMLHKFRFNLGNDCNR-CLCKG
AgGr13/4-302           MQDIIHAVNLVLNGNCVLIAVQQLLFLE-TYRQLLTDLALARRTTVALGEQVLL-VQLVL
DmGr85a/14-311         IESSTLITNFFTYFTLVFFALLSSMGSCQRILAVLKELQRDLSRHMGYRVPRKQ-NSIDY
AgGr50/6-301           LNQYMIVVQFICMYVVTLTSRLKTLANRERLCQLLNALVLRKAATFQQGLARLL-TKLIV
AgGr49a/48-306         LSYYIIMLQFTLNYIIVGVLYLHVLFDPAPLLHVLNELERTPPAGESPVGRR-L-FFKTV
AgGr49b/1-295          LVNYLVWMQCSLHYVNLALIYYHLLPARRIFNGFVQLFTLN------GKSTKNV-LKLAL
AgGr51/22-324          ITNALSAFQFAFVYFFILIVQIIFIRKKHLLNEMFQLKVLERMVARSMLEFRYR-LFLVK
AgGr52/25-321          LVSMLNAALSFIYLFMIVVNVRMLSKAQ-RLASTLNALAIRNCRVLSREYGQLL-YKVLA
MdGr50/22-315          VAKYANLLTLVTRLLLIFVFGLSRPQRDRKLGQWLESIDIQRDLPKHTGHRK-W-LYLNS
MdGr49/1-292           VAKYANFLTLIMRLVIMYVYTLSRPRRDRELRQWFETIDIQRDLPRHTGHRK-W-LFVNG
MdGr46/1-295           VAKYANFLTLVMRLVIMYVYSLTRPHRDRELRQWFESVDIQRDLPRHTGHRK-W-LYVNG
MdGr47/1-292           VAKYANLLTLVMRLVIMYVYTLTLPRRDREIRQWFESINIQRDLPKNTGHRK-W-LYVNG
MdGr54/9-300           ATNPVAIYNYTVIMARTLLYYIYAWTWNQQVLQWLEKMRLQFDWHQAIKRSLPW-LYVNC
MdGr60/1-302           LYETNPLYNYAVMLTRTLLYHVYVWTMRRNLQEWLEAMRLQENYLSPNRSSQRW-LYFNS
MdGr62PSE/3-241        VALCAN---YAVMLTSTLLFHVYVWMMRRNLQQWLEAMPLZKNNLPHKRSSQRW-LYFNS
MdGr53/9-305           VAIYVNWMIFVRFLLYGVFVLGLCHRNG-RIGHWLEKVELQAEVPKDMQHRK-W-LYFNS
MdGr59PSE/2-287        VAQSANIVTILIRVFMYAIFAASFYGRNRKLEKWLRRAEMQEVSGRCISHRK-W-LYLSS
MdGr63PSE/2-291        VAQSANILILVRILLFTLFASTLHIRNR-KLENWLRQCYFDKLPGDVRATSHKW-LYLNS
MdGr56/2-291           VVRSANIVTILVRIALFFTFVRGIYKRNRKLEKWLRRAAMQETTGRSISHRK-W-LYLTS
MdGr58/14-306          VAKSANIATILVRIVMFLLFGLSIYIRNRKLEKWLERAEMQAREKS-ISHRK-W-LYFNS
MdGr61PSE/2-284        VIIYANNITALARIVLFLIVVLTMHRRDENLTKWLEEMEIQSTAPKDISHRK-W-LYLGS
MdGr55/2-298           VIIYANNTTAMAKMVLFLVFALTMQGRDRNLEKWLETMEIQPSRGVAKDMSHKW-LYLSS
MdGr57PSE/6-302        VAIAANNTNAVLRLGLLLSVGLTMHRRNSNLKEWLEKIKIQRXRDVPRIFPHKW-LYLSS
MdGr64/1-292           VAIAANNTSEVLRLGLLLMVVLTMHRRNRNLAKWLEKIEIQTRGGGGISHRK-W-LYLSS
MdGr43/2-292           LLPLLNRLNVQIQSLLVLMTVFAKLKTSHKLCFQFGLLSTK------EKQKNAM-LWLKS
MdGr44a/5-300          LMVIMSSFKYLQGLLVLNAIVHIWRTDG-SYTAIKRQIKLESSKKIDGQFKK-L-LYFKY
MdGr45b/5-297          LVIIMSSFRYIQGLL-VLCAIVHIWHKDTTYTAIKWQIKLEKCKGIEGRFKK-L-SYLKY
MdGr45a/8-299          LLIVVSCYKYVQGVLVIFTVIHIWRYDE-AYTKLKQRIHLESSNRIESKFRC-L-AYLKY
MdGr44b/12-303         LMVIMSGYKYVQGVMIVYTI-IHIWRYDFELKSWILLLEAN------WKYKFYL-MYLKY
MdGr45c/9-301          LMAIVSGYKYVQGVMIVYTI-IHIWRYDTKLKSLILVLETI------WKYKFYL-KFLKY
DmGr59a/1-296          YMRVTPYIMCTINYAAIAYTLISRCYRD-AMLMDLQRIEVN-REMLRTGKKMSL-LRRMF
DmGr59b/5-292          LILITNNVREAVSFLVILYTVLSRGFRDKEMQPLLLTLREEKRCGFKVRRSLIL-LFVKF
DmGr58b/2-305          YNIVLQFFMLFLRAIAVVSCYGTLWLKRILYKYSLIYWRFGKKELLDLQESLRI-MIRKI
DmGr58a/2-294          VLKWTFNLTNITRIMAMFSGVLLMWFRRKRILNLGENLHCLKCKTLDKRVRN-V-LFQML
MdGr42/6-304           QLQLVVNFNTLIKYCMVVVTYIANFIHYRSITKHRQYLEFNRSS---VGMDEPR-KRFEF
DmGr10a/11-314         LQLLFYFTNTAIKYATVIVTYVANTVHFNQRCTMQRTHEFEKNAPQEPKRPFFF-MYFKF
DmGr47a/4-285          ------RVVTVLTIGGTMACCVKSCWEKAGIRNLARGLTMERPSGLLLKCRYIK-ITFGS
MdGr67/8-308           FYVILNYAITILRLPALFFTLWGVWWHSKNLYCVIQDFKLRESKRYQILKKNRL-VWSKI
DmGr22f/10-305         LLEKIYMQQVTTFFTISVLLLMNVWKSN-TVRKIANELTLELTLKNCPNFNC-F-VIKKH
DmGr22b/12-309         VLEMINVVGIINVLSALIVHFMNFWGSR-KVGEICNELILEYQDFEGLNGRNPN-FNCFV
DmGr22cNEW/8-306       VLENTHYTGMLAVFSCVVIHFLNFWGST-RVQDLANELVLEYQQFASLNETKPK-FNSFV
DmGr22a/10-306         LVKQVEELVEVISLITTLVTHLRTFSRSSELVEILNELVLDLMLSECHTFNR-Y-VIEKG
DmGr22d/12-311         RNALLYSSMGVVGVVSICTVHLRTLWRSKHLEEIYNGLLLEAKYFCSCPAFDYV-IQKGV
DmGr22e/9-305          LAEQINGIHDIQSLSMVSIMLLRSFWKSGDIERTLNELDLQYSLEECISFDR-F-VLYKG
MdGr48PSE/1-296        LHNKILVALTFIRILGVSLTLVNNWWRRDEFIHNLNTFAFR------TNKRYEY-FNQQI
MdGr51PSE/1-293        LHIKILVALTLIRIVGVSLILVTNWWRRDEFIHNLNTFAFR------KKYED-Y-FNQQI
MdGr52k/15-318         FPLKVRIIVCCIRMVAILLTIFLNWTKRQEFMRTLNYLDMRLSDRVEHYFDRIV-LKFVV
MdGr52j/1-292          ISELHQWLIYVIRIASVLISVVFNWSQREKFMQTFNDLAIRWNEGLESEYNR-S-IQTKF
MdGr52a/1-299          LHVVITAISSVVNILAVLITAMLVWLRRREFMKVLQEFELRCNEHLQAKYEKIR-SKFFW
MdGr52h/1-295          LHIRITGVIYIIRIAVILLTVVINWIQRHRHVAILREFSVYCHEKLQEKLES-K-IKWKF
MdGr52i/1-296          LHIRISGVIYLTRIAVILISVVINWSKRHQYVAILGEFEFHKLEEKMENDIK-W-KFYLG
MdGr52c/1-291          IHVKINFSIFVIRITAVLVTMIFNWTKR-AFMEYLRNLKLRLSQNMEEKFDR-T-LRRKF
MdGr52b/1-292          FHAKIHFLIFLIRIASVLVTVVFNWTKRQEFMRALAQLRLKLSSRLEEKYEN-L-IRSKF
MdGr52d/3-292          FHAKINFLIFVIRTAAILVTVIFNWTKRQEFMGILGALSLKLSRKLEDKYEQIR-SKFSW
MdGr52ePSE/5-297       IRIVGA--ICSIRIVVILLTMTMNWTKRHTFMTTLRRFKLRLSSGVENKFETVR-LKFLW
MdGr52g/6-302          LHIQITSITFLLRPLTIFVTLIFNWTKRQGFLQTLRDLRLRLRPRVEEKFEQLR-AKCLW
MdGr52fPSE/13-309      LHLRISAIFFVFNVGVILTLILLNWTRRQCFMQTLRDFGMRLSPAVAEKWES-E-FRTKF
DmGr59c/1-297          LHEYFFMLMTAVRISAVLLSLITRWYQRSRFIRIWNQIALV------RDRPQVR-GRWYR
DmGr59d/1-296          LHEYVFLVIAGFRVVCVFLELVSRWSQRRTFVRLFNSFRLY------QRNPD-I-IQYCR
DmGr36c/3-298          LHEYVVAILTGLRIVTGLFTLILRWYQR-KMMDLASKVMYVARPQVRRMSRWIL-TKFIF
DmGr36a/4-298          LHQYVIIVMVSLRMASGISAILNRWRQRAQLMRLVECVRLF------LKKPHKQ-MSRWA
DmGr36b/1-293          LHEYVIIIMSGLKIVAGLITVLNRWLQRGQMMQLVKDVRLY------MINPQKS-MIRWG
AgGr48/2-303           LLIRSLVLEFTIRYGTVVLCFYQLLRHEHRYVQRFVVISVIVRCNSRYASVQMV-YALVA
MdGr73/34-322          LFKRIAQFMLTDVIGTLLIMSAQIWHRN-KLVEILNSFKMRFYEHDFINFKTLA-LMVKV
DmGr89a/9-298          VFKTIALAMTGDVCISLALLGNHLWNRR-ELANLVNDL---LHRRRRLSWWSLF-LWLKL
MdGr74/14-306          RRGFVNLFMFQVTSVVAFSVGLFLMKVR-KIIQLINRFRLNSQNSFSLCKKSSL-FFLKS
DmGr93a/12-305         YADVLALASMSVSILAVISFVIQARGEN-QFREVLNRYALYQRICLTTRLRH-L-FPTKF
DmGr93d/6-305          TEKFLHSCSLVVSIPCYLSIIHLKICHGTKLVNQYLHIRLGIRRRSQFGGGRLF-LLILS
DmGr92a/10-306         VLQVLHGMRLVLSIPNVAVILCYHIFRGPEIIDLINQFRLFRQVSDLFKTKTGF-GGRRE
DmGr93b/21-311         YLRAFFGFLIGCLICSVIILVMQFWFGE-ELINLVNRFQLFRRMQSLTNSPKRF-GDRAE
DmGr93c/9-306          YERLLQCFLSASLICGICIIVVQVCYEK-ELLRMIISFRLFRRVRRLSSLKRGF-GGKRE
AgGr14/45-321          VQQATSYYAIIVFFMVELMLLARNWSQ--IMGRWYTDEPFRTDPY--RPPSRLP-FRRKV
DmGr64b/6-311          TINFHTTLLYIVCLLEHLFFWRLAIQWP-RIMRTWHGVFLRVPYRFYGEYRIRR-IYIVF
MdGr7CTE/5-204         IWQTGVHTGTVSLFFVCIWEHIIFWRLAPKLMRQWRQV---------------L-FLQVP
MdGr8CTE/9-201         -TGINFHSGTIALFLVCLLEHYFFWRLSWKLMKQWRQA---------------V-FFRAP
AgGr20/24-311          INAMNIPIFGMCTLLQLLFVRLAQAWRG-FMVYWAEREFFARPYGAINLRRK-V-IGLAV
AgGr18/13-308          FANCIY--MVVVYLSAWLFFFIALRWQ--SILGAFSRCSFLSDHYRRQSKGR---FALGW
AgGr17/5-300           ISNIIY---YVLNLSGAIVLLAIAARWR-TIMEKWRSLNFLHPPYAERRFWS---LKRVV
MdGr9CTE/17-285        MGIMLTGPSFSIGCLTGFIVFL--WLSR-KWPNLIKSTRLEFLRGPYAACPEQM-LSRRI
DmGr64c/9-308          IGSLSFVIIFCFGVFLLLSRRWPYIIRRTECEQIFLEPEYDCSYGRGYSSRL---RLWGV
DmGr64d/22-317         LYTMGSSFVICIFCFGSFIKLSRRWPHITLCERIFLKPCYANQEG--LNFTR---FLRRW
AgGr16/18-310          WYSGVEKISWWFFTLNLLISINFAVLAR-SWPQLMSRWQLELSAACRRNARQ-V-GLVAT
AgGr19/1-300           ADNLIGPLFYLDVIIIMLLLLRVAYRWP-TVVPKWEQISLEQYNARQQNARSRR-IRAIA
AgGr21/51-348          NAKNVSSLFFIDACLINVLFLNLATKWR-SVAMKWDEV---DDTFNRPPYHMSWSLRKRL
MdGr6FI/1-238          FVGLAF--FGCVQCSCVLFALLAPHWPR--LMRYWSFN---------YILKN---YDYVF
DmGr64a/55-351         VGLVFF--GCVLSAYVVFIRLAKKWP---AVVRIWTRTPFTAIIGLSLGEHAYQ-VSAIL
MdGr4JFI/12-266        PYRLAFKIPCLTFTTTVLFLFFGSW----KTLHVSDSLKVG------LNPKN-I-FFNAA
DmGr61a/36-336         IVGMVNWL-NFVGFARSWSHIMLPWSSV-DILMLFPPYSLRSKVNVLVVVLAHM-LYYAS
AgGr15/15-317          VYFFASYHQKMVTAFFYCYNLYAMYRFGQRWPALMVKWRVDDSLPPQKGLFEAV-LAYRI
MdGr10JIN/27-297       VEHILSTIYYVNRCPRFQNQPLNSFLFT-NFSQFFY-----------------F-FEYTT
DmGr64eNEW/64-349      VTSVSFDSETLVFYLSIFLISLSFFQLAPEIAQSWQLVPLK------LPKERSL-AQHIN
MdGr11/52-335          VLNAPITFNTIEPMIFRIAILIVCVSALRKWPELMVQWSLE------KRRMAKI-RMVFF
DmGr64fNEW/71-368      IKPIIF--RGSVLLVLIVALNLARQWP--QLMMYWHTVQYKQLTKWKMGHTIMV-MLLGM
MdGr5NI/1-276          LVRRAELDRNIEPMVFHTTIFLASIGFLSKWPKLMRRWQVERQLPAYRSWQEGE-LAKRI
DmGr5a/45-327          VAHSVLDVRSVEPIVFHVSILIASWQFLQLWPGLMRHWAVE------RARPARL-KLVAF
DmGr10b/2-294          FVNQVSTCVFQQLLMAVTGTWLHFLFER-HVCQTYNELILKHDLKLKEHSRFCL-AFLAK
AgGr24/5-290           FEESVIAYLFIVNILPILIIPLMWYESR-KVVSVVNGWDFERALELRLRTKAVI-AILLP
DmGr63a/95-396         FEEAVIAYLFLVNILPIMIIPILWYEAR-KIAKLFNDWDFEVLYYQISGHSLLK-LRQKA
MdGr3/60-357           FEEAVIAYLFLVNILPIFTVPIMWWETR-KVCTLFNDWDFEILYYQISGHSVLN-LRRRA
GbrGr63a/16-313        FEEAVIAYLFLVNILPIFLIPILWWETR-KICILLNDWDFEVLYYQISGHSVLH-LRRTA
GffGr63a/8-305         FEEAVIAYLFLVNILPIFLIPLLWWETR-KICVLLNDWDFEILYYQISGHSVLH-LRRIA
GpdGr63a/68-369        FEEAVIAYLFLVNILPIFLIPLLWWETR-KICVLLNDWDFEILYYQISGHSVLH-LRRTA
GmmGr63a/59-358        FEEAVIAYLFLVNILPIFLIPLLWWETR-KICVLLNDWDFEILYYQISGHSVLH-LRRTA
GaGr63a/13-310         FEEAVIAYLFLVNILPIFLIPLLWWETR-KICVLLNDWDFEILYYQISGHSVLH-LRRTA
AgGr22/63-360          FDEVIYNIIFMSIMVPHFLLPVASWRNGAKFKNMWTDFKYLIVTGKPIVFPK-L-YPITW
MdGr1.1/66-364         FDQAIYNVIFISLLFTNFLLPVASWRHGAIFKNMWTNYKFFKVTGTPIVFPN-L-YPLTW
DmGr21aNEW/65-363      FDEAIYNVIFISLLFTNFLLPVASWRHGAIFKNMWTNYKFFKTTGSPIVFPN-L-YPLTW
MdGr1.2/66-364         FDEAIYNVIFISLLFTNFLLPVASWRHGAIFKNMWTNYKFLKVTGTPIVFPN-L-YPLTW
GbrGr21a1/65-351       FDEAIYNVIFISLLFTNFLLPVASWRHGAIFKNMWTNYKFLKVTGTPIVFPN-L-YPLTW
GffGr21a1/65-362       FDEAIYNVIFISLLFTNFLLPVASWRHGAIFKNMWTNYKFLKVTGTPIVFPN-L-YPLTW
GaGr21a1/72-369        FDEAIYNVIFISLLFTNFLLPVASWRHGAIFKNMWTNYKFLKVTGTPIVFPN-L-YPLTW
GpdGr21a1/65-356       FDEAIYNVIFISLLFTNFLLPVASWRHGAIFKNMWTNYKFLKVTGTPIVFPN-L-YPLTW
GmmGr21a1/65-347       FDEAIYNVIFISLLFTNFLLPVASWRHGAIFKNMWTNYKFLKVTGTPIVFPN-L-YPLTW
GffGr21a3/1-137        FDSALD--------LSILTDDMEKLLKSEKRKKFIKNSNPD------LMERLMR-AKRAK
GbrGr21a3/64-358       FDEYIYAIIFILFLLPHFWIPYVGWGVAAKYKSMWGTFVIRKFSLSHLLDGKKK-CKRNY
GaGr21a3/64-311        YDEYIYAIIFILFLLPHFWIPYVGWGVAAHYKSMWGTF----------------------
GmmGr21a3/64-354       YDEYIYAIIFILFLLPHFWIPYVGWGVAAHYKSMWGTFRYYRVTGTTLVFPT-L-KIAII
GpdGR21a3/64-354       YDEYIYAIIFILFLLPHFWIPYVGWGVAAHYKSMWGTFRYYRVTGTTLVFPT-L-KIAII
AgGr23/95-395          FDEYIYGILFVIFLVPHFWIPFVGWGVAAIYKTMWGAFRYYRVTGTSLQFPH-L-KLLIV
GpdGr21a2/80-364       FDEYIYAIIFVIYLVPHFWIPFVGWGVAAKYKTSWGAFVIRSKKFFNLQFPR-L-KSLIV
GbrGR21a2/64-365       FDEYIYAIIFVIYLVPHFWIPFVGWGVAAKYKTSWGAFRFFRVTGTSLQFPR-L-KSLII
GffGr21a2/16-298       AVEIHDQFRDHKLLLILFRVLAVMPILRGRITFSWRSI---------TIYAIFW-CLMTV
GaGr21a2/81-382        FDEYIYAIIFVIYLVPHFWIPFVGWGVAAKYKTSWGAFRYFRVTGTSLQFPR-L-KSLIV
GmmGr21a2/81-382       FDEYIYAIIFVIYLVPHFWIPFVGWGVAAKYKTSWGAFRYFRVTGTSLQFPR-L-KSLIV
AgGr1/10-306           VRLFYYIITLVAIAFNVICTIRIAWPASQSLAQCWAQLEIQIMFQCSIESKRFQ-LFWLW
DmGr77a/24-325         ILLMIGFNYVLLLVCAFMTLWIHCFKQA-EIIGCLNRLKCRRKLKDSMDCLAKG-HLLEV
MdGr72/21-321          LLTYVGYIYGVMLTCALATLFMQVIFRSSSVNQMLHLSLLDRPSFV-NGYVT-W-KVVSK
AgGr30/11-304          VLNIAYHLENWLKIVTVLVAVLRSQTSTRTVNSLVQIMQYD------QGWRIRK-LASVA
AgGr32a/11-276         VLQIMYHVENWLRVVMVLIALVAGLSGR-YFRETIDTLLFDRATKIESILTASV-ITNRL
AgGr47/23-321          TTKYLYYYMNISLLALINEYIYFTVHIR-RLFMIVNRLQLL--LGDTNESNEVL-LDQNR
GffGr58c/1-276         IKSIRISLLIITDHASIVVILLTSWWKRQAICCWCNAFKMLAHFGVSYDIVQKQ-LLQKL
GmmGr58c/4-273         IKSIMISLLIITDHTTIIVIMLTTWWKRQAICRWCNAFMLKAYLGVSRTRKQ-L-LQKLG
GaGr58c/1-268          IKSIVISLLIITDHATIIVIMLTTWWQR-AICRWCNAFMLEAYLGVSDTYEYDI-VQGTQ
DmGr9a/1-284           VPAYFAIMVNMAYKMIHAWIALSALFECRRFRYLLEEL---------PPVKASF-IYRHL
MdGr32/12-308          LDSITSSIQNIAVAFVQITMHLVAFVGRERIQKTIAQLDIGWYSRDFVMAFHKL-FLRCG
MdGr30JOI/12-310       LDEVTKSAQTYDIICVQLAVLWSMVGGRRQIQLLVGQLDIYAYQFSLCSSFARL-FWQCA
MdGr31/25-323          LDGVTKSIQNYDVICVQLAMALSTFIGRQRIHEMVAQLDISCYEKSLCSAFGRL-LLQCG
DmGr98b/15-315         FTRVMGNIQKSLYSIMAIANHLNMLINYGGIYKDIADLDMDEASQCFGGQRQFS-FRFRM
DmGr98c/13-308         FSKVMGRTKFLIVAIATCNQLNILLNYG-RLGLIYDEIDLGIDKSS-KNFCGWWSFRLRL
DmGr98d/11-301         SSKVMGNTQKVLVVAMFVWNQLNILLNF-RLARIYDDIDLEIDLNNAVGQRH-W-WRFRF
MdGr33/13-313          LDVITKSYQNFLLVGVQIFIEIKTFFNGRDLLELLADLELDEQCQDLFTKSSKW-KLLKI
MdGr34/7-302           ITELLSYGNTGLIFAYGTMEASMFWQRN-RLREILRDIEMETRVYLKWKLFRSG-IWLIF
MdGr35/11-308          ITEIISYLHGWIVVLMGCIEIKTLFGNR-QLGEIFKLLELENSLSLKWKLLWSG-MWTFF
DmGr98a/8-303          FSSTIDNFALVLGHAIIVLELLWGNCSKRQLQAIHSQIQLGTSNSTDRVRRYNW-IYGSL
MdGr20/9-307           FSIGMDAIRYGILTAIHLIVYWENTWKA-TYVELFKNFTILQKFRLYLKFEVTT-YLFLY
MdGr21/9-305           FSVGMDSMYGLLLLIHLIVYCENTWKSL-YYIEIFNNFKFQLNLKFKLNISRHL-YTVVL
AgGr43/7-300           IFKFAYMTQIYSGVLATIICYASLWRTDRMKCIYIEGIGSNKINDRYFRNMQ-I-PIKYS
MdGr41/1-286           SVMTITWMIYIVYHVAHIVNCIRGMFTKKAIHHLFQDINFQGSPRVRHDFWK-I-FFTLF
AgGr12/7-301           IFNFLQMLTLTLPVTIVYMHLIAFTKRV-RITALFNALRSWRFFGDRSNSWYRWLGRFAT
DmGr97a/28-319         IGIYCY-----MNVCVCLFNYVTQWEKTIRFQNSVPLFVLD------SLDISMI-VWRAF
DmGr94a/8-308          ATTLYSYMITVAVINYVSQMIISDHVAKKPFFDTLKEFRLD------SRSLYSI-VLALV
MdGr75a/2-293          IDMKNAVSYYYLNIVCAMVNYFSQLIQVRKLLQFYNAILFKCLNYFNINHCS-V-KSSAM
MdGr75b/7-294          INLANAETYYYISIVGVVLSYICQLVQTTELREFLSNV---FEILDYFELKRVV-KSSIQ
AgGr7/1-287            GINFIPFIKTSITIVTHLVVLLEALIAR-GVYRALDVRSVDSSLARARTHFRKL-LLFCA
DmGr59f/26-325         LDRYLNAIESAIYVVHIFSIMLLTWQCRNWAPKLMTNITSDLNRAYTIDCNRKR-FIRLQ
MdGr71/38-326          TVQKPLYFEYLVYLMHLFVILLSIFGGRETFWKFYEFIDLDWQRGIPYKGLQ-W-FIRQH
GbrGr59f2/9-300        TVEFPFYLETVLDILQVLQIMIASYFQR-KTFIFFLKFKLK-DFKMHVHYKDRK-FLRNH
GffGr59f2/36-339       IVQLPFYLEIVLYLLHVLQIMIFSYFGRKIFINLLESVDFDKQLKMRLHYNDQK-FLRNH
GmmGr59f2/35-304       VVQLPFYLEIVLYLLHVLQIMIVSYFGRNIFIYLLESIKLK-QLKIHLHYNDRK-FLRNH
GaGr59f2/28-324        IVQLPFYLEIVLYLLHVLQIMIVSYFGRIYLLESIVDFKLK-QLKIHLHYNDRK-FLRNH
GpdGr59f2/4-300        IVQLPFYLEIVLYLLHVLQIMILSYFGRIYLLESIVDFKLK-QLKIHLHYNDRK-FLRNH
GbrGr59f1/19-315       FSMFRQNNKILVSKISNKILEINNESNQNLESQFFRALPLLNQPNTSTVYKK-C-LQILW
GaGr59f1/67-370        TQELPFYLEFAFYLLHVLLIMLASFFGR-KTFTFSLTFKLLKHFKIRMHYKDRK-FLRNH
GffGr59f1/49-348       TQELPFYLEFAFYLSHISLIMLASYFGR-KTFTFFLTFKLLKHFKIRMHYKDRK-FLRNH
GmmGr59f1/34-336       TQELPFYLEFAFYLLHVLLIMLASYFGRTFSLTFILDFKLLKHFKIRMHYIDRK-FLRNH
GpdGr59f1/62-362       TQEVPFYLEFAFYLLHVLLIMLASYFGRTFSLTFILDFKLLKHFKLRMHYKDRK-FLRNH
MdGr70/25-325          MEKFLFFCLFLYAILCCVIYFNTFFNNNGRIAKNSERLMLGDGIVMENMYLREV-QVLAV
DmGr59e/6-300          IEKLLYLMFPGNMATIAILVYYAVLNRPEQIERIITGL---KGKAKRLVYKRRT-LHLMA
MdGr65/12-312          IGRLSPTFMCFESIVSVFTYLAVTFGLDKEHLKAWNRLSIDPNVNWNYQKNCKY-TRLTA
DmGr47bNEW/8-301       LSPLVKFTECLSCSVTYIEYCLSLDLQKLKLVARMQEFSVLVFPHVQWNYRRRLKYWYGT
AgGr32b/10-282         FIVILYYIVSILQTLTTGNMMIGCEQRRAEYEGYFEEVLMKETAHQPCKTTI-W-YRHVT
AgGr29/12-312          SVKLMYYVTAIQTSTMGYILLVYQFRTNYYFDRLVGVLFGQTDINIRLGALQNI-RRLLP
AgGr31/11-302          SIRLMFYLQALLQMGSLSYVLLVYQFRSSFHRFYFDRLVLEHFGRRDKSLSA-L-QTNMC
AgGr45/25-326          LVRVAIDLNQYIGCILVLGIVMVSLVRQSRLIQVLLSVAIPRTAGLSVKVNNVW-LRNVL
AgGr46/19-307          FVSIVIDVNRYSGLILFWLLHAVALANHRSLTAIVLGVQIADRLSVVPKHGQ-W-CRFIC
DmGr57a/12-301         VLSISALLSTLVFGVTVISLQVFAR----RHLGIYQRLRLMSDFGANLNYRK---MLRKN
MdGr66/8-307           IKSIIYLGSLFMYVTTATTMVAEAKTHL-KLYKQINDLVLIREFGCKMNYKA-L-VKKNL
AgGr5/47-335           IGMVVDFIKLLTIGLSILVMYVELFRTSDNICGCWRLLKAHQRYGMVRRLTR-V-MRLYW
AgGr42/8-309           IITMVTLIYLLAGFNCSVSATLVLLFRK-KFLHMVQLVDFLSKYFYEIQHSK-H-HLVCV
AgGr8/1-299            LGYVVDFLKFLLMVFTYYSLFLESGYQRGVLYKVWDELLHNIFPSAKWALQPAH-LRTVA
AgGr35/29-325          ITGIANHIFLMNTIALTVAWVVPQLKAD-ELGSILDGFELSYNVHEVAGYKR-VSFLLRY
AgGr28/11-308          FFTAVLYVEMVLNLCITVQTMLRGYSETSCLERIVTVAVSSSEWTELLLYLRRL-YWFGI
AgGr26/16-316          FVTHMLYIEYSMENGVVMMVLIGCHYQRRHYGEQLLAVDLSLCGGT-VDFPRET-IFNRV
AgGr27/12-315          ANAFFAIRLYLTENVIVNVIVLFAMLECRFYASILKELELGKNLHDCINFPHEA-ITDRL
AgGr25/1-283           TSKVVTILDVSVVVSACICGTLSGIGGLHFVRELNRRLEADESTRSRRRKGI-L-M-LGL
DmGr43aNEW/1-299       TSKVVTALVSVVVMAIVSGVYCGLFSLN-DTLELNDRLKIDNTLNAYNNFRR-D-RWRAL
MdGr12/2-295           TSKAVTDVVIVMAVTAGALCGIFGYNPTNRLQKVDASIDRK------RDSLKIM-LLILP
MdGr13/1-292           TSKIVTALVSVVVLASVAGVFCGIVGLN-TTRELNGRLKVD------NGFKDKR-ERTKA
AgGr11/4-300           IMVAVGSIEIAVYVSIVSCTLLNTFGRRHRYTRLMNVLHDDWLLDRYESAEMYD-NRRPF
AgGr9j/34-332          IVLVGILTDVTVYNLLIFCIIINAVYNRDCFVQLLNSLARDVAMQGSSQQRRTQ-STGGL
AgGr9l/27-318          FVMLGVIVYLVTYALMLVVIIWNAFYHRDSFVHLFNSLAKE------IVTKLLQ-TRHNG
AgGr9n/4-290           VFAAVGGIELLIYVSVVMCTILNVLVKRQRITRLMNVLRPDPTNSADARYND-N-RKLLV
AgGr10/4-291           VFAAVGGIELLIYVSVVICTILNVFVKRQRITRLMNVLRPDNSADARYNDNR-K-LLAFA
AgGr9k/21-318          LPPFAFVLELLLYTIVPFCVVLNNLFYRKRWTDLLNVLADDSVLDTTNVTMSAY-FLYIS
AgGr9m/29-318          TDQSAFTLVFIVELTVFATVPICVVCNSREIVQLLNMLDQNQPFSIANRYVK-V-LYAIV
AgGr9h/2-301           YFDYVLFFSNMMLVLTVLQMVYYGYTRKLELLNSTIDIELTVLLKRKINYGV-I-ARFTK
AgGr9d/6-297           AIEPFFYIHTITVCVVLCVLPVQTVGRRHQLAYFMNILKNETSGGRSTNYRLTL-LATVC
AgGr9b/31-330          IWPFVYLVHQITLCVALCAFPWQTFWQRSAAMNILAQNNLIARTGVRTDYRI-V-SWLAI
AgGr9a/6-292           VNGIIWPLVYVVHNATFFAVFCALPWQTRRLAAALNTLSLIDLTGSVTDYRV-V-KLLAV
AgGr9c/4-293           IIWPLIYVHYAMLCTVLCSLPLQTFRQRDRLAAALNTLELSDLTGSVTDYRV---VKLLV
AgGr9g/3-290           MFDITIFINTTISCTLCLILPLQCYYKHSSLNALLKNDAILEMGGKPLCYKETI-FARIM
AgGr9i/3-300           IFDITIFINTIITNTIYIILPLQCYCKHASLNALLINDSILRRLALLVGKEPCY-TEATY
AgGr9e/3-299           FDDATFILSTASFIVAWFVVPLVSCARGDRLIYTLNNLENDIQSSVRLSYRQ-A-KWFGR
AgGr9f/3-295           LENISFIVSTASFCIIWMVVPLYAYARCSRLVHALNSLAND----ITLSYRR-V-KCFAC
GffGr32a/3-286         EPQWIDSSNFLHYIVTIWFCTKHYQLLENGILKIYEEMYGK------CVDAHAR-FSITF
GaGr32a/22-275         EPEWIDSSNFLNYIVTICFCTRHYQLLENGLLKIYEEMYGK------CVDAIAR-FSITF
GmmGr32a/24-309        EPEWIDSSNFLNYIITISFCTRHYQLLENGLLKFYEEMYGK------CVDVTAR-FSITF
GpdGr32a/24-285        EPEWIDSSNFLNYIITISFCTRHYQLLENGLLKFYEEMEYG------DVTEA-R-FSITC
DmGr68a/1-299          TEEINRTIETLLCIISYTMVVLSSVQNASRHFRTLHDIKIDNGFRETYSCRNTI-LVTSA
MdGr14/20-317          TDNINYWIEILLCIVTYTTTVVVCSKNSKAFLKILNETKVD------ATIVNCG-FAVKF
DmGr32aNEW/45-344      TDNVNQWIELLLCILTYTLTVFVCAHNTTSMLRIMNEIQLDEEVRRQFGANLQN-FGFLV
MdGr15a/4-295          YYNYILVETFVTNIILRFWLISNQNINL-QILELCKRW-ITSHCHATVHSKKLA-AFFVA
MdGr15b/4-291          YYNYLSMQTFLSHTVLRLWLICNQHNNLECRKKWWNGMDSTVDGGIFDDYTR-N-LLMAF
MdGr15c/1-291          TGNIYVTLNYVSGSAVISVIYLYFFICQTCLLQTIESVSYQ------LQFHCGW-NLRHW
MdGr15d/1-290          TGNIYLNIYYAFGCVLVSVIYFYFFTGQ-CFMQTLDTVRYQ------SQYRCNW-NLRHW
DmGr39aC/8-300         TTGNCYALNIRSCSIVTMLIYTQLYIQRFRFVALLQSIRFNQISGSHREEGRAF-YYYTH
DmGr39aD/1-293         TGNFYEAVIFRSTCVVLFLVYVILYAWRHRYRDLVQHIRLNRRCASSCTNQQ-F-LHNII
DmGr39aB/7-296         TGNHFDRLMVIALGILVVQNAWLIWLQA-PHLRIVRQIFYR------RNHLAVR-LLLPK
DmGr39aA/1-300         KSQTGNTFDNAVILTTSVTQLLANLWLRKSQVNLLQRLVVELLQFEPYAVPQRW-LYRIW
GffGr33a/1-298         FCRLGNQLLHLGCLLYLTTQLLAMKCRK-KFCKKFEQTNIDDERGEMSMNKDSF-HFLYK
GmmGr33a/17-302        FCRLGNQLLHLGCLLYLTTQLLAMKSRK-KFCKKFEQTNMDRSLETCMSMKRLH-FLYKT
GpdGr33a/22-306        FCRLGNQLFLHLGCLLYLTTQLLAMKSRKKFCKKFEQTNIDDERGEMSMKRNSL-HFLYK
GaGr33a/1-253          FCRLGNQLFLHLGCLLYLTTQLLAMKGRKKFCKRFEQTNIDGEMSMKQSLHF-S-YKMAM
MdGr38NTE/2-284        VCRLGNALVHLGCFLYLSMHALNLWRRK-KFFIVFENSDIDGDMDGKPKKKRYL-FYGTW
DmGr33aNEW/1-297       VCKLSSHLMHLGAFLYLTITLLSLYRRKQQFDARLNDIVIQKCQRVATAVKHVA-YHFTW
AgGr41/17-318          LVEKGLDILKIPFAMMLFVPWIFLFRKT-KIFYISRDLLVNETFLCFVRTSC---FLFSA
AgGr38/10-310          IMFIGLKMNFTCYASTIYGLISCFINRH-DIWKFYNEAAVDEELGERTNFTRFA-LFVAY
AgGr37f/10-298         LAVNSRIFTYLMGTLVYHLTMLINFLHRHRLRDLFQAFNIDQQVGVRINYRMRF-LITAG
AgGr37a/15-300         IEGKGERMYFTFNFFTTMYGVVNGYAVRDKIEKMLYKLAVDSQWKRNVDHRR-F-YRNVW
AgGr37c/8-289          IVTRMHDLYFVLRYITVIVVQVHVLNNGNRMLRALNSIAVTNRKGVSSKLRFVR-FAKGL
AgGr37e/7-287          ITSRMHDVYFVSRYLTVLAVLLHSYINQDQLFGSLNEVTLNTNHASEIGYFGFA-RHLRW
AgGr37b/7-286          VMENGY--MFCEFMVTNVAIILGLVLRN-RVLEIFVQLEIDNVLRLPIKHNRLLTVLCSI
AgGr37d/5-287          LSLIIGECNLSCQYLTMVFAIVFAWIVKSFILQTLHECQLS-KISSPIDHRKHLKVSMLA
AgGr34/6-305           ISRISNYFLITNAIMLTAILLMPAFRLR-NFAEVTRALKLEQDLQQDIPTNCQM-ARWNI
AgGr39/6-303           LIQFILGLFLTLQLIALIGIPITNYVQADRLIYCIAEVGLE-ELGFKHDYSVYF-YSTVY
AgGr40/5-301           SNSILLNVIYCSVNLGIIISLSISLCNRGRMFRMFKTLGVDKRDGYRLNHQL-N-HLLSC
AgGr44/2-305           VNKAIGAIQGQVVLQTFLSAVVRRYHKRAQLMRDLFQLELFSATELSQRWIKHI-LRKIT
AgGr6/30-329           FADAIQFVPLAVPLVTLTLSLLKRSTQK-RIALLMDQISIEAAPGCLERFNHDD-IFSTM
MdGr76/28-314          YIVIAYTWQLLSLFILGGFGVLHNWLNMQLLLSRIARIQLDRATGRAVNYACRK-KLLMQ
DmGr23aB/6-293         LRHILTFFQTVSHAFIVVTSFLDGFRIK------QDQLPIA------FEDSDWL-AFTVL
MdGr18/3-297           IGGLVGTASFVCNGITNIIIILESMLHDKIMHQLEDEIIFKRHFHKRIEELELR-HKMSK
DmGr23aA/3-289         VGNAVGTMLFVGNSVLGFALLLESVLKQ-KTHSQLEDLQTE------LQLQRGM-FGRSR
MdGr19FIX/42-336       ISDLVSVIVFVIQMAVIFVVLIETALSYYRFIENIHRISLMCSVTLRQRQRRYF-IFIAV
DmGr39b/1-280          LSLMVNVIVFVARIVCVTVIILQVMVHYFRFCREMKYLRLQCELKIHVGRLK-W-QSYAK
MdGr40/8-309           ITKLGDATLSLTGVIAMFTIFGFAIFKRDRLIGIIQNNVVDVRLGMKLNYRK-I-YWYSF
DmGr28a/11-312         ITRFSDGTLRLTGILAMSTIFGFAMFKRQRLVSIIQNNEIFVRLGMKLDYRR-I-LLSSF
AgGr33/13-312          ISTLGDVLQFTIGITALFMTFFCSIFQRNKLIKCFHALSIDKEIGMETNYKS-T-LHYNL
MdGr39fPSE/18-319      VSRFTDNMRKFNGMIGLLIALGLGLZRGVKLLQQLEDLRLS-HLGLAHQRNNLW-INLVI
MdGr39g/15-315         VSRLTDNLQKFNGMSCILMILLCSWVQSMRLMEQFEWIRLS-RLGVKLQKNCAW-INLRI
DmGr28bA/19-318        VSQISTRVDVGGIIAAVFTFILPLLLRK-YFLKSVKNMQLE-RLRSPVNFNT-V-VGQVV
DmGr28bE/11-305        ISNVIDALQKINGMLGIFAILLISLLNRKELLKLLATFRLEVAMHQVAANKKNR-LVIIL
MdGr39e/31-331         ISKVGDILKFIGLAGMLILFGMSLRHSR-DLVEMYTTVRFR-NLGVEFKYRY-I-MNFRH
GbrGr28bD/12-311       ISQVGDVLKFIGMSGMIILFGVSLYKSN-DLIELYHVVKIDKFLDVGVEFNYFI-MKFRH
GpdGr28bD/12-307       ISQVGDVLKFIGMSGMLILFGVSLYKTN-DLVELYHVVQFL-GVGVEFNYRF-I-MKFRH
GffGr28bD/12-265       ISQVGDVLKFIGMSGMLILFGVSLYKTN-DLMELYHVVKIDQFLGVGVEFNYFI-MKFRH
GmmGr28bD/12-311       ISQVGDVLKFIGMSGMLILFGVSLYKTN-DLMELYHVVKIDQFLGVGVEFNYFI-MKFRH
GaGr28bD/1-285         ISRAVGDVQKFIGMSGMLILFGVSLYKTMELYHVVAKI---QFLGVGVEFNYFI-MKFRH
MdGr39a/20-319         VSKYGNYLHVCIGVMGATILPVAAIIRKEKSFNIYLEVHFD-QIHVGLDYSQ-I-LRYVL
DmGr28bD/13-310        ISQMGDSLKFIGMTGMSILFLCSSIRVR-LLIHIWDRIYIDLNLGVCFNYPA-I-MRLRL
GbrGr28bC/16-267       ISRFGDFMQILSGFIGVTVIYLTAIIPKQKCLQLIEQIQYLLHVGVQIMYTK-I-LRYSY
GffGr28bC/24-323       ISRFGDFMQILSGFIGVTVIYITAIIPKQNCLKFIQEICLQ-RVGVRIMYSK-I-LRYSC
GmmGr28bC/25-314       ISRFGDFMQILSGFIGVTVIYITAIIPKQNCLQFIQEICLL-RVGVRIMYSK-I-LRYSC
GaGr28bC/25-326        ISRFGDFMQILSGFIGVTVIYITAIIPKQNCLQFIQEIQCLLRVGVRIMYSK-I-LRYSC
GpdGr28bC/25-326       ISRFGDFMQILSGFIGVTVIYITAIIPKQNCLQFIQEIQCLLRVGVRIMYSK-I-LRYSC
MdGr39c/25-325         ISFFGDFMQILSGFIGVTVIYLSAILPKQHSLAIIQFMQLR-ELGVRIRYTK-I-IRFNY
MdGr39d/24-324         ISHFGDFMQILSGFLGVMVIYLTAIIPKQHSMAVTQEMLLR-GMGIKIMYSK-I-LRFSY
DmGr28bC/37-337        ITYFGDLMQIVSGFIGVTVIYLTAFVPNERCLQKFHTMQLQ-TVGVKIMYSK-V-LRFSY
GbrGr28bB/13-311       ISDVGNTMQICNGLITGTVIYISAVTQR-KMLRVIETLNLDANIGIKVKYSR-I-YRFSI
DmGr28bB/12-313        ISTIGDRLQIFNGLIAGAVIYTSAILKRLGTLTILHSLNFS-NIGVRVKYSR-I-FRYSL
GmmGr28bB/13-264       ISDVGNTMQICNGLITGTVIYISAVTQRSKMLRVIATLNLDANIGIKVKYSR-I-YRFSI
MdGr39b/15-316         ISNVGNTLQICNGLITGAVIYISAVTQRLRVCEILYNLNFA-NIGIKVKYSR-I-YRFSI
GffGr28bB/13-313       ISDVGNTMQICNGLITGTVIYISAVTQRLRVIATLHNLNFA-NIGIKVKYSR-I-YRFSI
GaGr28bB/13-269        ISDVGNTMQICNGLITGTVIYISAVTQRLRVIATLHNLNFA-NIGIKVKYSR-I-YRFSI
GpdGr28bB/13-270       ISDVGNTMQICNGLITGTVIYISAVTQRSKMLRVIATLNLDANIGIKVKYSR-I-YRFSI
MdGr29a/12-308         FGKFNDKLKLGVVIAAHLVILCESVIAGNGFFQIYSKIKSSTDHHWKKLYWK-L-FSYLG
MdGr29bPSE/7-299       FGKFFDILKFVVIFLVHLMTVFEAIVTGYNFFRLYNKLKWSKQSVLWKTGLR-T-YWKLF
MdGr29c/5-294          FGKFYDILKFVVLFAVHLLTLLETIITGQHVCEFFHLYKLN------ETIRR-T-YWKLF
DmGr8a/4-303           FGCANDALKYVFAELGVLAIYLETLSSQRHLANFWWLHKLGQKTGLVSLRSEQQ-FCRYL
MdGr26PC/4-264         FSFFNNILVIVVADMAVTVSYLETVLKQQEFWKIIVKQHSNQNYILKKELRKHR-FVAMF
MdGr25CTE/4-263        FGFFNDVLKFVFGDLAITTIYLESIFKQHQFWLVYTKLNHQQRSTWQKDFRKIR-FLISF
MdGr23CTE/4-267        FGFFNNVLIFVFSDVALTSSFLEAVFKRYEFWRLYSELPPQENNSTQLLWLKIR-KNLRF
MdGr27/4-300           FGFFNDVLKIMCGNVAVTISYSETLLQRSHSYKFWGIYQQERNWFTELHTHRFL-VLFYT
MdGr22PC/4-268         FGRFNDILKISCANLAITCSHLEDFFQRNHFRQFWMAYKLQTNNKKDKIVWSIV-KNHRF
MdGr24CTE/4-271        FGFFNDVLKIVFGNIAVTISYLETILCRRKFWIVYGKLPQHYNPTTKHEMLNFM-KNRRF
MdGr28/4-293           FGYFNDSLKIIFGDMAVTCSYLESILQRHQFWVIYGELNLH------QDFWLEI-KKNRR
MdGr17/4-296           ISWFVSAFVFVSQIFSHLVMMWECLAKQTEFLRLLDEIAFKTDIGRDLLAQKRR-ILFSL
DmGr2a/10-310          ISSIGHDFQLVGMRVAHLAALLEALWQRRGFFAELGEILLSKALRVDINMRRTS-RRAVW
MdGr16/1-300           IGKTVDFIQLVGIRVAHIVSIAEALIRRKKFYQQLIEIIFEKSLNIDLNNGK-F-HSSTA
GbrGr2a/1-278          IGQTVDSIQMVGIRMAHIASVLESLIRKKKFYDELKEIIFENSLGITHMFRRTI-NRGIA
GffGr2a/3-298          IGQTVDSIQMVGIRMAHIASVLESLLRKRKFYDEVKEIMFESSLGITHLFRRTV-NRGVA
GmmGr2a/1-283          IGQTVDSVQMVGIRMAHIASVLESLIRKNDQKKFYDDVEID------RIFESLG-ITINN
GaGr2a/1-298           IGQTVDSVQMVGIRMAHIASVLESLLRKNDQKKFYDDVEIDSSLGITINNHL-F-RRKTV
GpdGr2a/1-298          IGQTVDSVQMVGVRMAHIASVLESLLRKNDQKKFYDDVEIDSSLGITINNRL-F-RRKTV
AgGr2/20-317           LIWFITTITALNSVCRIWYVMLVSAIRQ-RFNAMNAHMAIA-HGILHYKDQYGE-PDADI
MdGr37/19-320          LTVAIGFVLTYFSLFIYLSDRITGLRNQDKFIELFENLELEMEQGIRCNNNI-I-KYRVI
GffGr66a/3-91          -QGR----------------------------------LSS-------------------
GaGr66a/13-163         KF-LG-P--------QN-----------Y-----LC-------QN--NKH-----SLAAS
GmmGr66a/13-155        KF-LG-P--------QN-----------------LC-------QNL-NKH-----SLEAS
GpdGr66a/1-135         EF-LG-P--------QN--------MAAV--------------QN--NKH-----SLEAS
MdGr36/7-305           TLTFVIGILTYIGLIMMITDQLSAIRNQKHLGEIYDRIKVDYRIGCVVNNSV-L-ELRIR
DmGr66aNEW/11-308      TLTFVIGLLTYIGLIMMVSDQLTALRNQGRIGELYERILVDYKEGCVMDNST-I-GRRIR
                                                                                   

MdGr68/5-305           GVCHANAIIMFILFI-RMQ--KE-MIL--VNLLQSQFLLQVNVTFDLILFRMHLHFVFIL
MdGr69/1-287           SVCKAIVVYVNIYHYSPCE--YV-ISL--YYGLLNVQQLIVDVNVILGLLLIDLCLSMLL
AgGr3/8-309            FAILTIVAVCALVIYLTPG--TQ-WHW--FWLHNFYPYTFSHVRHVFHLLHISLMASNLL
AgGr4/23-320           LWKFYGYLAVCAF--AQVL-YLA-AYWLVIMILHAFLRLRH-LFHMFFIDILKIHLQKLH
AgGr36/11-287          LVRILFVVLMLIA-TF----ALGRNHLINSFSYALTGIQFM-IVNFHFVAAARLVSFRLK
DmGr58c/6-304          LLTSSRFVLLTQQLLDSVV--NC-MVPYQSAAIVYALIMILLMSYVDMTVYVAGNLVNMV
AgGr13/4-302           LPCATYTLHVSVYITEWAE--IS-IVQAVLFMVSLIPNIAHVNNFYALLFVQRLTLGEIL
DmGr85a/14-311         LLFALTVLLILRLSIATFT--LS-PCN--CFLPECMIFSMN-YLLFAILAEITRCWWSLL
AgGr50/6-301           FDLGMMVLSAAFFIEQSLI--YS-ILGVCNLLQISSMNVAV-NLLMFVLYSIYARINAH-
AgGr49a/48-306         AIDLLQSFTWYGTLQFGAT--YI-VMQ--IVAALNILLATL-LWGAFLYRLINERVRTVI
AgGr49b/1-295          KMILCDTLLCALFVLGQFF--IQ-SVW--QSAIFTNLIVVTLIIGVHFLEILNHRLTLYI
AgGr51/22-324          VTAVDILMQLLALYTDSTY--TG-WLT--FYAMMYFIAVIE-NFILAGVLIMQAMVNIGL
AgGr52/25-321          IDMALLLFSLIMYYVDEVP--TG-GVT--FSVFRYVFTALV-NLYLVGLMIVSFNQGSIL
MdGr50/22-315          GLTYFHITSVAVDCVGQYR--QA-LYP--LFGMLGVQHLIM-LQHAILLGYLRERLSQI-
MdGr49/1-292           VLMYAHFTTVIIGNAGQLK--KT-LYP--LIGMLGVQHMIM-LQHATLLCYLRECLCQI-
MdGr46/1-295           VLTFVHLTTLVVDSTRQYR--KT-LYP--LLGMLGVQHLFM-LQHAILLCYLRECLSQI-
MdGr47/1-292           CLTFVHLTTVVVD--RSVF--RR-LYP--LLGMLGVQHLFM-LQHASLLCYLRECLSQI-
MdGr54/9-300           LLTMVHMWGISFGIFIEEV-GRD-WVSYPLYVMIVVQHFHM-LYHGGFLCWLQEYFSII-
MdGr60/1-302           CLVVVHAVEAYKNNSQGGY--QK-VYP--LYGMIVIQHFYM-LHHGGLLTWLAESFALIL
MdGr62PSE/3-241        CLVVVHAVEAYKNMCYSQD-GYK------KMIVYLLYGMIV-IQHF---YMLTTG-----
MdGr53/9-305           ILACTHYGLESYLSDDEIL--TD-WAQVSLFVMVNVQHFYM-LQHATLLCYLRECFSQL-
MdGr59PSE/2-287        VIACLHYATETYF---EVI--SN-RTT--FYFMIIIQHFYM-LEHGGLVCYLRECFSIL-
MdGr63PSE/2-291        ALACLHYVAETYSELDDVR--NN------FYYTIVIQHFFM-LIHGALVCYLRECFSIL-
MdGr56/2-291           LITCLHYAMETCSELNEAR--SL------LYFMVTIQHFFM-LTHGALVCFLRECFSVV-
MdGr58/14-306          AVACLHYITDSCGVL-NAN--FS-RLG--LFYMVTIQHFYM-LVHGALVCYLRECFALLL
MdGr61PSE/2-284        VIAVVHYTNESTNNNAGKV--DF-WHS--FFFLLSTQHTLM-LVQSVTWHVSQVESNVWY
MdGr55/2-298           GIAVLHYVLESIR---SSI--KN-CFT--FFLLLTLQHTLM-LVHGTLLCHLRECFSVL-
MdGr57PSE/6-302        LITFLHYGIESVKMYSSDM--PE-VYP--FFLLLSTQHTFM-LIHSGLLGYLRECFSIL-
MdGr64/1-292           DLTIIYYCIETVKLN-LNS--SE-VYP--LFILLSTQHTYM-LIHSSLLGYLRECFSIL-
MdGr43/2-292           IGFISHFLIVFMGGMKKHN--FL-FLLVYFYVVQYILQVKL-FEFFYLLVKILDRMDDLL
MdGr44a/5-300          SIMAYLYLSVLITVLGMNF--WT-RIV--LLANVQYLTYLILFQNFQMFWKTCRIYSYIY
MdGr45b/5-297          FVLTYLYLAVLIAQL-SET--M--IIF--LTNVQFLSNLIY-FQYFQMFWKTCRIYSYIH
MdGr45a/8-299          GIISYLYLAILLISVDNYF--LD-KFC--YTHTQILPYMVL-LQYFQMIWKLCRCFHNLI
MdGr44b/12-303         GILFYIYWANMLLSY-NSL--PW-IVC--FANLQMLPYLVL-YQYFEVFFKICRCFCHIV
MdGr45c/9-301          VILSYIYVVNMLISLACDC--FI-IVC--YANLQMLPFLVL-YQYFQMIWKICRCFCYII
DmGr59a/1-296          FLKTFTLTYSCLSYIVFIY--QW-LCNGLLVNISLTILFVNTFFYFTSLWHIARGYDFVL
DmGr59b/5-292          FTLSWLCVTDVLFLLTDAL--IW-FFF--KCNTNNILEMVP-MGYFLALWHIARGFDCVL
DmGr58b/2-305          ILLYSAFLCSTVLLL-SVI--NP-FLAFCARLTHFLHFLCVKMGFFGVLVLLNHQFLVII
DmGr58a/2-294          LVANLSILLGALIIHQRIS--KT-IVA--HITQFIYVVFMM-TGICVILLVQSERLQIAL
MdGr42/6-304           MLLFKFGLINAMMISLHAY--FG-QIY--TFFLWNYTENMA-DYFYFINCSALKFYRQLL
DmGr10a/11-314         CLINLMMMIQVCGIFYGEV--GK-VHFAIYAFVLWNYTENM-ADYCGSVLKYYRQFNLQL
DmGr47a/4-285          ITLLRIHLIQPIYLLQFYL--NV------YWLLYNMLLAAV-LGFYFLLWEMCRIQKLIM
MdGr67/8-308           LTTMSVMIMFYFRFAPSLS--FI-LLSIYFGCLECLTIYTINFFFCGICYA----NCALV
DmGr22f/10-305         VAAIGQFVISIYFCLENSY--PK-KIL--CCLPSVGLQLII-MHFHTEIILVYRYVWLVL
DmGr22b/12-309         IQKCLTILGQLLSFFNFAL--PG-VLL--SCLMEFSLNLNI-MHYHVGVLLIYRYVWLIL
DmGr22cNEW/8-306       IQKWLSVIGLLLSYL-SIA--YG-VLI--NSLVQFSFNCNI-MHYYIGVLLIYRYLWLIL
DmGr22a/10-306         LVIILEIGSSLVLIPKIVV--YE-AVC--IYIVQLEVLMVV-MHFHLAVIYIYRYLWIIL
DmGr22d/12-311         VIVVGLLAPWMVHFGDSKL--PV-MVKLGTLLLALHYHLGVVIIYRFVWLINRELLSLV-
DmGr22e/9-305          FSVVLELVSMLVLMSYSAQ--FF-LGS--LCLMLLAVLLGA-SHFHLAVVFVYRYVWIVL
MdGr48PSE/1-296        VLKFGIGALCEVIMFSVRI--MR-VIT--VXGLMSTVLNLMACHYFFIALSVRILFCIIL
MdGr51PSE/1-293        VFKFSIGIMCEVFMF-FGS--VR-LTV--FGLMSTVLNLMA-CHYFYIALSVRILFCIML
MdGr52k/15-318         GLIANFCISMESSAVPNIQ--WS-WIG--VIDSLAIILSVIMTHYYNTISNVSVMQMVIL
MdGr52j/1-292          LWSFLANMGYALEIWQHHM--VA-LFV--MTFLNGVISVIM-THYFIALANVSTLLIAIL
MdGr52a/1-299          CISAHICVVFGYVEFQQFK--FD-LLF--VGIMIYNIYMEI-ILTNSYVFLVNVNLEVLL
MdGr52h/1-295          CLSLISNLGLFVVFL-QVH--FK-SLFEIYVVDTLCIILNL-IIFHYYCCMVNIALGSIL
MdGr52i/1-296          FVTNLGLFVVSWNFL-DIY--FK-ICL--VDVLCVILNLIMFHYYCCMVNLLGSIYEEVI
MdGr52c/1-291          CWGVSSSLVVFVGFM-GYL--KI-WMI--LFLALMTNILNV-VLTSYFFCILRINLAAIV
MdGr52b/1-292          CWGFASSLCLMLGSL-KFF--KH-ILS--LYVLDNVLNLVV-TSYFFCILHINILLAAIL
MdGr52d/3-292          GCASSLGLLFGSF---EFF--KH-LLG--LAIMSNVINLVITSYFFCFVH-INIILAAIL
MdGr52ePSE/5-297       GSLSDIGLILGSL---EYF--RH-SLA--LGVYCSILNIAI-FHYYFLILNINILLRTIL
MdGr52g/6-302          GILTSLFMIMGSR---EYF--QK-WLYLTYALFCQIFNILL-FHYYFLLWNINAMQASIL
MdGr52fPSE/13-309      LWGCLSGVLIVMGYF-TVL--FR-WVY--LPLNLFLQIFSV-SMFHYYILLLNINQLAIL
DmGr59c/1-297          RSIILKFVFCVLSHTDVSA--QR-IVKLSLLATLTTIFNMIVCQYYLAMVQVIGLYKILL
DmGr59d/1-296          RSIVSKFFCVTMTHITLAM--MR-RIW--AVLSLTAIINVIITQYYVATACVRGRYALLL
DmGr36c/3-298          GSITDGLQMAMVLGSSQFY--LG-LGL--QYWMFVILNMAM-MQQHMIMLFVRTQFQLIL
DmGr36a/4-298          ILVKFSVGVVSNFAIESLD--RL-MAS--DFWMSAIINMAI-SQHYLVILFVRAYYHLLV
DmGr36b/1-293          ILLKAFISFAIELTLDALD--RQ-LLV--KLCVSFIMNLAI-SQHFLVILLIRAQYRIML
AgGr48/2-303           KMLIADVGLCTLFSGRHET--SA-HVY--RTVNIYVVMMSSQFTNLLLLMLLFGSYGQIL
MdGr73/34-322          GLTCYDLLMCLPFLFSRLS-----VAL--VAMQHLTSIFGL-AIFTAILGLLTMSLQLEL
DmGr89a/9-298          LLSLYDLLCSVPFLKGGRL--PW-LVA--YGVQLYFQHVA--SVYGGGILLMLECYNQL-
MdGr74/14-306          IITLLGYINEMPHIN---------YLW--LGSMYVLDACYLGFLMLTLMYGNLGSQKMLM
DmGr93a/12-305         VVFFLLKLFFTLCHEPLFE--NS-YMW--LGTLCVLDACFLGFLVSGILYEHMANIAMLM
DmGr93d/6-305          VCCQIHEYVFILVRLFQHI--IW-WVS--YTYVFIICNSIM--CFGFIWHLLGVLYAELN
DmGr92a/10-306         LILILLNLISFAHYL-WFT--IR-LID--WWCDFYLVSATNIFIHINSIGYLSLGYSELY
DmGr93b/21-311         FLLMFSKVFSLLFVFFRLM--LS-FLLTLVCDLYTSVGTGM-ITHLCFVGYLSIGYRDLY
DmGr93c/9-306          FFLLLFKFICLVYELEICQ--LW-FAT--LCEIFLEIGSLM-IIHIGFVGYLSVAYSEVF
AgGr14/45-321          HLIAFGVMFLAFVLNSAYR--LN-GFWKNFFHREHPYVLRV-IPYHPVVGWLTMRIAKFV
DmGr64b/6-311          TIVMSSALVEHCLLLFHLS-NMEFESIYKWERPHLYMILPYHFWMLPILEWVNQTIAYPF
MdGr7CTE/5-204         YQLYVTFNMKFWI-----------WFW--YLLIMFGGSCEH-VLLV---------FNSF-
MdGr8CTE/9-201         YPNYLTFNMKFWL-----------WLW--YTVIMCGGLMEH-CLLV---------FNSI-
AgGr20/24-311          CILTSALVEHVVYVIAYNV--YQ-KLY--GTLTFGSVYQSVPYHHLLTMYLLYTTLTFIF
AgGr18/13-308          KIRFTGFAIFALAYSSNIV-QIA-TVWQNFYLREHPHVFHW-LPFNAITEWINRCYTWTF
AgGr17/5-300           AAIGSTMVVLAFVVYLQYF--KR-FHYLPYSLPAVLLLELTHKIFLYVWTFMDLFFVALY
MdGr9CTE/17-285        RLTGTLFLVSSVVCYGIYS-NHL-GFWKNYYMRERWQFFSL-IDYTPLLQWITISMTFIF
DmGr64c/9-308          CMLVAALCEHSTYHLECKL--DA-NFWQNYFQRERQQLFLI-MHFTAWWIPFIEWLSMTF
DmGr64d/22-317         ALILLVAALCEHLSADCNL--KV-GFVENYFLRERQELFSV-FEYRFFIEWNTMAMTFVF
AgGr16/18-310          VLLTSGLIEHVLSGLAYRC--PI-YIG--FLAQTITSLLTV-YWNYVDLFLISVSVGLRL
AgGr19/1-300           LLLIVLGFAEHMLKTARVY--EA-HLR--VLFPKSIIQLSLLYIFRALTMAQDVLLIMII
AgGr21/51-348          GVVSFTLVFLAAVNVMVEI-KYC-NYFQHYSLRRFANIYLN-FPYNVFFTYVSSALTMYY
MdGr6FI/1-238          QILPHNMFIGVFI--GLCT-----FIW--NYMDMFIMMISK-----GIAYR----FEQI-
DmGr64a/55-351         SYTRRIQMCANITTVNNYM-QTN-YDYVFQLLPYSPIIAVLILLINFVWNYMDLFIMMIL
MdGr4JFI/12-266        FAVTWNFMDFFIM-----------AVS---------------LGIATRFQQFAERIELL-
DmGr61a/36-336         GYCSYSMHILQCHHSFGLYLEKE-FSDIMFIMPFNIFSMCYGFWLNFLWNFMDIFMTSIL
AgGr15/15-317          KLCSIMVMALSLSLSAAVH--YS-STWRGFLTKFFNVICNF-MWSYVDLFVIVISMGLSF
MdGr10JIN/27-297       FAGICGKVINILS-----------TFA--WSFNDVFVMCLC-VSMTAKFRQLNDYMAKY-
DmGr64eNEW/64-349      MITIVATTCSLVEMSMGYY--VN-RPIDSFLYLSFSSVFYF-VDYTRFLGIVVNVLSTFF
MdGr11/52-335          VGMMLSLAEHLLSAIAARC--GA-LLG--WYGKLLNVMSTF-IWNYMDVFVMIMSIGLTF
DmGr64fNEW/71-368      MLSFAEHILSMVSYANRTA--DP-TNDEIFFVTSYSTTLALWGKFQTFIWNYMDLFVMIL
MdGr5NI/1-276          KTVTFVLITMSLTLSSAIH--FA-IES--FFLTVVDQVFLV-FNYSPWLAWIENILLTF-
DmGr5a/45-327          VLLVVSLMEHLLSVV-DFC--PR-WLA--WLGKIQNVLLTF-GWSYMDIFLMMLGMGLSL
DmGr10b/2-294          VYNFFHNFNFALS---AIM--HW-LLANLYFVYNSLARDAILVAYVLLLLNLSEALRLN-
AgGr24/5-290           ILCSLSVAITHVTMV---------KLL--QVIPYCVLDTIT-YMMGGYWYMACETLSITL
DmGr63a/95-396         VYIAIVLPILSVLSVTHVT--MS-DLNINQVVPYCILDNLT-AMLGAWWFLICEAMSITL
MdGr3/60-357           QNIVLVLPILSILVT-HIT--MA-SFI--QVIPYCILDNLT-AMLGAWWYLICEALSRTL
GbrGr63a/16-313        VTITVALPLLSIIIT-HVT--MA-QLS--QVIPYCILDNLT-AMLGAWWYLICEALSRTL
GffGr63a/8-305         VTVTAALPLLSVIIT-HVT--MA-QLS--QVIPYCILDNLT-AMLGAWWYLICEALSRTL
GpdGr63a/68-369        VTVTAVLPLLSVISVHVTM-ADF-QLS--QVIPYCILDNLT-AMLGAWWYLICEALSRTL
GmmGr63a/59-358        VTVTVALPLLSVISVTHVT--MA-QLS--QVIPYCILDNLT-AMLGAWWYLICEALSRTL
GaGr63a/13-310         VTVTAALPLLSVISVTHVT--MA-QLS--QVIPYCILDNLT-AMLGAWWYLICEALSRTL
AgGr22/63-360          TLCIVSWSLSLVI--SQYY-LQP-DFQFCHTFAYYHIIAML-NGFCSLWFVNCTAFGTAF
MdGr1.1/66-364         GLCIFSWVLSILI--SQYF-LQP-KFW--YTFAYYPLIAML-NCFCSLWYINCTAFGIAL
DmGr21aNEW/65-363      SLCVFSWLLSIAI--SQYF-LQP-RLW--YTFAYYPIIAML-NCFCSLWYINCNAFGTAL
MdGr1.2/66-364         GLCIFSWTLSILI--SQYF-LQP-EFW--YTFAYYPLIAML-NCFCSLWYINCNAFGTAL
GbrGr21a1/65-351       GLCIFSWALSIVI--SQYF--LQ-ELW--YTLAYYPIIAML-NCFCSLWYINCTAFGTAL
GffGr21a1/65-362       GLCIFSWVLSIVI--SQYF--LQ-ELW--YTLAYYPIIAML-NCFCSLWYINCNAFGTAL
GaGr21a1/72-369        GLCIFSWVLSIVI--SQYF--LQ-ELW--YTLAYYPIIAML-NCFCSLWYINCNAFGTAL
GpdGr21a1/65-356       GLCIFSWLLSIVI--SQYF--LQ-ELW--YTLAYYPIIAML-NCFCSLWYINCNAFGTAL
GmmGr21a1/65-347       GLCIFSWLLSIVI--SQYF--LQ-ELW--YTLAYYPIIAML-NCFCSLWYINCNAFGTAL
GffGr21a3/1-137        LKSRHGQTAELYD----------------QFYRDHKLLLKL-FVIFGVMPLTRQA-----
GbrGr21a3/64-358       KIMRTFFLDFLLW----------------HTTAYFHIITMI-NMNAALFYINSKGTKIAL
GaGr21a3/64-311        ------QVMISLSLG---------LLW--HTTAYFHIITMI-NMNAALFYINSKGTKIAL
GmmGr21a3/64-354       ILFIGCVLLSILFLFQLLD-----LLW--HTTAYFHIITMI-NMNAALFYINSKGTKIAL
GpdGR21a3/64-354       ILFIGCVLLSILFLFQLLD-----LLW--HTTAYFHIITMI-NMNAALFYINSKGTKIAL
AgGr23/95-395          FLSIGCLVCAIVFLLFLLE-GFA--LW--HTSAYYHIITML-NMNSALWYINSRGIRVAL
GpdGr21a2/80-364       VISVGCLLCAILFLL-CLS--FL-PLW--HTLAYYHIITMI-NMNCALWYINSRAIKTAM
GbrGR21a2/64-365       LISVGCLLCAILFLLFLLE-GYP--LW--HTLAYYHIITMI-NMNCALWYINSRAIKAAM
GffGr21a2/16-298       VVIIVGKERIHIL--TTQF--DE------YIYAIIFVIYLV-PHFWIPFVG----WGVAV
GaGr21a2/81-382        VISVGCLLCAILFLLFLLE-GYP--LW--HTLAYYHIITMI-NMNCALWYINSRAIKTAM
GmmGr21a2/81-382       VISVGCLLCAILFLLFLLE-GYP--LW--HTLAYYHIITMI-NMNCALWYINSRAIKTAM
AgGr1/10-306           IAVLSAAYGFLLTFMSKVL--FV-ILYGLRIYAYLSDTTVC-ASFGLFALLLRILIVEM-
DmGr77a/24-325         VVLLSSYLLSMAQILDPEV--RR-LVF--VSVCQAILQLSL-GMYTMAILFLVRHSNLLL
MdGr72/21-321          CLTVVLQALWTVFLIDNAV--SN-LVF--VHYCLMVLQMTL-NMLYFGVLLITLLIKQVL
AgGr30/11-304          TVSKRLSVVFLLDDFTGLY--FI-LINLCYIPPFIAIVINV-LHYYALFGTISGIMSCSL
AgGr32a/11-276         LLLYGLHALIITVTVSTEH--PV-LLNVSYLAPYVTIAVYI-LLYRALLASIAGIVGCLL
AgGr47/23-321          KSKTPTIAYDEIFTVRGAG--AG-ANAGGMMKSKGPPKVTMVAPASAGFNKLSATYTTYI
GffGr58c/1-276         GLSSFTIVLLYIYLYNGNF--CP-VLKSLFCGLTELIVVLIDYNLFLGLTLMHMILQILL
GmmGr58c/4-273         LSSFTIVLLYIYLYGKGNF--CP-KTL--FCGLTELIIVLIDYNLFLGLTLMHMILQILL
GaGr58c/1-268          ISHDIQLMQRMQD--------IR------YEMRESSKTFNP-----RVW------LKQL-
DmGr9a/1-284           ILEIILFACNAFLEYRGIY--LE-NLR--YAYSLQAVRARY-LQMMVLVDRLDGKLEQL-
MdGr32/12-308          LFLLVHCTLLSYVLIILSL--RD-RIL--TVLSFQLIQTKY-SEYCASILIVNEFVSSLL
MdGr30JOI/12-310       VFLIIHSILLGYALLTFST--FK-KLW--VLLSFHLMHAKC-SEYRTILHLLDELISALL
MdGr31/25-323          FFFVLHSVVLGYAMINLWY--RN-KLL--TLFSFHLMHGKC-SEYRVMMHLLDELIEALL
DmGr98b/15-315         ALCVGVWMILMVGSMLTMT--AM-LKI--LTEFVMIMQQLKSLEYCVFVLIIYELVLRLL
DmGr98c/13-308         TLSIGLWMVIIIGLTAGPF--FH-WVNQVLTQIILIMLQLKGPEYCLFVLLLILRTRHVL
DmGr98d/11-301         RLALSVGLWIVLL-LFTLV-ALG-KVL--TEIILIMLQLKC-TEYCVFVLL---IYELIG
MdGr33/13-313          SGLSFMTLVGLLLQFQDTM--DI-RIG--ILFFMAAMQMKC-IEYTVYLQVVYEFLEALL
MdGr34/7-302           VSGNFLYLTYFLTGG-SLM--PL-KII--ISLFVVAIQLKF-VEYGVYVQIINDIMEHLL
MdGr35/11-308          LISSITYLSHEIIAS-G-M--PT-KIF--NSFFLTALQVKS-VEYMLYLQIIYDIIHEIL
DmGr98a/8-303          IIRWLIFIVVTIYAL---------TINATYSELVFLARFSEFTLYCAVILFIYQELIVGL
MdGr20/9-307           VALLYSMLTLNILFV--IY--LR-LLL--EQYSETILKFKL-LEYALFLVIIQRHLNAFL
MdGr21/9-305           YSMLALNITITFF---VIY--LR-LLL--AQYSEFILKLKL-TEYALFLVIIQLHLNVFV
AgGr43/7-300           ILVPFSIGMLIILSV-CEA--YA-IIT--IVYPLWMFHITI-LEFTTLVKSTECILTKLL
MdGr41/1-286           DISWFVGALILVYWR-KMS--TE-VIF--YLYIIEAVWNAF-LQMAFAVMEVEEDFENLL
AgGr12/7-301           AITIGTMLYLSLLILNSSTKFPL-YVTILEAVRVYVTMIAI-LIYIVCVLVVKMHFRQL-
DmGr97a/28-319         IYGLLKIVFCPLITLYHRR--SI-VTTTKTMLPLIVSNQIN-NCFFGGLVLANLIFAAVL
DmGr94a/8-308          KTVAFPLTIEVAFILRQHP-EMS-LIWTLYRLFPLIISNFLNNCYFGAMVVVKEILYALL
MdGr75a/2-293          LIVIKNILFPIIVLI-LRE--LR-TLY--NLYPMVIANFLPNCLFGGFVV-CRECIKALL
MdGr75b/7-294          IILVKTVVFPIILSRPEES--LL-VVS--NFLPNCAFSSIV-VCYH-TMRALNLRLEKIE
AgGr7/1-287            FCCAIELGILALV--------YS-WCL--TVPSLVIIRLKH-LHHAYHIDRLTARFDILL
DmGr59f/26-325         LFLVGIFACLAIFIWKFVV--YR-LSINSYVMPNIISSISF-AQYYLLLQGIAWRQRRLT
MdGr71/38-326          FLLITAHLVATVIVG--YF--YS-STV--YVIPNIIIHISL-VQYYTLLYLTAERSDWSL
GbrGr59f2/9-300        LLFNFVFFICSTIYIESLF-GFL-SLSTSYTLPNLIIQTFL-IQYYAFIYVINKRMQLMI
GffGr59f2/36-339       LLLNFAFFLCATVYFTTFL-GFL-SINSSYTLPNVIIQTSL-IQYYTLTYVINKRMQLLI
GmmGr59f2/35-304       LLLNFAFFLCATTYITTFL-GFL-SINSSYTLPNVIIQTSL-IQYYAMTYVINKRTQLLI
GaGr59f2/28-324        LFLNFAFFVCATTYITTFL-GFL-SINSSYTLPNVIIQTSL-IQYYALTYVINKRMQLLI
GpdGr59f2/4-300        LFLNFAFFLCATTYITTFL-GFL-SINSSYTLPNVIIQTSL-MQYYALTYVINKRMQLLI
GbrGr59f1/19-315       GLTIYIAVAHGVYFLEYLP--TL-NTS--YTLPNVILQTSL-IQYYALIYVINKRMQLLL
GaGr59f1/67-370        LSLNFAFFLSVVICISSLL-GIL-TISTSYTLPNVITQTSL-IQYYGLVYVVNKRLQLLI
GffGr59f1/49-348       LSMNFAFFLSAVIVIPSLF-GIL-TINTSYTLPNVITQTSL-IQYYALIYVVNKRMQLLL
GmmGr59f1/34-336       LSLNFAFFLSAVMFISSLL-GIL-TVNTSYTLPNVITQTSL-IQYYALVYVVNKRMQLLI
GpdGr59f1/62-362       LSLNFAFFLSAVMFISSLF-GIL-TVNTSYTLPNVITQTSL-IQYYALVYVVNKRMQLLI
MdGr70/25-325          CLSLFQILCITINMLTFKW-GLI-RPLLAYNIPNILINFNL-CLYWLLLRFIAHQLQCII
DmGr59e/6-300          TTLVFHGLCVLVDVVFEFW-TTW-SSNSVYNLPGLMMSLGV-LQYAFLWLVMRMCLKELL
MdGr65/12-312          FIYSYFSIIAFGFLASCGY--FS-LISFAYACITASSGLAS-FLFAVQMDMLRLRFRLLL
DmGr47bNEW/8-301       VIVGFCFFSFSISLITRCT-----LMAFTYTLLTSSVGLLG-FVHIGIMDFIRVRLRLVL
AgGr32b/10-282         KVLLALYCIASLTVP--IV--MT-VMA--QTVPFVVSSLIL-NQYFCVFVHLTSILRKML
AgGr29/12-312          IIPLHIALVLAAYILSWGV--LA-KIV--IFLATQLMATSLTLLYLTIFGTVSVLLRQML
AgGr31/11-302          RLLIASLVFVTLVFS-ALV--VR-VIY--LATQLMATSFTL--QYLTVFGIVAVLLRQML
AgGr45/25-326          LMLILGVGVKAVLNCYIRD--SG-LLL--CIIPQTLCVISE-LQFVAFALLISERLKLLL
AgGr46/19-307          LHMTFVFLCIGFAEWCIMY--MS-CIF--ECFITMLTSSTVELQYVAFVQLIKNRLQLIL
DmGr57a/12-301         IAVLGIVTTIYLMVARALFLLF------ALC--YTIVTGGPHFTGYVHMTLLGIRFRLLQ
MdGr66/8-307           QLLGFTASIYIIIGIKDLR--NI-VLNLLSALAYICITGGPNLNFYIQMNFLAIRFRLLL
AgGr5/47-335           WFVLGSLLYFVVNES--YL--YL-YVY--FFALQYILNIKL-QQIIYPAILLDTYLRMTL
AgGr42/8-309           ALLLGSFACQGLLILTAGK-MLVMQAITSYYYIIRSIHISCVVAFISGLYSFRDRFFAFL
AgGr8/1-299            LFVVYMSWWELTYAYTKSA--RS-WVL--FLLLHLRQLQIL-LYTNVLGFCLKAINSELT
AgGr35/29-325          GVVLLALMSLTVYFVQLTT-VEV-WYWLSHQLPFIIYAMAF-LHAYVLIYWLHARFRRLL
AgGr28/11-308          FFTLTSGVGLAVAFGWSTL--FT-MGA--YVLPNMLASMSL-AQYYAGTVLIYKLQHTVL
AgGr26/16-316          LACIALFFAGVLTLLLVVW-RFA-RSSAVYTLSNVINVLAL-LQYAYVLYVLYFCYYDTL
AgGr27/12-315          LVCAVLYFSTSSLADPSCT--FL-CHSVLYILPNVINVLAL-YQYAALQLIVAACYRSVL
AgGr25/1-283           VCFIITGALALDIWV-WYR--IA-FPF--YCLYYILMMFHV-LFAQAALGIG-NRFRHLL
DmGr43aNEW/1-299       GMAAVSLLAISILVGVGTW--MR-WYI--PFYSLYFILTGLQVNIANTAYGLGRRFGRLL
MdGr12/2-295           VISITILMFFDIWSFTANT--EG-YIP--FYGLYYILICLH-VTFANTTLSLSRRFKTLM
MdGr13/1-292           LILLIVPMLSITILLDIGT--WL-YIP--FYSLYLVLTVLH-ISFANTTFGLWKRFKGLL
AgGr11/4-300           AGLLFAMLTMMSIYHMNLR--IL-SMS--VALKIFGIGYLC-IIHRVCVGAIGVRMRQLL
AgGr9j/34-332          VCLIVLVLLYAMYFVHSMV--LM-DMI--ILLRFCFMFLIL-ELYRVCVRIIRKRMKQLL
AgGr9l/27-318          SMGTLALLVILNSFY-NFA--YA-LYW--LILLRFCGMFVMVELYRACVIVIEERMKQLL
AgGr9n/4-290           FVLFILFGMCMKL-----------SYY--KKVEIKILAVMIAGRFLAIWVLHRLHVRAIM
AgGr10/4-291           LFILFGIFIKLFHLK-TAE--LK-RMM--TAGRFFTIWMLI-FVHRLHVRAIGQRMEQL-
AgGr9k/21-318          VLSILLVTLELCNLFETLS--HK-MLTTTFVLRYTGMIHFL-YLFHMCVSMVGLRMEQLL
AgGr9m/29-318          ALICFYNYINMIHTM--HT--FL-ELT--LISRFLLTTQYI-YLYYLCVSMVRLRMQQLL
AgGr9h/2-301           WLTIWTIFFYVIILYDHLR--YN-ILM--YIETLLLLYANN-CIEFTIIICCTTQMTLCL
AgGr9d/6-297           LWNGLLFHVFFHFYYEFRH--FG-SCF--FMYIDLGMELLL-GLCGCLLLVAQLQLGRLA
AgGr9b/31-330          AIVCNGMCLHLFFYIYGGM--GK-SCA--FMYVDLAMELVL-GLCDCLLLIVRLQLQRLV
AgGr9a/6-292           VIVCNTVCFHIIF--YYIT--KT-HSPDELFLSVYIVDCTF-MYFDVVIELLCDCLLLIL
AgGr9c/4-293           FVILSNGVIFHVF--AYYI--IK-NTGSDTYFLVYMVSCTF-MYFDLVIELLCDCLLLIL
AgGr9g/3-290           RWDGIVCVSFFFCSY------FI-KSW--SKCNFVHIQLSV-CIYLALDWTLGLCMILVL
AgGr9i/3-300           FSFIMRWDGIACVSFSYFM--KN-WVIDEFVHLQLSVCIYLAMDLALGWTLGLCCVVMLI
AgGr9e/3-299           MMQYESIACCLLL--AGYT--IL-WYLYLTIGIYLYEDLCLSWLFGFYSTIMMHCVDQLA
AgGr9f/3-295           FIQLDGVLCCLLL--TGYT--IA-WYMFLNIGIYIYEDLCLSWLFGIYSAIMLFCVAQLA
GffGr32a/3-286         TIIMLTLQCCVIIVAVSPA--FH-AIL--YGFQKIVPDLYI-IFISSLMRTVATQFNYLI
GaGr32a/22-275         TIIMLTLQCCVVIVTVPLA--FN-SVL--YAFQNIVPDLYI-IFISSLIRMIATQFSSLI
GmmGr32a/24-309        TIIMLTLQCCVVIVAVPLA--FN-SVL--YAFQNIVPDLYI-IFISSLMRTIATQFSNLI
GpdGr32a/24-285        TIIMLTLQCCVVIVA-IDV--PL-SVL--YAFQNIVPDLYI-IFISSLMRTIATQFSSLI
DmGr68a/1-299          AGGVLAVAFYYIHGIKRQI--IL-LLI--YFLQLLYSTLLA-LYLRTLMMNLAQRIGFLL
MdGr14/20-317          IILILIFQWYIVLLLEPLT--VT-VIISVYSIQNALSSIFI-VYSSILLRLLSVRFAYLI
DmGr32aNEW/45-344      KFLVGITACQAYIIVIYAV--QG-LAF--YGIQNGLTATYI-VFASALLRIVYIRFHFIL
MdGr15a/4-295          ALVYFANLLVLFYFNISVK--LC-WTL--FTYCYVTTVLIL-CLWCAIVIAISNVFKSIL
MdGr15b/4-291          AVSAVIYFVNLIIML-SLN--SD-WTG--FTYCWLTITLIL-YVYIFIVITISRVLKSMC
MdGr15c/1-291          FGVYILLAITNFVNNVFSK--IK-CYQFMNNLIFLLFGIIL-LTYVSVIKIVESCMQHII
MdGr15d/1-290          FWIYVFLATTEILNN-YRA--FE-QLM--SNLVFLLCGIII-LLYVAVIKIVKSCLRHVI
DmGr39aC/8-300         LSLLIICMLNYAYTARLTT--IP-LLQ--YGFSYLFLGQVV-VLFACIQQIILKYYNQVL
DmGr39aD/1-293         LYGMLTILCFGNYYT-RAG--LA-MLV--YIFAFLVLCLLL-MFFVSLKQVMTAGLIHYL
DmGr39aB/7-296         RLLWLIIATNVVYFICIFE--WL-SLG--FPLRYLVTSFTM-GTYFCMVHIVRLVLDWNI
DmGr39aA/1-300         LLVCLIYGAMVTHFGWLTT--MQ-LIG--FVYRCVLANFQF-TCYTGMVVILKKLLQVQL
GffGr33a/1-298         IIITFGLIMLLIYHFQWFF--IP-LMV--TTYPYSAATVML-LQFAYYVYEISKRHQTIL
GmmGr33a/17-302        AMTLGLLMLLIYELTGHWF-FVP-LMV--TTYPYSAATVML-LQFAYYVYKISDRHQIIL
GpdGr33a/22-306        MAMTLGLLMLLIYQLSYNE--IF-LMV--TTYPYSAATVML-LQFAYYVYKISERHQIIL
GaGr33a/1-253          TLGLLMLLIYDFYVK-SSY--NE-LMV--TTYPYSAATVML-LQFAYYVYKISERHQIIL
MdGr38NTE/2-284        IVVILAFTASFCYEL-VHY--YH-LMV--SNFPYSAASVML-GQFIYFVSEISQRFEKLF
DmGr33aNEW/1-297       LFLFCVFTFALYYDVLYLT--FG-FMV--SSFPYLAGSIIQ-GEFIYHVSVISQRFEQIL
AgGr41/17-318          IIFLFLQIAKYNYFFSTLF-ATASIRGLEFWMDHFFVLTFVGFSWSGGLLYICNVFHILI
AgGr38/10-310          YGTAIGMCVLVIAVMENLP--WM-LLN--LGYSYFSLTTFH-ILSLTCLDVVRARNVRLF
AgGr37f/10-298         MVCFLSGIFVTSALVYKIT--VL-FVYYNAAFPTITSYFAIVLWFLLVRFQMAIRLASSL
AgGr37a/15-300         AGVYLIAIVLLIYTICQLH--ES-FVF--IYLLFVNSYALMMLQCTAFMEIIRTRYKLIC
AgGr37c/8-289          RVFSLSYPFVCLAKWNQLI--GH-VFQ--FVRLLYFTTYVH-LWLQATLAAMLVLYEALL
AgGr37e/7-287          LMLVYPLMFVSMTLFQVHA--FN-LVRFLYFYSYVHLWAQAILTLFLVLSR----YIALL
AgGr37b/7-286          VLGSFLFLLLVT-VTPALD-----VAA--LAISSFCFLLQI-VQFTVMVLLVLSRYQTIL
AgGr37d/5-287          VGIVTSYMLLLAILIEPSL-----KEILPSAMFGLCFLLQI-CQFLLFLLVLHDRYCAIA
AgGr34/6-305           GIVVGTVTVLLLATAYVTV--FR-WII--TILPQFVNVIAV-TQVVLLLLYINARFRKLL
AgGr39/6-303           LSVTLGLQLSCLTFTFLVD--YD-LVG--FIMCNLVYIMTSCFCCVTLWAIVYRYINATY
AgGr40/5-301           IYMAVPILVNFFLMI-STF--FI-MVV--FLRSSLVFTIFG-SYITVALTTIYMRFRALI
AgGr44/2-305           ISQLIVTSSFVLAVLGEET--AI-LCI--FYYPKLTIICSVSLYYAVMLFQQNLHYALNL
AgGr6/30-329           FVFNVIPAVSEFFIISGNP-VWH-RNWLLKVWFFILIRLGD-SFFLVHVLYLRNRYRVLL
MdGr76/28-314          FVVVFVLTASMSMIYDNLI--FS-CFWFVCFFPILLLTFKE-FQFYNMIFLVKSKFEIIL
DmGr23aB/6-293         AMLVPTLGVEYLVCSPEYA--FR-IRI--YHLKTLPSFLALQVQIISFILEVNIRVRQTK
MdGr18/3-297           EILAIFCIELICILWAISS--IQ-SVS--LRVRYIQIIAIV-IKFNGHGEIFKHYLSTTP
DmGr23aA/3-289         HAAYLLPLIGVQFLVATNF--GE-SPV--FCISLPLMWLLR-YRYVQLVQHLNQRSIHLL
MdGr19FIX/42-336       VYGSLLLVMLVIFFVYGYF--WH------AILAVLIIRTRC-LQMLVALDYVCFYLELML
DmGr39b/1-280          ILALGIGFLVTVL-----------SLL--YFWSSLLSILIIRMQFVLVLLNLGHHVSLLL
MdGr40/8-309           AMSFGMLLFNFIYLCYMLL--RS-VVFTTFALPHINISIMV-FKFMCTTHLAKSRFHMLL
DmGr28a/11-312         LISLGMLLFNVIYLCYSLL--VS-VTFTTFALPHINISLMV-FKFLCTTDLARSRFSMLL
AgGr33/13-312          LVMLTKAIISTLYLVLAVF--IS-WMA--FLLPYFMMSMVI-VLFLCFVNQTKHRFHLLL
MdGr39fPSE/18-319      VSLSCANLAFILYVFEIFV--SP-WAWISFYSPHLIVSCIV-MLFNAIMQKVTMYFKSFL
MdGr39g/15-315         LLTLSANVGFILY--VGVF--WR-VTTVAFYSPHLVVSTVV-VLFSSVLKKLKPYLRANL
DmGr28bA/19-318        LVILAVVLLDTVLLTVCLA-KME-TFI--FVYELLAISITI-CMFCLMTRTVQRRITCLL
DmGr28bE/11-305        VGSMVAYITCSFL---MIS--LR-VIS--FFSPHFIVCAVS-FLAGNVMIKLRIYLSALL
MdGr39e/31-331         TKLVMMVVVCGSYMTMWIL--FH-QAVGAFFLPHVFILSVV-VLNVSFAMRFGQQFDLLL
GbrGr28bD/12-311       SKLMFIISICTIYVSFWML--FH-QAIVAFFVPHIFLLSVV-ILNVAFIMRFTQHYDLIL
GpdGr28bD/12-307       SKLMFIMSICSIYIGFWML--FH-QAIVAFFVPHIFLLSVV-TLNVAFIMRFTQHYDLII
GffGr28bD/12-265       SKLMFIISICSIYIGFWML--FH-QAIVAFFVPHIFLLSVV-TLNVAFIMRFTQHYDLIL
GmmGr28bD/12-311       SKLMFIISICSIYIGFWML--FH-QAIVAFFVPHIFLLSVV-TLNVAFIMRFTQHYDLIL
GaGr28bD/1-285         SKLMFIISICSIYIGFWML--FH-QAIVAFFVPHIFLLSVV-TLNVAFIMRFTQHYDLIL
MdGr39a/20-319         FVLSLVAIFDCTITVYCLN-SIS-IFI--AVAEVLGISVTI-SLFCAMVRSAQRRLRRLL
DmGr28bD/13-310        LQIFLINGVQLGYLINWML--LG-IVA--FYVPQIFLLSIV-MLFNATLHRLWQHFTVLL
GbrGr28bC/16-267       VFMLTMIVIDSLYTTFQIL--KS-HIT--FILQHTVVLTAI-AMFSCFAKLIQARFTML-
GffGr28bC/24-323       IFIVAMILIDILY-TFQIL--KS-YLHITFILQHTVVLTAI-AMFSCFTKLIEARFTMLL
GmmGr28bC/25-314       IFIVAMILIDILYTAFQIL--KS-YLHITFILQHTVVLTAI-AMFSCFTKLIEARFTMLS
GaGr28bC/25-326        IFIVAMILIDILYTAFQIL--KS-YLHITFILQHTVVLTAI-AMFSCFTKLIEARFTMLL
GpdGr28bC/25-326       IFIVAMILIDILYTAFQIL--KS-YLHITFILQHTVVLTAI-AMFSCFTKLIEARFTMLL
MdGr39c/25-325         VFLASMILANLCYTIIFIL--RS-SLHVTFVMQHTVVLYVV-TVFGCFTRMLDMRFHMML
MdGr39d/24-324         IYILTMVTANLAYTTFRLL--RK-SLHVTFILQHTVVLSAV-AMFSCFTRMIEMRFNMML
DmGr28bC/37-337        MVLISMFLVNVLFTGFSVL--YS-ALHFTFLIQHTVIAIAI-ALFSCFTYLVEMRLVMVL
GbrGr28bB/13-311       VMLTFKSLVIGVYFMYRLL--MS-CVT--FFLQHSVLFLAI-CLFCFVARSFERRLVILV
DmGr28bB/12-313        LVLIFKLLILGVYFVFRLL--VS-CVCMTFFLQHSVVSIAI-CLFCVIAFSFERRLSIIL
GmmGr28bB/13-264       VMLTFKSLVIGVYFVYRLL--MS-CVT--FFLQHSVLFLAI-CLFCFVARSFERRLVILV
MdGr39b/15-316         VMIIFKILVIGCYFALHLL--KS-SVCVTFFLQHSVLSIAI-CLFCFVARSFERRLVIVL
GffGr28bB/13-313       VMLTFKSLVIGVYFMYRLL--MS-TVCVTFFLQHSVLFLAI-CLFCFVARSFERRLVILL
GaGr28bB/13-269        VMLTFKSLVIGVYFVYRLL--MS-TVCVTFFLQHSVLFLAI-CLFCFVARSFERRLVVLL
GpdGr28bB/13-270       VMLTFKSLVIGVYFVHRLL--MS-TVCVTFFLQHSVLFLAI-CLFCFVARSFERRLVILV
MdGr29a/12-308         GSIAFILSVEITYVLDDWL--VY-FTS--YTPCVFICRCRL-LQFILSLELIRVELEQLL
MdGr29bPSE/7-299       FYFGFSVVLTVSIYI-IQI--RK-FCS--YTPSIFICRCRI-LQLVMYMELIRVELSQLI
MdGr29c/5-294          CYLGFSLVLTVAIYL-VQI--RK-FSS--YTPSIFVCRCRI-PQLVMYLELIRMKLLQLI
DmGr8a/4-303           IFLYAMMAAEVAILWQALT--QH-LFWSTYEPLVWLTYLRN-LQFVLHLELLREQLTGLE
MdGr26PC/4-264         YTVVFSEIILLCI---YIL--FQ-LFWGLFLPLSYTAHMRN-MHFIFHIELIRLELQKLL
MdGr25CTE/4-263        YGVVFLEILFMIV---FII--FQ-WCT--YGPFIYTVHLCN-LKFIFQIELIRLELLKLL
MdGr23CTE/4-267        VVMFYTFLISEIFAF--LM--LE-WLT--FWPYLMVVHLRN-MQFIFYIELIRQQLQRLL
MdGr27/4-300           VVAAEIYVMYICFVVQAVL--F--WCI--YTPFIYVIHLRN-LQFIFFVELIRLKLVAVL
MdGr22PC/4-268         VVIFYTSTIMELFMFFQTF--NY-ILF--XIPLTFTVHLRN-MQFIFHIELIRQELHRLL
MdGr24CTE/4-271        IIMFYTIVIMEIIIFNQEK--QR-WSV--FTPFIYVVHLRN-MQFVFHIEIIRQELLRLL
MdGr28/4-293           FLVTFYTIVVIEILI-FFS--LQ-WSV--FVPFIFTVHMRN-LQFIFYIELIRQELVKLL
MdGr17/4-296           AAISILGLIIFGILMQGYF--WW------ALFAILAMRMRF-LQLQMYVELLNHYLWSLL
DmGr2a/10-310          ILWGYAVSQLLILLLDRFP--IY-WIS--YLLPLLVCGLRY-FQIFNATQLVRQRLDVLL
MdGr16/1-300           KSGLLILCVYIISILHLIS--YE-WIF--YLVPLLICGLRY-FQTFTSIRLIQKRLNELL
GbrGr2a/1-278          MFLIYMLSEFFILLIKHNF--FL-WMF--YLLPMLICGIRY-FQIFTSILIIKERLNELL
GffGr2a/3-298          MFLIYMLSEFFILLIHNFF--LF-WMF--YLLPMLICGIRYFQMFTSILIILNELIAVLV
GmmGr2a/1-283          RILIIKERLNELV---AAL--DE-VNL--TAEPSTPMRTRM-AQNHSGHVFSPKR-----
GaGr2a/1-298           NRGVAMFLIYMLSIL-ASK--LI-WMF--YLLPMLICGIRY-FQMFTSILIIKERLNELL
GpdGr2a/1-298          NRGVAMFLIYMLSIL-ASK--LI-WMF--YLLPMLICGIRY-FQMFTSILIIKERLNELL
AgGr2/20-317           AEIPLDYLEKEIFTQKQLT--VP-KVI--TVKPYQPKQPASPPLKPSVTPPPPHRNGAIW
MdGr37/19-320          FFIIMAAISETLVFVFAFL--VD-WLWTFTAVPTFCNSLDK-IWFFGILLAIKKRFEALF
GffGr66a/3-91          --------LGEFY----------RL----------------------------------Y
GaGr66a/13-163         KN----GSFLVVIH-----SA-------NTFILSQSEGNDQREASHTDFLPPF---ITD-
GmmGr66a/13-155        KN----GSFLVVIY--------------NTFILSQSEGKDHREANH----------ALN-
GpdGr66a/1-135         KN----GSFLVVIY-----SA-------NTFILSQSEVNEQREANH----------ALN-
MdGr36/7-305           IMIALTFVCEITIMIYIVL--LD-WIF--SCLPTLYNSLDK-IWFSTTLYALQQRFAVIL
DmGr66aNEW/11-308      IMLIMTVIFELSILV-STY--VK-WIV--SAIPTFINTLDK-IWFAVSLYALKERFEAIL
                                                                                   

MdGr68/5-305           QHTELFWSNMHYECY-HLSQRFLIWQDITFFWMIFTTNIALLYHAVQFTTQDLIGTMTIV
MdGr69/1-287           EEINLNRTAEVMHLQ-SLHEHLDIYEIPVLFLLLFISLITMMFNIMAYVLKLSFYVFILL
AgGr3/8-309            QRKGERERALYGELW-QINEGINLFGFSQACNIAFAQMAFDLYWVYAMWQRGVELQIFCF
AgGr4/23-320           HDLQSVDRSVYGQLW-ELSDCINNFGWSQICNFTFVQLSCDLYWLYMSMEYKVVIVITLL
AgGr36/11-287          CSL-----EDFAALV-DVVDRVNIYSNQIIALITFIFVIYATSFSYYVGTR--LTLILVV
DmGr58c/6-304          REMQILAARRCRRLD-ALLKQFVIFQWQVLFNLLFIAVLFR-LWIYLEFFHLWKGILYII
AgGr13/4-302           ADLKILPYYLLILFQ-ELMSKVHISGESWLQFLITYRLTFNFFYQFTHFLEAMGTMMILV
DmGr85a/14-311         KMVTVAFNRLHTRFQ-CLIDLTSIFRYVTLAYMALWSGIVAGYLLVRFVVELVYLVFSFI
AgGr50/6-301           ---KAPNELMHTEAS-LVVQSIVVISIPILLLSVFFIIVFSCRWRVCAL---YGILTTVL
AgGr49a/48-306         GSLHIYLQTHHSALT-KCIQNIVFYNTPLALIMLFLIIISE-------------------
AgGr49b/1-295          RQMEALKSHLVSSNV-KSFIHLQSTDSNKLIVISFYNAPTQIFYAYTSIGTYMSSILFAV
AgGr51/22-324          KRLGRQPSMLHCKNE-DMVKQFMTLNFPTLMLTGFFMIVYSVRPPASPVKAYINPLIFFL
AgGr52/25-321          TSLEKPSTMVHCENA-QLEKQFMIMDLPVLLLNGFYMIVVSVYYMYTSTVTKYFNSVTFF
MdGr50/22-315          ---QDPKLLIYFQLR-QKLLQLNIYNPSILCTLLIISNSMVGYAIFMLFLFGDSLYFCIL
MdGr49/1-292           ---QDPKLLIFSQLR-QKIIHLNIYSPSILCTLLIISNSMGGYAIYMIFLFGDSFYLCIL
MdGr46/1-295           ---QDPKLLIYAQLR-QKFLQLNIYNPSILCILLVISNSMVGYAIYMIFYDYLFGDSFYL
MdGr47/1-292           ---QDPKLLIYSQLR-QKIMQLNIYSPSILCILLIISNSMVGYAIFMIFLFGDSFYLCVL
MdGr54/9-300           ---LNPQLLIYWQLH-GMKEELTIYCPVMLFIIFLISNSMVGYITLMKLHFGNLFYILLI
MdGr60/1-302           RQKFNPQMGVYRELL-VLKDELNIYGTILLWVLLLLSNSMVGYIALMQLYAYLFGSKFYI
MdGr62PSE/3-241        --------GYRNPLP-SLINNSG---NPSILKCL-------SYWFLKDQ---IYAPI-LL
MdGr53/9-305           ---QLATKLIYNQLR-NHYEELNIFGPLISIILLFLTNSMVGYVMLMYLNFQLYLYLFYF
MdGr59PSE/2-287        ---EMRQKHIYNQLH-CLHSDLNMHGPTMLCVLLLLSNSMVSYIGLLHLLFGMGSMVS-C
MdGr63PSE/2-291        ---ALRTKRIYNQLH-CLHSDLNLHGPTMLCVLLLLSNSMVGYIALLRL---VFGNVFYG
MdGr56/2-291           ---ELRMERVYSLLH-GLHRDLNMHGPIMLCVLLLLSNSMVGYIGLLQLLFGLYGLLLIH
MdGr58/14-306          RKK-----SIYNQLH-CLHRDLNMHGPTMLCVLLLLSNSVVGYIGLVKLYEYLFGNIFYG
MdGr61PSE/2-284        AGCCLPAPQFHGGLC-WP-----CYVADAQC----------GRWQFSLP---IWQHFLLF
MdGr55/2-298           ---HDPQLFIYNRLR-CQYRELNLYGPSMLGVIVLLYNSMVGYVALVILFRYLFGSLFYG
MdGr57PSE/6-302        ---LDPQMRVYSQLR-SMHEELNIHGFSMLWLILLLSNSMVGYIGLVMLYRYLFGSVFYC
MdGr64/1-292           ---IDPQMRVYNQLR-GLFEELNIHGLSMLWVILLLSNSMVGYIVFVMLYRFLFGSIFYG
MdGr43/2-292           PNVWLLNNSLIDEVC---PGLMNFYQFFIMALLLFISNTIFIYMVFLEATHRVTMFTVFM
MdGr44a/5-300          ISCHLCYKQLHSNLG-SCLRRLQILCKSQIFQCRVVNDIIAVYYAFLYPKDDVAFLILNV
MdGr45b/5-297          TAYHLCFKELHSNLG-SCLRRLQLFKSQIFRCRYIVYNIIAVYYIFLFQKDSLLHLILYI
MdGr45a/8-299          AFITFDSSQLHTKLC-RCLIQLQIFKLEMFVCRSIISNTIAAYFIFIFTPEAVIVISVYF
MdGr44b/12-303         VSMDTTSRRLHSKLC-RVLGELKIFQLELLVCRSIMCNLTAAYFTFLFIRETILGLVAVT
MdGr45c/9-301          VAMGYHSRQLHSKLC-RFLMQLKIFKWQLLICRAILFNLIAAYSIFLFLKNAVELLSLYF
DmGr59a/1-296          NEIRKSKEALHRNLS-YTARRINHYGPQMLAYFIFSIINACIGTIYSTTPSLEKIFGSLI
DmGr59b/5-292          DQIRKHRELLHACLT-KTALNINIYAPQMLASRFFVNGVIQAYWGAVFT---PFFWVVVQ
DmGr58b/2-305          NALKKWKAAMHLKTL-RLARRIFMFDIANATVFIFMTAINILYHAVQYSIKSGWGILFIV
DmGr58a/2-294          CSFRSLGKKLFAENQ-RLVREVFTFDLPIALLLLFVTNVNLVYHGVQFGYTRIVGQWVVI
MdGr42/6-304           CQMVMSDRRRYWQIY-DLYRDSILHQFQILGLIFLISNLTNLFTLFNLLTGIVLNFIFAI
DmGr10a/11-314         GSLELSDRRRCREIH-DLQRESFMHQFQLIGLMLLINNLTNFYTLFHMLSLESYPVVVAT
DmGr47a/4-285          TLINRLKKRLYSKLL-LLCDQFNQLGHVAIWVLASWCQITFGYEIFQMVTMSMRVFVIFT
MdGr67/8-308           KEISISFRQVFGDIC-KTTKNLFIFQWQILSIML-MIALIALFFNLIILSPRIFQIPVII
DmGr22f/10-305         EDSLSSSRSLYDRLL-KLSELVVCNDLQLILMLILIGNTVQIFFLIVLG---RYIYLVLI
DmGr22b/12-309         KDLTDFSRSLYKRLL-ELNRKLVAYEYQMTLFIILSGNIVVIYFLIVYGRTYSIFLVALL
DmGr22cNEW/8-306       LEMCSVDSSLYRRLL-ELKGYMVTYEYHMTLVLTLSNFLAIYSWIVLDIINFIYLLIFLF
DmGr22a/10-306         LDMVDPDRWLYSRLL-DLNHRLTIYDIQVTLFMAFVNIIVGHVLVICWIRFSLVIFLLLI
DmGr22d/12-311         ---GSSSRKLYNKLV-NLYSKLACYDCQTVLMMALAANIIVCFYMIVYRSKMSFFVMLLA
DmGr22e/9-305          LKLETVESYLYHRLL-DLGQRLAIYDYQMVMVMVLIANVLGIYFFIIYSFKILVFVQALV
MdGr48PSE/1-296        RRLQLADEGMHTELQ-VLSEKINMFYVQGCCVFLYLNNICVLYIYYMLAFSHAILYFLLL
MdGr51PSE/1-293        TRMHLADERHHSELQ-KLCENINMFYVQGCCVFLYLNNICVLYIYYMMAFNQNALYFLLC
MdGr52k/15-318         REIKLAKLSSQYRLE-QLVHRINMYDIQGVCLLIYLNNMVFVFIWYLLLYVMIQWNQWVP
MdGr52j/1-292          QGIQFSDERIQYQMQ-LLFERITLFDIQVVMVLLYMNNIAVYYILYVWASLYLVPLVIFC
MdGr52a/1-299          NKIKLAAEKFQYQLQ-QIVNRMTLCGVQMVSDMLYLGNVGTIYMTYMMIYQAPPTLISLF
MdGr52h/1-295          KRIRLSSDAVQLQVQ-LLATRINIYSIQGACCLT-YMNNVTTFYMFYMLWTVIVLWITLV
MdGr52i/1-296          LELRLARDRAQFQVQ-SLGNRINMYQLQGGCCLAYMHTVTVIYMAYMVLYSRVIIIWCLI
MdGr52c/1-291          TRIKFADDRFQLEFR-KLARNINMYEVQGSCVLLYLNSISVIYDAYISLIRLVFTTIALF
MdGr52b/1-292          LAIKFADERYQIDLR-KIAGRINMYEVQGACVLLYLNSISVIYLIYCSAWEDPWIVVWLI
MdGr52d/3-292          STIKFADERYQIDLR-KLARRVNMYEVQGVCVLLYLNSISVIYMMYCTAWEAPWVKVWLT
MdGr52ePSE/5-297       QRIQLSKDYFHFQLH-TLVIRINMYGLQGISATLYLNNVAMIYMNYMAWYMREFYSLWTE
MdGr52g/6-302          MEIRPSSKEAHYALE-QLVKRINMYDMPVLCLFLYLNNVALMYMAYMHWMQELGTMTLVL
MdGr52fPSE/13-309      ENIVRDLD-TQYSVQ-GIVKRINMYDLQMICVIFSLDFLTLIYMSYMSWFSAIALVLGML
DmGr59c/1-297          QDLSLADQERHYFLK-DRLDEMSLFQIQSLSMSLFFSTMGSIYFSVCSISTYWGLLLIAS
DmGr59d/1-296          QAIYLADRKSQSDLQ-ELVENLSAYEGEVVCLVIYLNMLGTSYLLFSISNFGNNLLVIIT
DmGr36c/3-298          RQVSLADQRIQSQLQ-TIMNQMEVFGIQGAMTYGYLSSVGTCYLAYSILTVILAYSWCFF
DmGr36a/4-298          RQAYLADRKLQNQLQ-SIVTQLNVFGIQGIMVYGYIFSVATTYITYSLAAAALVFSWFLF
DmGr36b/1-293          RMVCCYLSEVQSQLQ-SMVGQLDVFGMQGLMAYSYLSIVGTSYMSYSIYPHNTSIIVCIL
AgGr48/2-303           DRTDASDTTLHQELT-EIVRAIVIFQLPVLLMNLFIVIVSRIYFVYILSHRFFNSILYIC
MdGr73/34-322          THFNIASNTLQNALQ-RLISLFVTLQFGIFIMMLFITILCNIYAFLDYYRVYTTFIMYVS
DmGr89a/9-298          ---EEPTNQKEYSWL-RLIQRFVLFQLGIFLLVLFVNIMVNIYAFMSYYHGVTISNNCLV
MdGr74/14-306          KHVDYSEKAVYTNLY-NITKDFVIFQWNILYYIYFVIFLLLNHCIWQYIFIDFTEIMFVF
DmGr93a/12-305         EPIDFADEAIYSELY-HVTNSFRILQWQILFYIYFINICLMLYQYILHF---VVFVSIVM
DmGr93d/6-305          LRFQQRIRALFKEIS-SVVTSLQIFNVHLFLSALLLQVLVVWYKMIIDLDFRIWSFSLLI
DmGr92a/10-306         VYTRVQNRSLYREIY-HTSIMFHLFVPLLFLALIVLLIALIGFNVAVEF-YLNSFIFWIL
DmGr93b/21-311         VDCQAISNYLYDEIH-QVSRSFQLFDLPLFLSLALLAMSMVSYHAILRRFNLWGLVIKLL
DmGr93c/9-306          ARIIVEYRSVYDEIE-RVGRTFHLLELPVLIILLIFATTILSYEVIIRPARKIGMWGLVV
AgGr14/45-321          DVFGQPQSLDYVRLS-ELVTFVDRFSKLILFCCAMFFITVQLFNSFDLKVTTVYFWYSLG
DmGr64b/6-311          TDCAAVHREHYLALK-RLVHLLDAIAPLVLLAFG-NNMSFICFQLFNSFVDFVMLAFWYS
MdGr7CTE/5-204         ---QCNLNSYWETLY-GR----E---PHLSMVIPF------QYWTLPIY---EWLNLT--
MdGr8CTE/9-201         -------QNLNVSNW-EI-----LYGRPYLR----LVIPFQ-YWMLPLL---EWLDLT--
AgGr20/24-311          TDLGSEAFTHFVGLI-ELVERTNIVGPLLIASCAM------YFLCLQTLWYFRYSFTFLI
AgGr18/13-308          IISCPTNFMDYVAVS-ELVQVLDQFGHLILLACAMYFIATQLFNGFQRRANYVYFWYSLL
AgGr17/5-300           EQFHVMGPLDYGRIS-SLVAYMEIMAPIIVCTTALYFIFYQMYNAFQFSISELYFKFSLA
MdGr9CTE/17-285        VDISLAVR-KWHVQC-HQKKHMSDF-WLGVR----FLALTDLLWLYDTD---LVMLSCYF
DmGr64c/9-308          VDIHVRQQRIRCDLL-DLSDLLGIYDLSGLIVLSMYFVCVQIYHSFQSKADELYFWFCLS
DmGr64d/22-317         GDIRIRQNEFWQEIRSDFLDSLLLYDLSGLILVCMYFICVQVYHSFQVKMDELYFWFCLL
AgGr16/18-310          AQVHRGIFTHYRRVL-GLIRHVNHIGVFIVISYALFFICVQLVNNSSFI---VTSYFWYS
AgGr19/1-300           AGYQVVARSDYVMVC-ELLEHVMICSPLLVVSCGLYLICYQLFHLVDRTFIIVTVFTYFS
AgGr21/51-348          QDILIPGETNYVAVC-ELLDDVDAISWTMLISCALYYICLQILHVSKKLVEDAYYGFSLG
MdGr6FI/1-238          ---VPETVEHYVKLC-ELLDCVD---EDLSGIIL-LSCINNLYGRTAFV-----------
DmGr64a/55-351         SYREVCESEHYVKMC-ELLEFVDAMSSLILLSCVLYFVCYQLLNVFNKLINYIYFWYSLL
MdGr4JFI/12-266        ---NYVPDQHHILLC-EFMEKVNHLSAIVLLSSIMYFICNQLLNIFTKLISTVYFWMSLA
DmGr61a/36-336         AQRHVPEARDHIRLC-ELASLVESMSNIVFVSCAVYVICNQALAIFTKLINYVYFWYSLI
AgGr15/15-317          RKYKMTEQQKYRNVC-DLVTTVDHISAITMLSISLFFICVQILNSMNSRVHTVYFWFNLI
MdGr10JIN/27-297       ---FWIERKTYRMLC-HLCEAVDTIAVATLLCLTLYFICNKILKSLQKKAHTLYFWYSLI
DmGr64eNEW/64-349      NDITTVDYINFRNLC-KLCEEVDAIS-----TITLLCFSNNLYFICGKIWHALYFWFSLV
MdGr11/52-335          KRVMPAVFVQYRNVC-ILCEKVDAISMITMVSFSLYFICVQLLKSRNNMVSMVYFYFSLV
DmGr64fNEW/71-368      ASKNMAPSIQYRNIC-ILCDKMDAISLITMVSFSLYFICVQLLRSLNTMAHAVYFYFSLI
MdGr5NI/1-276          ---VLIIGGLSSMFK-RIKRQMEQHKGQAMP---FWCEIRRQYMLICDLVDEAVSGIIML
DmGr5a/45-327          ARLMPEAYTLYRSIV-ELIREVDAVSGIMLISFGLYFICLQLLKSINTMAHAVYFYFSLL
DmGr10b/2-294          ---TYSDLR-RERLL-RIGRRVHMFAWLVAIALIVFFNTATIYLGYTMFGLKMLLTVVIL
AgGr24/5-290           AEDGPAAKSLWLRLS-KLARDTGCYTFTFICLYLFFIITLSIYGLMSQIFGVIGLAVTAF
DmGr63a/95-396         AERGPAAMVLWLRLS-KLTRDTGCYTFVFMSLYLFFIITLSIYGLMSQLFGIIGLTITAL
MdGr3/60-357           AERGPAAMALWLRLS-KLTRDTGCYTFTFLNLYLFFIITLSIYGLMSQLFGIIGLAITAL
GbrGr63a/16-313        AERGPAAMALWLRLS-KLTRDTGCYTFTFLNLYLFFIITLSIYGLMSQLFGVIGLAITAV
GffGr63a/8-305         AERGPAAMALWLRLS-KLTRDTGCYTFTFLNVYLFFIITLSIYGLMSQLFGIIGLAITAV
GpdGr63a/68-369        AERGPAAMALWLRLS-KLTRDTGCYTFTFLNVYLFFIITLSIYGLMSQLFGIIGLAITAV
GmmGr63a/59-358        AERGPAAMALWLRLS-KLTRDTGCYTFTFLNVYLFFIITLSIYGLMSQLFGIIGLAITAV
GaGr63a/13-310         AERGPAAMALWLRLS-KLTRDTGCYTFTFLNVYLFFIITLSIYGLMSQLFGIIGLAITAI
AgGr22/63-360          AKERPAAKHLWVDLS-HMMQQLGAYSYGIYCLVIFFTTIIATYGSLSEIATYVGLFVIVF
MdGr1.1/66-364         SESKPAEKYLWVDLS-HMMQQLGAYSYGMYCLVVFFTTIIATYGSFSEIATYVGLFVIVF
DmGr21aNEW/65-363      SDAKPAQKHLWVDLS-HMMQQLGAYSYGMYCLVIFFTTIIATYGSISEIATYVGLFVIVF
MdGr1.2/66-364         SESKPAQKYLWVDLS-HMMQQLGAYSYGMYCLVVFFTTIIATYGSLSEIATYVGLFVIVF
GbrGr21a1/65-351       SVSKPAQKHLWVDLS-HMMQQLGAYSYGMYCLVVFFTTIVATYGSFSEIATYVGLFVIVL
GffGr21a1/65-362       SDSKPAQKHLWVDLS-HMMQQLGAYSYGMYCLVVFFTTIVATYGSFSEIATYVGLFVIVL
GaGr21a1/72-369        SDSKPAQKHLWVDLS-HMMQQLGAYSYGMYCLVVFFTTIVATYGSFSEIATYVGLFVIVL
GpdGr21a1/65-356       SDSKPARKHLWVDLS-HMMQQLGAYSYGMYCLVVFFTTIVATYGSFSEIATYVGLFVIVL
GmmGr21a1/65-347       SDSKPAQKHLWVDLS-HMMQQLGAYSYGMYCLVVFFTTIVATYGSFSEIATYVGLFVIVL
GffGr21a3/1-137        --------TFSWKSS-QM-----YYA--------F------VFYIVTTL---------VV
GbrGr21a3/64-358       SACCNYIVFLWLNLS-EILQALGAYARTYCTYCLSINITIGAYGALSEIFSYLGLVVLTI
GaGr21a3/64-311        SDCCNYIMLLWLNLS-EILQALGAYARTYCTYCLV-----------------LGLVVLTI
GmmGr21a3/64-354       SDCCNYIMLLWLNLS-EILQALGAYARTYCTYCLSINITIGSYGALSEIFSYLGLVVLTI
GpdGR21a3/64-354       SDCCNYIMLLWLNLS-EILQALGAYARTYCTYCLSINITIGSYGALSEIFSYLGLVVLTI
AgGr23/95-395          SRCCTAAMFLWLNLS-ELLQALGAYARTYSTYCLFVNITVAIYGALSEIFKEIGLIVDTV
GpdGr21a2/80-364       ALCICIPK-TKQILC-NV-----CKNRKILPNFCISNELVSVYGAFAEIISYAGLIVDVV
GbrGR21a2/64-365       ALCCSASIFLWLNLS-ELLQSLGAYAYSTLCIFIFVNIVIAVYGAFAEIISYTGLIVDVI
GffGr21a2/16-298       AKYCSAPIFLWLNLS-ELLQSLGAYAYSTLCIFIFVNIVIAVYGAFAEIISYAGLIVDVV
GaGr21a2/81-382        ALCCSASIFLWLNLS-ELLQSLGAYAYSTLCIFIFVNIVIAVYGAFAEIISYAGLIVDVV
GmmGr21a2/81-382       ALCCSASIFLWLNLS-ELLQSLGAYAYSTLCIFIFVNIVIAVYGAFAEIISYAGLIVDVV
AgGr1/10-306           ---TTINEQLYRHIL-QIIESFCVYGWVLILIFFFLILTDRSFFAIRMY---SMMMTWVF
DmGr77a/24-325         AKIWLALEHVHHQLL-KLHRSICLCAVQAVCFLGFVPLECTIHLFFTYFRSFNYFAIAFL
MdGr72/21-321          VGLKLCKDHFHYMLV-KLSTTYVLYGWQLLSFLMIMECVTQIFIMYFVPKSNPFALMYVI
AgGr30/11-304          YGINDITTRLHTALL-HLTWKTNHYGVLLLIIMLFIQISVILYFDNYDL---VFVGICAV
AgGr32a/11-276         REILDVATTMHMALM-RLARAANHFGVLMLIIVLFIQINMLLLELYHNIVMPYCLWVLFL
AgGr47/23-321          TQLTILKTVLHYHLC-DAIRLVNISSLSLMFHFGFVFLVFGLFTIYNAFIMAIANGAWIA
GffGr58c/1-276         KEIMWLKQELKKMIY-ELVRILQ---MPYLCILLFQSLIAIIFHILRFT---DLDIITVI
GmmGr58c/4-273         KEIMWLKQAESAKLK-KMIYELVILQVPYLCLLLFQSLTAIMFHILRFTHLDIITVIF--
GaGr58c/1-268          ---DVDAIKLKKMIY-ELVRILQ---MPYLCLLLFQSLIAIMFHILRFTLDIITVIFYIV
DmGr9a/1-284           ------SDLDYAHLA-KVTRSLSLFGLSLLLLCL-WIIVCNVYFMVAYLPATLFLFGQVC
MdGr32/12-308          RVL--YGKFLLSRVW-ILVQYIEYFGLPMLILFLGVAITHTINWMYVRSLEGFRFYFILL
MdGr30JOI/12-310       RNLTLHEKFLLSRYW-YLVQLVEYFSLPMLIFFLGLNIIHSINWIYVRTKHPHRVTYIIL
MdGr31/25-323          KNLRLYRKFLVSRLW-YLVQLVEYFALPMLVLFLGINITHIINWIYVKSIHPYRFTYIML
DmGr98b/15-315         SQLALCVALLLGRIW-RLEGDVGYFTPTMLLLFLGLTILHMVNWAYINKDSCCQYERFLV
DmGr98c/13-308         EQLELCVTLLIGRIW-RLVDEIGYFRWSMTLLFLGLTILHVVNWAIIRS---NDCCQLSI
DmGr98d/11-301         RHIELCVALLAGRIW-GLVNEVSYFTLSLTLLFLELTILQIVNWALIKSCQYRRVGTCLL
MdGr33/13-313          VMIEMINRLILNRIL-FFVNRLGYFAWPMLMVFFALNIFNSAYIKHLNQEYVLFRILYMF
MdGr34/7-302           EGILVSHQQLLRQLW-LLVHKINYFALPLGLMFYGVAILFTVNWSYVRSTNQIFRFVYII
MdGr35/11-308          ENLIIVQNQNLNKLW-FLVEKVDYFAATIFLLFIGLCIVYTVNWAYLRVTTQAFRYSYIL
DmGr98a/8-303          DELSIRRLAIHNSLW-QAIRCLEYFQLSLITLLMFIDTSALPYWLYLSRQHYVATVECIK
MdGr20/9-307           RTTDILNIDIHNLLV-TNVNHIEYFNWSLPMLILFTEIVLTSYWMYYITLSRLYGYSSII
MdGr21/9-305           RHTEILHVDIHYLLI-SNVNNLEYFAWSLPMLILFSEIVLTSYWIYFSVKINLYFQLYIV
AgGr43/7-300           DTFPLNRRVIHENVA-KLAEFINAYSTQIIAIVTFVNTLFG-FFIVTKLDLICRYAFECI
MdGr41/1-286           QVHPFQLKRIYQQMH-GISLKCSLYGPKVFLANIGCDFTLCCYLIITNI---WGTILIIT
AgGr12/7-301           ---VYTARDRYGAAV-NLVNEINIFS-ELLLVMLVVQLCCQYFILFCSTVPIVTGLTVLW
DmGr97a/28-319         HGIKPYYRELADLLD-ELARKYGFTDWSMVLSMLLLGITMGCYNQYLAIFLAIVLVVFLA
DmGr94a/8-308          EAQTKYYRALADELD-QLYRLIYYLTPMSLSMILHLGITVGFYSLYYAILGSLINLVFLS
MdGr75a/2-293          KLIELSDKEKYTQIC-YYTLAYMLNSLPLLCSLLLFGITAGCFQQYYAIFDAMTNGVFLA
MdGr75b/7-294          ANFNLADTQKYTLIC-GYTLRYVINSVAIMATLLLFAITGGLFQEYNALFDALTNGVFLS
AgGr7/1-287            ESLAVIVDGTYLTLW-HASKDLNCCVYSQLANLLFIQCTCDLYSLYALLLDDIFAYILIV
DmGr59f/26-325         EGLPRISEMHHANLI-DFTKAVNTFQYSILLLFVFLNFNLVLFLVYQGITKWVCMLLWLA
MdGr71/38-326          QQLKSFQESLYAKLE-QFTRDVNAFSYSIILVYVFINISINIFLLFKYLAWTAYSVVWTC
GbrGr59f2/9-300        EQTHVQRKGLYADME-DYIKHLNTFSISILLRFMLSSLSFYIFYIYKYLEDIWAAFSIIE
GffGr59f2/36-339       DQIDVQQKGLYSDMD-EYTKHLNTFAITILLYFL-SSVNGISFYIFCVYFVWMAYAIVIC
GmmGr59f2/35-304       DQVNVQQKRLYSDMD-EYTKRLNTFSISILLYFM-SSVNGISFYIFCVY---KYAIEWFI
GaGr59f2/28-324        DQLNVQQKGLYSDID-EYTKHLNTFSISILL---YFMSSYAIEWAETEFIWMAYAIVEIC
GpdGr59f2/4-300        DQVNVQKKGLYSDID-EYTKHLNTFSISILL---YFMSSYAIEWAETEFIWMAYAIVEIC
GbrGr59f1/19-315       TEQDVQQRGLYADME-EFTKHSNAFAIPILLFFMLKSLSFYIFNIYKYLYIVLYAVVEIC
GaGr59f1/67-370        EQTNVQRRGLYADMD-AYTKHLNVFAVPLLLVFMLKSLSFYIFTLYKWTYAVTSYAIIIC
GffGr59f1/49-348       TEHNVQQRGLYADMD-AYNKHLNTFALPLLLLFMLKSLSFYIFTLYKWIWTVVSYGIIIC
GmmGr59f1/34-336       EQTNVQQRGLYADMD-AYTKHLNAFAVPLLLFFMLKSLSFYIFTLYKWIYTVISYAIIIC
GpdGr59f1/62-362       EQTNVQQRGLSADMD-AYTKHLNAFAIPLLLFFMLKSLSFYIFTLYKWIYTVISYAIIIC
MdGr70/25-325          LKYTMPHNKINADLY-GVLTAIVIFRIVLVLNFLFVVLTIEFFSLYKYFILVIFKFVWLF
DmGr59e/6-300          QRPGSALMYTCNLIE-QVHSQFLRFGLYLVLNLLLVSICVELYLIFNFFWEESVLLVYLW
MdGr65/12-312          VNLLRKFK-FFKEYN-ALIHRLNVFNVVSSASMFYFAILTNMGFLVCSKKEYVFIAFFTL
DmGr47bNEW/8-301       LHQEVHEREMSKRCS-FLLAELNVFGFAAAAGIFFTIMTCFVYVICQKLPEYVYMLLHVA
AgGr32b/10-282         ARFSSRLDLLHVRTV-QT-GSLSKFGIVIILIVIFASVNIELLEFYQSITPTFMKFLYAA
AgGr29/12-312          EGIRLTRDLLQLQLL-QIVRRTNEYGRLVIMILLFIYLNTELLQLYQGV---AFTFDVVL
AgGr31/11-302          E--RDDEQLLQLKLV-QIFHTNGEYGLLLIVVLLFIFLNTELLQLYQGITFDGAKLTNSA
AgGr45/25-326          LQLAAYESRIHGQLL-KAIGLLNCFGVQNTILLLFVTLVELGYNTCMMSSTELETVYWVV
AgGr46/19-307          VELAKPPDMLWLGQW-ATPAELLTF-WEVLSTLSFIS----TFRILRICTHKGSLVRCVS
DmGr57a/12-301         QLLVQELRSMIQELH-YLIQEINVYALSLWAAMALAMSTSELYILFGQSRMLGYLALVMI
MdGr66/8-307           LQAKLVERDLVEQYH-DCIRLTNIFAKSLIIIMLFTLTTSELYLIFGGLSSALIYFVLLG
AgGr5/47-335           EHHEFLAGALYSDLF-QASVALNAYGRTYLIIYCYIHILSNSYWVVFWLAGIISRLIC-R
AgGr42/8-309           RICVLMNHAIYSNLC-DAIGIFCIFAWQPMMFCAIVTVVFSILTIGHMLPIVLALALITI
AgGr8/1-299            IELQICGYEGFARVE-RLLELLNAFGYSLAIIKLNIYILTDTYWIVHGF---MSGKVFLE
AgGr35/29-325          VEQAVGEEEISDDLQ-VLTIDLGYFGPLFLTVYTFSVTTIQSYYCYLHLLS-IETLVLIL
AgGr28/11-308          RTAHRAVRHLYLQLD-HCVQLMTSYEVAIVT---FLAINVTSLLLLEIYIYIVSNVMWLA
AgGr26/16-316          LASDYAHLRTHLRLA-QLLEQANCFGVLIVFTTTFVVLSLQFFEIYRATYLLVYTVLWIV
AgGr27/12-315          ARYDCAELRTHLKLG-DLTGRVVRFGPLIVCTVLFVVLNLELFNVYKATFRLVHTLLWIG
AgGr25/1-283           YEMVDLRKHGFDRKR-TLIVLVSTFGIALLAVLGLLHLVATSYFLMVEL---WIQALWLF
DmGr43aNEW/1-299       SSSTLPSEDSHESLG-KCVHLLSSFGIAVLFILVLLHLVATAYFLFLELGYLWVQMLWIC
MdGr12/2-295           SFLQAPEKECHESLG-KCVELVSSYGMAVLFILLFLHLVATSYFLFMEFGFSWLQVMWIT
MdGr13/1-292           RTSSESYQETHESLG-KCVKLVSYYGMAILIILVFLHLLATAYFLLIELGYVWLQVMWII
AgGr11/4-300           ---RHPAQERFELYA-SQLRQIDCFSMPLTMIVLLIEMVYLVFDIYAVLNLEIDYVQWLW
AgGr9j/34-332          TQMCVEHVDRFQRYY-LLIDSVNCFSVPVTHTLLVLERTVAAYDVFENLRL-LYRQVWEI
AgGr9l/27-318          LQLNVEHQKRFEYYY-ELIECINCFAIPLIHVLLLLERTVAAYDVYDNYWDKLFRQIWMI
AgGr9n/4-290           EQLELEQHHRYDRYS-RLIGEVDCYSFPVVLVLLMLQLIYLAEHLYSTIFYSLFGQVWTM
AgGr10/4-291           ---ELEQHHRYDRYS-RQIGEVDCYSFPVVLVLLMLQLIYLAEHLYSTIFYSLFSQVWTV
AgGr9k/21-318          FHH-----AKFERYV-MLIEQINCFSLPIVTMLA-LGMVELAYLVFECFYNGFTDWAFQF
AgGr9m/29-318          FL-DFEQLERFRQYI-AQIERINCLSAPLLGMLL-QALIELAYFMYEWFYVSVQQWITQF
AgGr9h/2-301           KDLKLPLAMYFKLID-RITVLINIYGSFVVFHCMYLFESASIWFSFLSASN-LMLVSYIL
AgGr9d/6-297           ARE-----VIHNRTA-FARNHLSYFGPMLAVFCTSLEVAICLLAIVNSMFYIVVVVLWPL
AgGr9b/31-330          CSAGNQEDTMYCKIA-VVSDHLGYFGLIILMHCSCFEAAICILDMYDLLLLYLVYIIWPL
AgGr9a/6-292           QLESIDRVTTYNSIAAVLGDHLCYFGPLVLLHCS-------CLEAAICIMSIVANILWPL
AgGr9c/4-293           QLESIDGVSMYNSITNVLRNNLTYFGPIILLVCL-CILDVNSYLARKNR---MVILANIL
AgGr9g/3-290           SHIIALERQVYDRVTIDVRKDLSYYGPIVLL----FSCMIGLESAVKMITILILGCLWLL
AgGr9i/3-300           EQLAIAPEDVYDRVTIHVRKDLSYCGPIVVL---FSLFVLECAISLVDLSLIAVGALWLL
AgGr9e/3-299           AHLTLDERKTYERVC-RAARSFFYTGPVIATFCTMFEGSLKLYHVYDVFMLNVIECMWLC
AgGr9f/3-295           AKLTLETRRTYDRVC-TRAQPFYYCGPVVATFCPIFEGSLKLFHAYDVFLLSASEWLWLS
GffGr32a/3-286         TTTTSSHTQMYRKLL-RIHNFISYCTFILLFYVGFFAIASKTYYIFVWISKVSLSFIIVV
GaGr32a/22-275         ATTSNILAQMYRKLL-RIHKFVSYCTYILLFYVGFFSITSNTYYIFVWI---ISRSEVLL
GmmGr32a/24-309        ATAQISSNQMYRKLL-RIHKFISYCTFILLFYVGFFSITSKTYYIFVWISEVSLSFIILV
GpdGr32a/24-285        ATANQISSQMYRKLL-RIHKFISYCTFILLFYVGFFSITSKTYSIFVWISEVSLSFIILV
DmGr68a/1-299          DT-GHMENNLIEVLC-KFTENINVAGVSLLFYFGFYTVTNQSYLAFATLDTIGLSCIWVL
MdGr14/20-317          NGYSFPEDRMYNKLL-RLYKSVNSCSLILVVYMGFYSITTTTYNLFVQILEMNILQICFA
DmGr32aNEW/45-344      NGYHFPEDRMHNKLL-RIYKGINCCNLILVSFLGFYTVTTNCYNLFVQINILQWCFAWLC
MdGr15a/4-295          EDIFPDTDALVHTIG-EIIQVVSVHGISLLLCMV-VTINESIWNFFQMMLASLIEFLMSM
MdGr15b/4-291          EMMTDLRHNLYDDIT-YAWQDVNVYGIAILF---ITLINESIWDVYELAFNQLQTTMWMV
MdGr15c/1-291          CRMELMAKKKLIDLC-ER--ELGRFGPVFLVIVTVFSAPSGPFYFISIIRFDWVLAVGMY
MdGr15d/1-290          HRLGKNRNESRKKLL-DFQNELSRFGIILLVILAFMVFSAPFYFISVTLFEYNWAFVCVF
DmGr39aC/8-300         KNI-----KYNQVIW-LSYTEINCFGLLLLLVTGLLITPSGPFYLVSTIRFRWQFSLMIL
DmGr39aD/1-293         CQG-----GRQQILK-LCGGELNCFGLLMLPIVALLMAPSGPFFLISTVECLIMLLTSST
DmGr39aB/7-296         NAIPNRLREMHDRLM-LLNDEISVYGFIAWLSWMSLDVTGVIYLTMVIQIVLITNVVWLS
DmGr39aA/1-300         EHLGVAGCRTHDEIL-LLQRELIVYGGVILFLFIYVMQCILIFYISNLESSNVLIFCWLA
GffGr33a/1-298         EQISLESRKLFDSVL-SLSVLTNEYGPHCVPYMSFVITIFCIFFQIKIYLLDYIVFMYLL
GmmGr33a/17-302        EQIESSTKKMFDSVL-SLSVLTNEYGPHCVPYMSFVITIFCIFFQIKIYIVFIYFIWSFV
GpdGr33a/22-306        DQISNKRHHRREEHD-YNEDSMKTYGPHCVPYMSFVITIFCIFFQIKIYLLDYIVFMYFI
GaGr33a/1-253          EQIAITTSKLFDSVL-SLSVLTNEYGPHCVPYMSFVITIFCIFFQIKIYLLDYIVFMYFI
MdGr38NTE/2-284        EKITIPDDKLHDKIL-SLSVITNEYGPQSVPYMAFVITIFGIFLLTKVFLLDYVIILFMV
DmGr33aNEW/1-297       EKIQEGQQKLHDKIL-ALSVITNEFGPQCVPYMA-ACFVVSIFGIFLETLLDYMTYLYVI
AgGr41/17-318          EVISVLQLRLHDKLS-DISTNCSCFGFSVGTSVWFAYYTSTLFQVFITMMFYHYNETEII
AgGr38/10-310          RKQDPKQTQIFDKIS-DLADKGSYYGIQIMVSIAYMFYTFAFTLVIRSVMFAYNVFIVAF
AgGr37f/10-298         PLISEKEQILHDKLN-DVVELVNCFSVQGKRIGIL------VHKAINCS---SSSAVI--
AgGr37a/15-300         FRMSEKEQILHDKLN-DVVELVNCFSVQGKRIGIL------VHKAINCS---SSSAVI--
AgGr37c/8-289          FGMSEKEQILHDKLN-DVVELVNCFSVQGKRIGIL------VHKAINCS---SSSAVI--
AgGr37e/7-287          FRMSEKEQILHDKLN-DVVELVNCFSVQGKRIGIL------VHKAINCS---SSSAVI--
AgGr37b/7-286          FRMSEKEQILHDKLN-DVVELVNCFSVQGKRIGIL------VHKAINCS---SSSAVI--
AgGr37d/5-287          FRMSEKEQILHDKLN-DVVELVNCFSVQGKRIGIL------VHKAINCS---SSSAVI--
AgGr34/6-305           EEEGCGIDYRYNDLY-DICKLLDYFGLLFLLTFTFIVTTIQLYYSYTILYWFNGFTIWVC
AgGr39/6-303           VSLPLSENMIYMKLG-TAVQVYNCFFIHIFYIIAFLNLVS-CFTIIHVYSSYVDPIMILS
AgGr40/5-301           REKEVGGIDIHERLS-ETIVDFNCFALQILLMMAYLFSIFGLIHAFSQVESHMNNMVYGC
AgGr44/2-305           KQLYVRSKDARCRIV-ACCTETHLYQQMLLSCSFMFIVTQLLYLHYRTRSFAHETFTCLL
AgGr6/30-329           QQTAIHRRAMQNLLK-DLTGEVSRFGWQLFAVITFICTTIDGYWMYASLLYKVESFLCVL
MdGr76/28-314          TRYKCSEDHIYVNLS-DCVDLLLIFAWHLVSLTSFGVITIQGYNLFAAL---TVTIGWIF
DmGr23aB/6-293         LQLQQAHRRRYNDLH-YLFVRINYFGGSLLTIIIFAIFVSNSYWLFVDIPWRIYAILLNL
MdGr18/3-297           SNAQLNARLIYLRIW-EMFKSLNAFGWSILYLFIFFDIVCNCYWTFTAGQVFHKYVFNIS
DmGr23aA/3-289         LSMECLQ-TTYERIF-ECYETFSCYGWGMLGLHLSFQFVTNAYWMIMGI---VRSLIFGI
MdGr19FIX/42-336       QALESYEYLIYDEIY-ILHSIYNIFGVSLVGILTVLDIIIHVYWSLLTIYYESYFIAILL
DmGr39b/1-280          QNVCSLEFQSHMQLH-YLFTHFNLFGWSILGTYVFSDSTVNIYWTQQVLYEYLYATFSFV
MdGr40/8-309           QDIQQPQRNIHNLLC-DICNTIEYFTYPLLAIIAFLFILFDDFYILEVKEFFAFFITQMF
DmGr28a/11-312         QDISTPMKNIHNLLC-DICQTIEYFTYPLLGIIAFLFILFDDFYILEAIEFFAFFLMQLI
AgGr33/13-312          KHLSMPDVEIQDALC-EACSYAEYFTIQMLTIVTFLIIVFNSYYVLDALGQFAMFFLCAM
MdGr39fPSE/18-319      KNLTIVSKEIHQLIC-EAASTANYFTYQLLTIISFLIIVFDAYYVLETLVEFVTFFSCMI
MdGr39g/15-315         KNLTIVSKEIHQLIC-EAASTANYFTYQLLTIISFLIIVFDAYYVLETLVEFVTFFSCMI
DmGr28bA/19-318        KNLTIVTKEIHHLIC-EAAATANYFTYQLLTIISFLIIVFDAYYVLETLVEFVTFFSCMI
DmGr28bE/11-305        KNLTIVTKEIHHLIC-EAAATANYFTYQLLTIISFLIIVFDAYYVLETLVEFVTFFSCMI
MdGr39e/31-331         KNLTIVSKEIHQLIC-EAASTANYFTYQLLTIISFLIIVFDAYYVLETLVEFVTFFSCMI
GbrGr28bD/12-311       KNLTIASKEIHQLIC-EAASTANYFTYQLLTIISFLIIVFDAYYVLETLIEFVTFFSCMI
GpdGr28bD/12-307       KTITMVSKEIHQLIC-EAASTANYFTYQLLTIISFLIIVFDAYYVLETLIEFVTFFSCMM
GffGr28bD/12-265       KNLTIVSKEIHQLIC-EAASTANYFTYQLLTIISFLIIVFDAYYVLETLIEFVTFFSCMI
GmmGr28bD/12-311       KNLTMVSKEIHQLIC-EAASTANYFTYQLLTIISFLIIVFDAYYVLETLIEFVTFFSCMM
GaGr28bD/1-285         QCLTMVSKEIHQLIC-EAASTANYFTYQLLTIISFLIIVFDAYYVLETLIEFVTFFSCMM
MdGr39a/20-319         KNLTIVSKEIHQLIC-EAASTANYFTYQLLTIISFLIIVFDAYYVLETLVEFVTFFSCMI
DmGr28bD/13-310        KNLTIVTKEIHHLIC-EAAATANYFTYQLLTIISFLIIVFDAYYVLETLVEFVTFFSCMI
GbrGr28bC/16-267       ---------TIISCC-DCTKVFNFYTIENFTICN------------------NSKIMI--
GffGr28bC/24-323       QNLTIASKEIHQLIC-EAASMANYFTCQLLTIIAFLIIVFDAYYVLETLIEFVTFFSCMI
GmmGr28bC/25-314       LQCTVASKEIHQLIC-EASSMANYFSCQLLTIISFLIIVFDAYYVLETLIEFVTFFSCMI
GaGr28bC/25-326        QNLTIASKEIHQLIC-EAASMANYFNCQLLTIISFSIIVFDAYYVLETLIEFVTFFSCMI
GpdGr28bC/25-326       QNLTIASKEIHQLIC-EAASMANYFTCQLLTIISFLIIVFDAYYVLETLIEFVTFFSCMI
MdGr39c/25-325         KNLTIVSKEIHQLIC-EAASTANYFTYQLLTIISFLIIVFDAYYVLETLVEFVTFFSCMI
MdGr39d/24-324         KNLTIVSKEIHQLIC-EAASTANYFTYQLLTIISFLIIVFDAYYVLETLVEFVTFFSCMI
DmGr28bC/37-337        KNLTIVTKEIHHLIC-EAAATANYFTYQLLTIISFLIIVFDAYYVLETLVEFVTFFSCMI
GbrGr28bB/13-311       SK-HFITSYNILILC-RTNNSLQCFCRAVRKILFQSTHTVGIFFSFEFFQVLFNTSAFVV
DmGr28bB/12-313        KNLTIVTKEIHHLIC-EAAATANYFTYQLLTIISFLIIVFDAYYVLETLVEFVTFFSCMI
GmmGr28bB/13-264       S--------VLCIVA-EL--------IDVLIPRLFSTMPTD-----------TWPIREML
MdGr39b/15-316         KNLTIVSKEIHQLIC-EAASTANYFTYQLLTIISFLIIVFDAYYVLETLVEFVTFFSCMI
GffGr28bB/13-313       KNLTIVSKEIHQLIC-EAASTANYFTYQLLTIISFLIIVFDAYYVLETLIEFVTFFSCMI
GaGr28bB/13-269        KNLTMVSKEIHQLIC-EAASTANYFTYQLLTIISFLIIVFDAYYVLETLIEFVTFFSCMM
GpdGr28bB/13-270       SIGTMVSKEIHQLIC-EAASTANYFTYQLLTIISFLIIVFDAYYVLETLIEFVTFFSCMM
MdGr29a/12-308         LQSFICNVKRYEDIF-EMSHSLSSMPISPLVVFIYIKILSDCYWAYWVNFKIIFECSLLL
MdGr29bPSE/7-299       LQSFIRSDKQYDDIH-ELTHLVASMPLSILAIFVYIKILSDCYWSYWMIFEIIFECSLLL
MdGr29c/5-294          QQYFIYNDKVYEDIY-ETSVLVSSMPVSILAIFVYVKILSDCYWSYWVIFELIFECSLLL
DmGr8a/4-303           MGLRLVQKRIYSHVY-DMLKCFQAFNFSILAVLLNIRIAVDCYFMYYSIYYLIVPALLFI
MdGr26PC/4-264         RLMKLSEKRIYLSIY-ELYDNFQSCGLSIIAVVTFVRILVNTYFSYYNF---DYGTLLLL
MdGr25CTE/4-263        QLLKLLEKYMYQRIY-EMYEYFQSCSLSIVAVLLYFRILVDTYFAYYSHWE-KYATILLM
MdGr23CTE/4-267        HLMRIVEKRVYQRIY-EMYDHFQSFGVSIVAVLLYIRIVVDCYFCYFNVRLKMGVYLV-L
MdGr27/4-300           RKLNLHSKQSYQLTF-EMFLHFHSFGFSMVAVILYVRIVVNTYFSYYSDWEY-YGFILLI
MdGr22PC/4-268         SLLKISEKMHFQLIY-EMYANFQSFGFSIVTVLLYVRVLVDSYFGYYNVERYVMEIIMLI
MdGr24CTE/4-271        GLMKMAEKKTYELIY-EMYEHFQSFGFSMLAVPLYVRVLVDSYFGY--------------
MdGr28/4-293           SLMECFLRKTYQLIY-DMYEQFQSFGFSIIAVLLYVRVLVDSYFGYYSVWNPIELVL-LI
MdGr17/4-296           QQVETLEYELYSSIY-EAFHCLNEFGQASMFAVTYLDCTCHIYWCLLALLFPSASIVLII
DmGr2a/10-310          VALAAMDRLVYQRVW-ALVALLNCYGLSMLMQVGFLAITSNCYWMFLNFLQIVASGVWSA
MdGr16/1-300           NEITDMKKDLYNRLF-LLTEIFNYFGVSMLINLGFISITSNCYWIFINFLQIAGSTVWFI
GbrGr2a/1-278          SDITITTQYIFSPKH-QQQLNAE---SQMNKLVV-VRNIYDRLYMESVI---ACSAIWSV
GffGr2a/3-298          NLTNIENSNIYDRLH-SQSVVVNCFGVSMLINVGFISITSNCYWIFINFLQIACSAIWSV
GmmGr2a/1-283          ---SPLTKNIYDRLH-SQSVVINCFGVSMLINVGFISITSNCYWIFINFDFLACSAIWSV
GaGr2a/1-298           DEVTPLTKNIYDRLH-SQSVVINCFGVSMLVNVGFISITSNCYWIFINFDFLACSAIWSI
GpdGr2a/1-298          DEVSPLTKNIYDRLH-SQSVVINCFGVSMLINVGFISITSNCYWIFINFDFLACSAIWSI
AgGr2/20-317           PAERLDNKRTHDELC-EIGKVVNMYSVQMLVAMAFVAITAEFYFLYCSLEVFLLGLAYIV
MdGr37/19-320          DNIELKSSQLHNDLC-MLAVDLNLWAFPILALMGFFIITAQLYFFYCSNSNLAITIIYLF
GffGr66a/3-91          VMVSLAWH----------YTQ---------------EIII-LTYAYLHN---------EI
GaGr66a/13-163         FVIL-----AFHCYFMVV---V----NRS--AFHLLLFEVI------ML---Q-------
GmmGr66a/13-155        GIFL-----ALHCYVMVV---L----NGS--ALHLFLFEII------IL---Q-------
GpdGr66a/1-135         GIFL-----ALHCCVMVV---V----NGS--ALHLFLFEII------IL---Q-------
MdGr36/7-305           EDMRVEDKQLHDEIC-EIGKKLNLWSYSILVLMAFLIFTAQLYFLYCATKNALITATFLL
DmGr66aNEW/11-308      EELNMVHEQVHDEIC-EIGKALNLWSYPILSLMAFLIFTAQLYFLYCATFRSNPFITVIV
                                                                                   

MdGr68/5-305           LFYWDTT-LTMKAIDGILSSFLKMITQFHQYL-ACHKLQFIYGLFPLNKATC-FR-YFFF
MdGr69/1-287           ANIVMIFYNICESLQRMVNQRDT----LVLSG-RIKKVALCKHIFKIFIPST-IG-----
AgGr3/8-309            VPTPVIIGFLMHAAKKHQLEEMVKLRFFLHQL-LRNRIKLAKDIFDYDYTLI-RT-LVIV
AgGr4/23-320           PSTIVLLLSSCLGVA-----FRKIIYRFGLQI-AQQRIRLAHGLFEINYSLL--K-MFGT
AgGr36/11-287          YIIMIGL-I----VEDIVGL-KRKLIWFSQQI-LFRRPKLRCIFYAYDWKTI-YN-MFGF
DmGr58c/6-304          FLTVEIV-MIFEINRGL---RKLEFSLLKLQL-NPKRVRRIVGLFDLSNLTV-HN-MTRS
AgGr13/4-302           YGMAQLI-AECY---AISEKFHATINTFLLSL-NHSMLKIIAGMFTMDFELL-TG-MLAA
DmGr85a/14-311         TCILMLS-LLVNSMTSL---LERSIEWLSLQL-TWQHTHVIFGVFRINRSLA-FR-SASL
AgGr50/6-301           YRSVQIFYTLVQDLENALRNGDRAIELLTIEY-LNRDYAIIKGLFTIDNTML-FG-IVAS
AgGr49a/48-306         --------------------ERC-IESFAIEL-LHEDFKINCGMYDVDYTLM-FS-MIAT
AgGr49b/1-295          FEAVQFY-YIVSASSEVRKHERC-IESFAIEL-LHEDFKINCGMYDVDYTLM-FS-MIAT
AgGr51/22-324          YQCVQLY-LLVLIPSVYTDHQERLIEVLMVDC-MQRNNAINYGMYAMNRALL-FG-MIAT
AgGr52/25-321          LYLVQLY-YMMSIPSQYTERERM-LDFITLDY-MQRDYDVNYGLYDINRALL-FG-TIAT
MdGr50/22-315          LHMYLYF-MICE---RVMNTEEAELEKVTLSC-CLNNPDIMFGMVPINLGSV-FS-ITAQ
MdGr49/1-292           LHMYLYF-MICE---WVMATEQEELEKVTLSC-CLNTAEIIFGMFPINLASI-FS-IIAQ
MdGr46/1-295           CILVHMY-LYFMICEWVMCTEEEELEKVNLSC-CLNSAEIIFGMVAINVGSL-FS-IIAQ
MdGr47/1-292           LHMYLYF-MICE---WVMTSEEE-IKKVSLSC-CIYTAEIIFGMVPINLRAL-FS-IIAQ
MdGr54/9-300           IHWYSYF-TIGQ---RMEETYERELEMLIMSR-SLNTAEVIVGI-NLNWSSL-FA-ILAQ
MdGr60/1-302           LLLVHLY-SYYTICHRVERTERD-IEMLVWSQ-RLHGSTIIAGI-AINWSSL-FC-ILAQ
MdGr62PSE/3-241        WVL------LCL----------------SISV-----------XIAINWSSL-FC-ILAQ
MdGr53/9-305           WLLLHWY-IYVMLCDRVESAQRE-IELIVFSR-CLRWPGTICQLIDINRGYL-FC-CLAQ
MdGr59PSE/2-287        WS-IGIFTLCLVKIW--RQQQNE-IELLVYSR-SLHDGTVFCQLIQVNWSSL-FC-ILAQ
MdGr63PSE/2-291        LLLVHWY-IYFKLGQDMEATQKE-IELLVYSR-SLHEPTVFCQLIQVNWSSL-FC-ILAQ
MdGr56/2-291           WYI------YFMLCQRMETTKKE-IELLVFNR-SLNESSVFCQLIRVNWNSL-FC-ILAQ
MdGr58/14-306          LLLIHWY-IYFMLCQHMETTHIE-IELLIYSR-SLHESSVFCHLIKVNWSSL-FC-ILAQ
MdGr61PSE/2-284        ANAVHLFYALPKGGD--HHXEKE-FERLVFCR-CLNPASVFCGIIDINWSSL-FC-ILAQ
MdGr55/2-298           FLLLHWY-IYFMLCQKVETTSGKQLELLVFCR-SLHQASVFCGIIDINWSSL-FC-ILAQ
MdGr57PSE/6-302        FLLVHWY-IYFMLCQEVETTEKE-FELLIFSR-CLHQPAVFCGIIDINWSSL-FC-ISAQ
MdGr64/1-292           FLLVHWY-IYFMLCQEVQTTDRE-LELLVFSH-CLHQPTVFCGILDINWSSL-FC-ILAQ
MdGr43/2-292           AFLFDIY-LSIICCEKIQGK----ILNYLLKL-SISRFSFIYGMFDLKKPLA-FM-ILAT
MdGr44a/5-300          FNNIDLY-LIID---MTSQHERQ-CEEFAIYI-CNRKLNLLAGALNMDRKSW-FS-MMSR
MdGr45b/5-297          FNNFDLY-LMIDMTSQY---ERQ-CEEFAIYI-CNRKLNLLAGALNMDRKSW-FS-MMSR
MdGr45a/8-299          FHTLDLY-IMGDMNSYS-------CEEFAIYI-CNRKLNLLAGALNMDRKSW-FS-MMSR
MdGr44b/12-303         YFFLDLY-IMCDMTSDLLKGEKA-CEEFAIYI-CNRKLNLLAGALNMDRKSW-FS-MMSR
MdGr45c/9-301          CYILYLY-ITDYMSEMTSSSEKA-CEEFAIYI-CNRKLNLLAGALNMDRKSW-FS-MMSR
DmGr59a/1-296          YWVFDFF-LICDLVS-----SNE-LSSYLIYE-SSTRLDLVCGLYRVNKRKW-LQ-MVGS
DmGr59b/5-292          YHVLDYY-LIDNMCD--VAVTKE-ISSYVIYA-NSTKLQLSCGLFQANRSMW-FA-MISS
DmGr58b/2-305          FNFWGTM-ALMEMLDSVVTSQRE-LDVFTMQL-RQNRLVYICGIVELDKPAC-LS-YIGS
DmGr58a/2-294          SHYWSAV-LLMNVVDDVTRRHLQ-LELFSDHL-RCHPSTYVCGLFIFNKQTS-LA-YFFY
MdGr42/6-304           IFYIDTY-IVTMICDQIENELEETLENVSLSL-ITFDGRFICGLFYLDRHLT-FL-TAAT
DmGr10a/11-314         GFYIDTY-IVALINEHIKLETRE-IEHLSLEL-LNYQPPMLCGLLHLDRRLV-YL-IAVT
DmGr47a/4-285          YIFMNLF--LGT---DIFST----LSMFALKL-ALHPKRVLLNVFTFDRKLT-LT-LLAK
MdGr67/8-308           LTLQAAF--INMGEIYVLNDLDNVMDMFSLHL-CVRAPQALCGFFDFDMRIA-IK-FLQA
DmGr22f/10-305         INFWDFW-LVCDLAGKCGDQERS-LNEFAWLC-THRKFRFLCGLFSINHNMG-FQ-MIIT
DmGr22b/12-309         INIWDFW-LCIAACDLTEKAEMS-VNEFAWLC-SHRKFRFLCGLFSMNCRMG-FK-MIIT
DmGr22cNEW/8-306       LLVWNLW-LSIAASDLAENAERS-VNEFALLC-GHCQFNFVCGLFTINYKMG-FQ-MIIT
DmGr22a/10-306         INFWDLW-QFCDLAEST---ERR-VAEFTLFC-SHRRLKVHLGLLDINYEMG-FR-MIIT
DmGr22d/12-311         IANMDFW-LSMKVCDLLQKTEIS-ISDFALYC-SHRRFKFHCGLFHVNREMG-FK-MFVA
DmGr22e/9-305          INMLDFW-LICELAERT---ERS-ITDFALFC-SHRRLRFHCGLFYVNYEMG-FR-MAIT
MdGr48PSE/1-296        YYAYMLIDLVLRYMDAIAQLEES-VKLFSLKM-AAFPVSRLLYLFDVTRPMV-FA-TITS
MdGr51PSE/1-293        YYAYMIIDLYIDIIDRPAQLEES-VELFSLKM-AAFPASRLLYLFDITRPMV-FA-TITS
MdGr52k/15-318         FTFGVIYADLLIFRFGLVDLEES-FKNFSLQL-AKFPIEMLVGLFKFNRAMV-FS-IFGS
MdGr52j/1-292          YYM------DIQMSRQIEEQEES-FKNFSLQL-AKFPIEMLVGLFKFNRAMV-FS-IFGS
MdGr52a/1-299          VYYLRQFAFSVF---DLEERLENSFKNFSLQL-AKFPIEMLVGLFKFNRAMV-FS-IFGS
MdGr52h/1-295          SYNLKMF-LYSMFDY--VDFEES-FKNFSLQL-AKFPIEMLVGLFKFNRAMV-FS-IFGS
MdGr52i/1-296          FFHLKIF--FQSMFD--FVDEES-FKNFSLQL-AKFPIEMLVGLFKFNRAMV-FS-IFGS
MdGr52c/1-291          LYFLNVF-LFTMLEY--QDLEES-FKNFSLQL-AKFPIEMLVGLFKFNRAMV-FS-IFGS
MdGr52b/1-292          MYYVGIF-LYSMLSF--QDLEES-FKNFSLQL-AKFPIEMLVGLFKFNRAMV-FS-IFGS
MdGr52d/3-292          MYFLAIL-LYAMLGF--EDLLEESFKNFSLQL-AKFPIEMLVGLFKFNRAMV-FS-IFGS
MdGr52ePSE/5-297       VTVMICYYVICFGCMVL---VETVFKNFSLQL-AKFPIEMLVGLFKFNRAMV-FS-IFGS
MdGr52g/6-302          SYHLKLF-LKCMFGV--HDNLEESFKNFSLQL-AKFPIEMLVGLFKFNRAMV-FS-IFGS
MdGr52fPSE/13-309      FYHVDVK--NCTICMFRVRDEEG-FKNFSLQL-AKFPIEMLVGLFKFNRAMV-FS-IFGS
DmGr59c/1-297          FYMWLSVNIIRDQQDEL---EAA-FENFQLQL-ASNRHEFVMGLFKMERGRL-IA-MLSS
DmGr59d/1-296          LCGIVYFVFYVVDCWNVLDALEMVFENFALNL-VRNPLKLMYGLFEFGRGTS-FA-VFNS
DmGr36c/3-298          YYLMLNLSVMLH-----VQDEEA-FENLNLQL-IRNPLKIVVKLYDVTRSNT-MA-MFGN
DmGr36a/4-298          YYTSAILNLFVMLKL--FDDLEQSFESIQLQL-IRNPLKIVLDIFTITRSSS-AA-MIGS
DmGr36b/1-293          ITLLDAL-VNCNNMLRVLDHEES-FESLQLQL-ARNPLKIVMGMFPITRGST-AA-MCAS
AgGr48/2-303           FEAVQCF-LLALGSSVIAQEERS-IELFTLAV-LTTDARIIGGMYVLNMAFV-FS-LATT
MdGr73/34-322          VSLYSII-LMAYLCD--RSQ----VESS-----VLWPEKFILNLFILHNEFA-LF-LLAY
DmGr89a/9-298          LAIYAVI-LAAHLCQVRSAKEQAMAST-PFPV-LTPTVKFILGVFILDNSFW-LF-LVSY
MdGr74/14-306          VKIANLV-LMIMCANDTSEMDTS-VETFLSQR-KVENLEIVFGFFTLNNEFI-LM-MLSA
DmGr93a/12-305         AFVANLV--LLMMCARQSEVDKS-VETFLGQL-QTQRLEIVLGFFHLNNEFI-LL-ILSA
DmGr93d/6-305          QTLLPVL--AIQEAANQFKQMKS-VEIFVTHL-NLSEFRVLLGLFNVSNELF-LI-IVSA
DmGr92a/10-306         LGKLDLF-LVTVSVEGAVNQQTT-LDTLFLHL-RLGHFRVILGLFDVTQMQY-LQ-FLSA
DmGr93b/21-311         IDVVLLT-MSVH--------HQK-LELFLGRL-QHQELRVPLGLFEVSNELT-LF-FLSA
DmGr93c/9-306          KSFADVI-LLTLAVHEAVSSHMK-WEMFLSRL-NFFEFRVPLGLFEVSNEVI-LL-FLSS
AgGr14/45-321          FLIGRCFLMLFVVSS--ISRNLD-LRRLCDAV-ATSENALGKRFFFVRRPLI-LA-----
DmGr64b/6-311          LGFVRTLLTIFVASS--INDSIE-VQRFSEQL-GNDTTALGSGFFYLTRSLV-LA-MGTT
MdGr7CTE/5-204         ---------LAY-----PRS-------ISIGL--------AARFHQLHLRM--KA-VQGK
MdGr8CTE/9-201         ---------LAYPRN------------V------------SVGLATRFRQIY-LR-----
AgGr20/24-311          LRTKLWF-----AAD--VDEYNDELEI-LRIC-SSGGVSIGMGFFTITRRIF-LT-MAGS
AgGr18/13-308          LLMTIVM--LYVGSG--VYAGID-LQRLTDEV-ASGENVLGKQFFFLKRQLI-LA-MAGT
AgGr17/5-300           FLITLVM--LLIASN--IHVTID-VQRFTQEL-LSGRNCLGHGFFFLNRSVI-LA-MAGT
MdGr9CTE/17-285        LAVFHVF--LYR---------------FWFSL-LHVATFYMWSAAAINETA--YG-ILST
DmGr64c/9-308          YVIIRVLNMMFAASS--IPQELRRLNEF-----LSDHFALGKGYFLLTRRLI-FA-MAAT
DmGr64d/22-317         YVISRLMNMMLAASS--IPQCDE-LGRLSEML-RNETFALGMGYFYVTRRLI-FA-MAGA
AgGr16/18-310          LFHGRIVAVSLYGSA--IHDTDE-VQRFHRQV-EHDSVALGYGFFYLTRKLI-LK-IAAT
AgGr19/1-300           LFFLRTF-LTMHYCSAVHEVCSE-LERFYSFI-RKSSIAIAMGLFRLTKKTM-LT-MLGA
AgGr21/51-348          FLITVIV--FLSAAH--IHDCVE-LERFSTQL-KSEKVALGMGFFSLTRQLL-FS-MAGT
MdGr6FI/1-238          ---------FLSAAS--INDLRRVSSRWCFQM-TTQTVALGKKFYFLTRRLL-FG-MAGT
DmGr64a/55-351         YLITAFV--FLTAAD--INECVE-VERLIFQM-TTQTVALGKKFYFLTRRLL-FG-MAGT
MdGr4JFI/12-266        FLLGRTCGVFMFASR--IRDTEE-VQRFLAQI-LDEPLGLGKYFYTVTRQGF-FG-MMST
DmGr61a/36-336         FLLTSLV--FMTASK--IHDTQE-VQRFADQL-TSEFVGLGYRLFCLTRKSL-FG-MLAT
AgGr15/15-317          ILIGRTL-AVAMFAAEVNDECLE-AKRFAEEV-TTDTVALGLKFFSMTRQLV-LN-VTGA
MdGr10JIN/27-297       FVIFRTF-LFALFAAAVHDECSE-LKRFSEEV-NADCTALGMKFFHLTRSMV-LS-VAGT
DmGr64eNEW/64-349      YLLTLIL--SLYSSS--INDCDE-LKRFSEEV-QMDNVALGMKFFRLTRGVV-IS-VAGT
MdGr11/52-335          FLFLRSL-AVSLYSAAIYDECLE-VKRFASEI-SSDLVALGMKFFHLTRKLV-LS-VAGT
DmGr64fNEW/71-368      FLITLAVSLYSS---SVHDECPE-VKRFTEEV-ISDEVALGMKFFHLTRKLV-LS-VAGT
MdGr5NI/1-276          SFANNLY-FVCIQCL-----HVE-VERFAMEI-NSMSVTMGLRYFDITRKLV-LT-VAGT
DmGr5a/45-327          FLLSRST-AVLLFVSAINDQHPE-VFRFAAEL-ASDQVALGLKFFNVTRKLF-LA-MAGT
DmGr10b/2-294          WDVVLLQ-VICE---KLLAEYRQ-WEMSALRR-AITRPENVLGMFRMDMRCA-FA-LISC
AgGr24/5-290           CSVGLLF-YICDEAHNVRTNQTE-INMFLRAT-EMNPSSILGGFFDVNRTLF-KS-LLAT
DmGr63a/95-396         WNIGLLF-YICDEAHNVRTNQTE-INMFLRAT-EMNPSTICGGFFDVNRTLF-KG-LLTT
MdGr3/60-357           WNICLLF-FICDQAHYVRTNQTE-INMFLRAT-EMNPSNICGGFFDVNRNLF-KG-LLTT
GbrGr63a/16-313        WNVCLLF-FICDQAHNVRTNQTE-INMFLRAT-EMNPSNICGGFFNVNRNLF-KG-LLTT
GffGr63a/8-305         WNVCLLF-FICDQAHNVRTNQTE-INMFLRAT-EMNPSNICGGFFNVNRNLF-KG-LLTT
GpdGr63a/68-369        WNVCLLF-FICDQAHNVRTNQTE-INMFLRAT-EMNPSNICGGFFNVNRNLF-KG-LLTT
GmmGr63a/59-358        WNVCLLF-FICDQAHNVRTNQTE-INMFLRAT-EMNPSNICGGFFNVNRNLF-KG-LLTT
GaGr63a/13-310         WNVCLLF-FICDQAHNVRTNQTE-INMFLRAT-EMNPSNICGGFFNVNRNLF-KG-LLTT
AgGr22/63-360          YCMSLLF-IICNEAHHA---QKE-VEMFLVAI-DKNPPTMLDGYANINRGLI-TS-NISF
MdGr1.1/66-364         YCMSLLY-IICNEAHKVGFDQRE-VEMFLVAI-AKNPPTMLDGYATINRELI-TS-NVSV
DmGr21aNEW/65-363      YCMGLLY-IICNEAHKVGLDQKE-VEMLLVAI-NKNPPIMLDGYANINRELI-TT-NISF
MdGr1.2/66-364         YCMSLLY-IICNEAHRVGLDQKE-VEMFLVAI-SKNPPIMLDGYANINRELI-TS-NVSF
GbrGr21a1/65-351       YCMTLLY-IICNEAHSVGLDQKE-VEMFLVAI-AKNPPIMLDGYANINRELI-TS-VEIT
GffGr21a1/65-362       YCMTLLY-IICNEAHSVGLDQKE-VEMFLVAI-AKNPPIMLDGYANINRELI-TS-NISF
GaGr21a1/72-369        YCMTLLY-IICNEAHSVGLDQKE-VEMFLVAI-AKNPPIMLDGYANINRELI-TS-NISF
GpdGr21a1/65-356       YCMTLLY-IICNEAHSVGLDQKE-VEMFLVAI-AKNPPIMLDGYANINRELI-TS-ITEQ
GmmGr21a1/65-347       YCMTLLY-IICNEAHSVGLDQKE-VEMFLVAI-AKNPPIMLDGYANINRELI-TS-VGIT
GffGr21a3/1-137        LKV---------GSE-------------RVKL--------LRTTNDYDKGLL-GR-----
GbrGr21a3/64-358       YCASLLF-IICDCAQVMAEGQKE-IDHFISAI-ELNPPVVLRGYALINRELLTAV-IFIS
GaGr21a3/64-311        YCASLLF-IICDCAQVMAEGQKE-IDHFISAI-ELNPPVVLRGYALINRELL----TAVN
GmmGr21a3/64-354       YCASLLF-IICDCAQVMAEGQKE-IDHFISAI-ELNPPVVLRGYALINRELL----TAVN
GpdGR21a3/64-354       YCASLLF-IICDCAQVMAEGQKE-IDHFISAI-ELNPPVVLRGYALINRELL----TAVN
AgGr23/95-395          YCSTLLF-IFCDCSHQVAQGQKE-IDLFIQAI-EMNPAIVLKGYAEVNRELL-TS-SIAT
GpdGr21a2/80-364       YCCTLLF-IFCDCSHGVAKGKNE-IDLFIVAI-EMNPAIVLKGYVTVNRELL----SGVS
GbrGR21a2/64-365       YCCTLLF-IICDCSHGVAKGKNE-IDLFIVAI-EMNPAIVLKGYVTVNRELL-SG-SITT
GffGr21a2/16-298       YCCTLLF-IFCDCSHGVAKGKNE-IDLFIVAI-EMNPAIVLKGYVTVNRELL-SG-SIGM
GaGr21a2/81-382        YCCTLLF-IFCDCSHGVAKGKNE-IDLFIVAI-EMNPAIVLKGYVTVNRELL-SG-SIGM
GmmGr21a2/81-382       YCCTLLF-IFCDCSHGVAKGKNE-IDLFIVAI-EMNPAIVLKGYVTVNRELL-SG-SISM
AgGr1/10-306           PLADMLLVGACTATEKALQQCEQMITSFSLYV-AEQKPKFILKSINLSFNLI-YA-SCGV
DmGr77a/24-325         VGLNLLLVILPTYYSNCTRELRHTMHFYGLYL-KNVEFAVACGLFKLNNAIL-FC-IVGA
MdGr72/21-321          GLLWDMFLIVVMLDDFFHTRLEGCLSHFNLYL-LHAQISYACGLFTFDKTLI-LV-TLER
AgGr30/11-304          YFMFFLI--IAHANHAIIMELNGMVDYYFMQV-SNLQDTHACGMIKLDMQLV-PN-VIAV
AgGr32a/11-276         HAIFTFF-FVIATSNHAIQQ----LHEF------------KCSWSSEQN----MT-----
AgGr47/23-321          FYLAAILSVITATTA--AQTVIEKLSTLSLQV-TMRDMSFSCGLFNFDWNLF-GS-ILSA
GffGr58c/1-276         FYL------IVLSAN--ITNFNEKAYALILSD-NLRQ---AVNDNHADNSLI-LS-VSGF
GmmGr58c/4-273         ---YLIV-L---SAN--ITN----LMK-SFQV-----CEYLCEDFKIFNEKV-YA-LILN
GaGr58c/1-268          LSATNLM-KVCE---YLCEDVLS-LEIFLLYL--KQPFQVLCGMFELNNNTG-LS-MLKS
DmGr9a/1-284           PTLIKIW-SICAASHRCVSKERSQIEGFALQI-MQDPIQIVCGIYHLNLQTL-AG-MFFF
MdGr32/12-308          VFICMFW--ACWLTQECTDKKNR-QREYSLQL-LHQKLEFCWGFFDMNLKY--FG-LMAL
MdGr30JOI/12-310       LFANIMW--NCWLSQICIDKAQR-LREYSLQL-RHQKIIFCWGLFDMNMKY--FG-LMSF
MdGr31/25-323          LFANMMW--TCWLSQICIDKVQR-LREYSLQL-RHQKILFCWGLFDMNMKY--YG-LLSF
DmGr98b/15-315         CSTVNLL-LPCLLSQRCINALTRGLREYSLQM-EHLKLRFCGGLFDINLKYF-GG-LLVT
DmGr98c/13-308         TFLNLLL--TCFFSECCVKTLKMGLKEYILQM-QHLKLLFCGGLFDINIKLF-GG-MLVT
DmGr98d/11-301         LS-INIF-LSCLYSEFCIQTLKMGLREYSLQM-EHLKLIFCGGLFDINLKFF-GG-MVVT
MdGr33/13-313          IMLTSLF-IVSALAQRCIRKFMR-LREYSMQM-MHQKLVFCNGYMDIDFKCY-GK-ILLL
MdGr34/7-302           MLLMNLF-HICYFTEKCMDK-FR-LREYSLQL-MHQKLKFCSDFLDIDLKTL-GK-MILA
MdGr35/11-308          ILLLNIF-LMCYFAEKCIGRRIR-IREFSLQL-LHQNLKFCNSFLDIDFKNF-GE-MVLI
DmGr98a/8-303          LLEVPCY--LCTRCDAMQRKNAA-LRSLNLQL-SQEKYKFAGGMVDINTEML-GK-FFFG
MdGr20/9-307           LQLMFLF-VICALCSQTEKLLNGLLNEMSLQL-YHQQIKFAGGFVDVNYKVF-GK-FIFA
MdGr21/9-305           LHIIIVFVISCLCSK--CEKLNALLKEMSLQI-FHQKIRFAGGFIDVNYKLF-GK-FLFA
AgGr43/7-300           PACLLVY-YMLIVCASTHSEFER-SKAIALQL-LHRKSLFGSGLFRLDFTFI-FS-VFSA
MdGr41/1-286           PSIIKFL-FLCRYCGRC---SPL-LDDFILQI-RQNPIKFAYDFYELNSETL-TQ-VSVI
AgGr12/7-301           ESLLMLL-VACDSCHNQIQDARKWVDRFLLQK-LSQTQRFAGGLFVLDNKLV-CT-ALTS
DmGr97a/28-319         VPFLELV-MVARISNQTLVEKQV-VNAFWLQV-VTINYKLPLGLLELNTSLV-NK-VFSS
DmGr94a/8-308          ISLITLLTHLCN---HLLVAYRQAVHGFTLLV-TVTKYQIPLGLYELDMRLI-SN-VFSA
MdGr75a/2-293          VSFIALLNMVVN---DCIGKRQS-VEKFSLQI-FVENFKIPLGMLEINVGLL-HD-VLSA
MdGr75b/7-294          IAVIALYGSMAN---DCLEARQS-VEKFSLQI-FVENFKIPLGMLEINVGLL-HD-VLSA
AgGr7/1-287            ATFLGVVLAACE---NCKNQLAKMLENFSLLL-QHTPMSFLGGFFDMDFVLL-KE-IAAA
DmGr59f/26-325         MHVGKVC-SILHFNQSIQNEQDT-ITHFIIQM-RTNVRQHVCGVINLDLKFL-TT-LLVA
MdGr71/38-326          MHIGKMS-LILYYNENIQSKEPA-FRHFILQL-MSD-TRSICGLAALNLNFV-TS-LLVA
GbrGr59f2/9-300        ICMSRIF-LFNQGVQEFKIQNNKTF--FLLNC-LSARITVLGSLICLKRNLT-GQ-LTNK
GffGr59f2/36-339       VQFVSLLLHYNQGVQRIQRKYRDSCESYVHRSACWCALNANFGMNKGHRTST----TPTF
GmmGr59f2/35-304       WMAYAIVEICVQ--------KKRATVLFSFRH-NNERPTVTFQFFSFAN-------IFLN
GaGr59f2/28-324        VQFARVF-LLLHYNQGVQNQEPT-IGRFITQL-SADPRNHICGIIPLKMNVM-MA-MFVM
GpdGr59f2/4-300        VQFARVF-LLLHYNQGVQNQEPT-IGRFITQL-SADPRNYICGIIPLKMNVM-MA-MFVV
GbrGr59f1/19-315       WQFSRVF-LILHFNQGIRNQEPT-ITRFIMQL-SADPRNYICGIIPLNMNVL-MT-MFFP
GaGr59f1/67-370        WQFSRAF-LILHFNQAIQNQSDQSFYCASSELYYLWNHTVHECSYDASREKLKRT-VFHA
GffGr59f1/49-348       WQFSRAF-LTLHFNQAVHNQLEPTINRFIVQL-STDPRNYICGIIPLNMNVL-MA-MFFP
GmmGr59f1/34-336       WQFSRAF-LILHFNQ--AIQAER-LEPIVLII-SDQPFYCSSELYYLWNHTVKYAYILGK
GpdGr59f1/62-362       WQFSRAF-LILHFNQAIQNQLEPTINRFIMQL-STDPRNYICGIIPLNMHVL-MT-MFFP
MdGr70/25-325          LHTSRIF--FVLLTNYAITKSENDISKFLLQI-MVRNHTEACGIVDLDLMFL-LG-IINA
DmGr59e/6-300          LAMGRIWFILSVNEQ--ILELQRTINRFLLQLQRSIDQPLACGIVTLDTRSL-GG-FIGV
MdGr65/12-312          PRIYKVI--ICSVYGNC---RDD-VECFFHWR-MHNNYNFVGKTIRFNLGLL-FM-IFNS
DmGr47bNEW/8-301       IHTVVIT-SYLL-----LREARRKTEDFQHWR-MHNRAMVSTTLLSVSTIYL----VYNG
AgGr32b/10-282         SKFSFYI-LIAYPNRLIQQENEA-IEHFISQI-SN-LHDVACGMLNLDMKLI--------
AgGr29/12-312          NSAILML-FLFAYPNRMIQTRSNEITNFITQTTLFLEKAHAYGMISIDMTLI-LS-NVGG
AgGr31/11-302          LKFAMMV-AYAIANRTIQTQHEI-TNRFISQT-TLFLANGAYSMISIDMTLI-LS-IVAG
AgGr45/25-326          WFVVEIF-VLCYFSHDTVEEQRINFRTVTLAL-LFSTFIFHSNTLFIDFSRT-TS-IIGA
AgGr46/19-307          YCFQFLH--TCM--------LSDHVRLLSLQL-HQQRIEFASGLFTIDHGLM-FN-IVGS
DmGr57a/12-301         PPLLLIAPFYCD---RTIYEQKSSLRPVESLMSWRIQIQF-SGLDVVLSRKV-IG-LFTS
MdGr66/8-307           LVLYKMT-VYSE---NAIKESRK-IRDVAICLTWRWDVEF-SGSMPLNMETI-AG-VYVE
AgGr5/47-335           IILLGAT-FYINSCA--MKSFTR-IESFLQQT-QFESIQLAGDFFDLNFSPI-LT-IIFS
AgGr42/8-309           LYTFLVL--VKLGSD--LKRLVERLVLFSHHL-QHQRPVVSCGLFCFDWTLA-LS-IISA
AgGr8/1-299            CCLSSKF-ICLMINLRILSEGWQMVQHFLLKLESTQPFTMALSMYRLDYGTL-MQ-VLKI
AgGr35/29-325          YNVIVALPYICE-----QVEKHSQVAQSSIWF-PNLIVRFAFGFFTINYNML-SG-LVAG
AgGr28/11-308          LYICLLL-MVLYPCDMIKREQQMALLR-LLTL-GRKRIVPACGLLKLELSSL-SS-IFVA
AgGr26/16-316          LHAAKVL-MILYPAHLVQRENSA-LAKFSSQL-LHVQGPQACGVINLEMTLI-ST-MVGA
AgGr27/12-315          LHGAKIL-LILYPGHRARVESNSALMKFAGQL-LLLHRHHACGLITLDLTLI-SK-IVAG
AgGr25/1-283           IHIFRFL-LTIEPCHITNVEIES-INMFWQQL-IASNFSFACGLCTIDRRII-TS-YCGA
DmGr43aNEW/1-299       FHFLRLL-MVVEPCHLAAREAEA-VKKFWQQL-LVVDADFACGLCRVNRTIL-TS-FASA
MdGr12/2-295           FHTSRLL-LVVEPCHRISAEAEE-VNKFWQQQ-LVFKDRFACGLVIVDRSLL-TS-IFSA
MdGr13/1-292           FHALRLL-AVVEPCHRLTVEAEE-VKKFWQQL-LVYEPRFACGLCMVDRNIL-AA-MFSG
AgGr11/4-300           QTIAVVL-LTVTGCQRTCGEATQ-IHRFLLQN-LNRKINFVCGMFDIDYAMI-HM-VLSS
AgGr9j/34-332          TYIVLMV-LLAINCNATSLQAKQ-IQNFLLKN-LHQKKKFACGFFDIDNTVI-YM-VFSS
AgGr9l/27-318          YPIIICM--IGITGNLTSIQAKQ-IQNFLLKN-LHQKKKFACGFFDIDNTVI-YM-VFSS
AgGr9n/4-290           YGALGYY--CISACGTASEEAKQ-IQNFLLKN-LHQKKKFACGFFDIDNTVI-YM-VFSS
AgGr10/4-291           YGALGYY--CISACGTASEEAKQ-IQKFLLKN-LHQKKKFACGFFDIDNTVI-YM-VFSS
AgGr9k/21-318          WQSCHFLVLTVSSCERTRKMAKQ-IQNFLLKN-LHQKKKFACGFFDIDNTVI-YM-VFSS
AgGr9m/29-318          WQLGNVLLLLVPSCEQASNEAKQ-IQNFLLKN-LHQKKKFACGFFDIDNTVI-YM-VFSS
AgGr9h/2-301           WFLSKNVLLVAISSSLLQQKAKQ-IQNFLLKN-LHQKKKFACGFFDIDNTVI-YM-VFSS
AgGr9d/6-297           TDVKKLF-AVILLSERTKQVAKQ-IQNFLLKN-LHQKKKFACGFFDIDNTVI-YM-VFSS
AgGr9b/31-330          SDIKKVM-ILFMLSEQVNRLAKQ-IQNFLLKN-LHQKKKFACGFFDIDNTVI-YM-VFSS
AgGr9a/6-292           SDLLSAVFLLGEGVNRM---AKQ-IQNFLLKN-LHQKKKFACGFFDIDNTVI-YM-VFSS
AgGr9c/4-293           WPLVKKLAALGEGVNGM---AKQ-IQNFLLKN-LHQKKKFACGFFDIDNTVI-YM-VFSS
AgGr9g/3-290           FDILIVLLLISE---RLKQKAKQ-IQNFLLKN-LHQKKKFACGFFDIDNTVI-YM-VFSS
AgGr9i/3-300           FDFFIVP-LLLSECL--KQKAKQ-IQNFLLKN-LHQKKKFACGFFDIDNTVI-YM-VFSS
AgGr9e/3-299           FDVKKLF-IVMYISGMLQQKAKQ-IQNFLLKN-LHQKKKFACGFFDIDNTVI-YM-VFSS
AgGr9f/3-295           FDVKKLF-VVLYVSEVLKQKAKQ-IQNFLLKN-LHQKKKFACGFFDIDNTVI-YM-VFSS
GffGr32a/3-286         MHTLLII-LLCHCFNKV---QNI-IDNFLTSR-IGQPVQFARGFFTISNRTL-FN-IFSA
GaGr32a/22-275         SFI-----IFVM---------------L------------LCRCFNLVARKV-FQ-TSKV
GmmGr32a/24-309        MHMLLLI-LLCRCFNKVFQTYQGWIRVLTLSC-TPVP---NWNFKICNRTLI-F--IYSR
GpdGr32a/24-285        MHMLLLI-LLCRCFNLV---NVK----Y---------IKISKGYTPYQSWIRPLV-FLTT
DmGr68a/1-299          AETITMI-VICSACDGLASEFQNLIDKFLTKS-IKQDLQFAYGFFSIDNSTL-FK-IFSA
MdGr14/20-317          LLFTAMLALLSRCSGEATDQYQNIVDKFLTKS-IKQEMQFAYGFFVIDNSTL-FK-IFSA
DmGr32aNEW/45-344      LHVSLLA-LLSRSCGLTTTEQNI-IDKFLTKS-IKQEVQFAYGFFAIDNSTL-FK-IFSA
MdGr15a/4-295          WMLLILL-AIGLPNNNVQEEADKMIDKFLLKN-LRHKPILAYGFFSLDKSTL-FK-LFTT
MdGr15b/4-291          PICIFFI-VGLWNSN--VPEADKMIDKFLLKN-LRHKPILAYGFFSLDKSTL-FK-LFTT
MdGr15c/1-291          WILLVIF-VAVMSCA--FDDADKMIDKFLLKN-LRHKPILAYGFFSLDKSTL-FK-LFTT
MdGr15d/1-290          YWSWVIVFIAVMSCT--VEEADKMIDKFLLKN-LRHKPILAYGFFSLDKSTL-FK-LFTT
DmGr39aC/8-300         WSLIVLL-VLAMGRNDVQKELDRMIEKFLLKN-LRQKPILAYGFFALDKSTL-FK-LFTA
DmGr39aD/1-293         WDTMIML-VLMLRTNGISEEDRM-IEKFLLKN-LRQKPILAYGFFALDKSTL-FK-LFTA
DmGr39aB/7-296         PTFMTCA--ASFMSNRVTIQLDRMIEKFLLKN-LRQKPILAYGFFALDKSTL-FK-LFTA
DmGr39aA/1-300         PMLFYLI--LPLVVNDIHNQDRM-IEKFLLKN-LRQKPILAYGFFALDKSTL-FK-LFTA
GffGr33a/1-298         WSFVTMLVTLCLCCN--ASGNYNEMKSFLLQS-LHWKFQYAIGLFPLDYTLI-FT-MISA
GmmGr33a/17-302        TMLYIVLRLCCNASG--EAKNYNEMKSFLLQS-LHWEFQYAIGLFSLDYTLI--------
GpdGr33a/22-306        WSFVTML-VVLRLCCNASGEYNE-MKSFLLQS-LHWEFQYAIGLFSLDYTLI--------
GaGr33a/1-253          WSFVTML-VVLRLCCNASGEYNE-MKSFLLQS-LHWEFQYAVGLFPLDYTLI-FS-----
MdGr38NTE/2-284        WSLTTMVVALRLCCN--ANSYNK-MKSFTLQF-LHWEFQFGIGLFTLDYTFI-FS-TVSA
DmGr33aNEW/1-297       WSFMMVAYIVLRLCCNANNHYNK-MKSFTLQF-LHWEFQFGVGLFALDYTFI-FS-TVSA
AgGr41/17-318          YTITSYCCLTIWIAGRNVITIEDLLQQFSEQM-NHRSVDF---FFDVDWPLL-VK-ACSE
AgGr38/10-310          YGNKQQGKILIDKAINAEMCKLTLLRMFLMQL-GHRSPMITCGLFPFDWTLI-FS-ILST
AgGr37f/10-298         ---NEVQ--CCEGANMMLPVSRQ-LNLFSQQL-LHRSPVITCGLFVYDWTLW-YT-MIGA
AgGr37a/15-300         ---NEVQ--CCEGANMMLPVSRQ-LNLFSQQL-LHRSPVITCGLFVYDWTLW-YT-MIGA
AgGr37c/8-289          ---NEVQ--CCEGANMMLPV-SRQLNLFSQQL-LHRSPVI-CGLFVYDWTLW-YT-MIGA
AgGr37e/7-287          ---NEVQ--CCEGANMMLPV----LNLFSQQL-LHRSPVI-CGLFVYDWTLW-YT-MIGA
AgGr37b/7-286          ---NEVQ--CCEGANMMLPV-SRQLNLFSQQL-LHRSPVI-CGLFVYDWTLW-YT-MIGA
AgGr37d/5-287          ---NEVQ--CCEGANMMLPVQ---LNLFSQQL-LHRSPVI-CGLFVYDWTLW-YT-MIGA
AgGr34/6-305           LNTINLG-VIVLLCEKISNKSEEVIKL-TVPF-QAPNFKFAMGFFQIDCNML-CG-MIGA
AgGr39/6-303           LFFILIIMQVMFAGNLLHKKGSQIIEQLSHGI-----PKASCYFYDIDWTFL-LS-MISS
AgGr40/5-301           IYLSFII-QVVVAGSLVTKELLQ-IKFLSQQL-RSVAPRVSCLLFDFEWPFL-VS-VAAT
AgGr44/2-305           CYF-EVY-CIAEACELVSLKKQS-IEVFALQT-LHQPIEFACRMFTLDYTVL-FS-IAAA
AgGr6/30-329           MFFVLFN--TCQ---KCVDETITLIENFSKQL-DNEQINFAANFFDIRLSSL-TT-IFGS
MdGr76/28-314          LQIICINVSVCS---------------FSMEV-VQRRNSFAAGFFNMDYKLI-TS-IIAA
DmGr23aB/6-293         GFIVALQ--MAAACWHCYNLYNDLVSEFSLQT-LHQRFVVAKDFFSLNLHLL-SS-MFAA
MdGr18/3-297           LSSITLF-YYTD---TSYKNYNDLVSEFSVQT-LHQRFIVAKEFFALNLGLL-GS-MVAA
DmGr23aA/3-289         DFGTPIA-TLFWHGDSGAENYNDLVSEFSLQT-LHQRFVVAKDFFSLNLHLL-SS-MFAA
MdGr19FIX/42-336       PL-STIFVVLCATGDQCEKEYNSLLQGFIMQI-LHNPIRIANDYFTLNLKFV-MA-IAAN
DmGr39b/1-280          PSFFNIL-VFCRCGEFCQRQYKDLLMEFILQV-EQNVLAIAEGFMSTDNSLL-MS-ILAA
MdGr40/8-309           WYVIIIV-LIVEGSSRTIKERDRLLRL-SLQL-QHRRVRFAAELFNLDRTLI-FT-MTGA
DmGr28a/11-312         WYIVIIV-LIVEGSSRTILHRDRLFRL-SLQL-SHRKVLFAAGLFRLDRTLI-FT-ITGA
AgGr33/13-312          VYGFGVF-NIVYGSSSLVQELAGKLMHLSLQM-LHRKVRFACGLFSLDFSLI-FT-LVGA
MdGr39fPSE/18-319      LYLIAII-SIVEGSNRAIKKKEK-LQQFSMQL-LHLKINFAAGLFNIDRTLY-FT-ISGA
MdGr39g/15-315         LYLIAII-SIVEGSNRAIKKKEK-LQQFSMQL-LHLKINFAAGLFNIDRTLY-FT-ISGA
DmGr28bA/19-318        LYLIAII-SIVEGSNRAIKKKEK-LQQFSMQL-MHLKINFAAGLFNIDRTLY-FT-ISGA
DmGr28bE/11-305        LYLIAII-SIVEGSNRAIKKKEK-LQQFSMQL-MHLKINFAAGLFNIDRTLY-FT-ISGA
MdGr39e/31-331         LYLIAII-SIVEGSNRAIKKKEK-LQQFSMQL-LHLKINFAAGLFNIDRTLY-FT-ISGA
GbrGr28bD/12-311       LYLIAII-SIVEGSNRAIKKKEK-LQQFSMQL-LHLKIHFAAGLFNIDRSLY-FT-ISGA
GpdGr28bD/12-307       LYLIAII-SIVEGSN-----KEK-LQQFSMQL-LHLKINFAAGLFNIDRSLY-FT-SVNT
GffGr28bD/12-265       LYLIAII-SIVEGSNRAIKK-------------LHL----------ID------------
GmmGr28bD/12-311       LYLVAII-SIVEGSNRAIKKKEK-LQQFSMQL-LHLKINFAAGLFNIDRSLY-FT-ISGA
GaGr28bD/1-285         LYLIAII-SIVEGSNRAIKKKEK-LQQFSMQL-LHLKINFAAGLFNIDRSLY-FT-ITGA
MdGr39a/20-319         LYLIAII-SIVEGSNRAIKKKEK-LQQFSMQL-LHLKINFAAGLFNIDRTLY-FT-ISGA
DmGr28bD/13-310        LYLIAII-SIVEGSNRAIKKKEK-LQQFSMQL-MHLKINFAAGLFNIDRTLY-FT-ISGA
GbrGr28bC/16-267       ---VDIT-FSFHLSS--SEDSNR-VFK-RIRI--------TIQFIVLNCTFA--------
GffGr28bC/24-323       LYIIAII-SIVESSNRTIKKKEK-LQQFSMQL-MHLKIDFAAGLFKIDRSLY-FT-ISGA
GmmGr28bC/25-314       LYVIAII-SVVEGSNRAIKKKEK-LQQFSMQL-LHVKINFAAGLFNIDRSLY-FT-VMIC
GaGr28bC/25-326        LYVIAII-SIVEGSNRAIKKKEK-LQQFSMQL-MHLKINFAGGLFNIDRSLY-FT-ISGA
GpdGr28bC/25-326       LYVIAII-SVVEGSNRTIKKKEK-LQQFSMQL-MHLKINFAGGLFNIDRSLY-FT-ISGA
MdGr39c/25-325         LYLIAII-SIVEGSNRAIKKKEK-LQQFSMQL-LHLKINFAAGLFNIDRTLY-FT-ISGA
MdGr39d/24-324         LYLIAII-SIVEGSNRAIKKKEK-LQQFSMQL-LHLKINFAAGLFNIDRTLY-FT-ISGA
DmGr28bC/37-337        LYLIAII-SIVEGSNRAIKKKEK-LQQFSMQL-MHLKINFAAGLFNIDRTLY-FT-ISGA
GbrGr28bB/13-311       GRIVRVT--FSYFSELISAGCKNLIQKFHVCL-PSDSIILTIIYFSFHNITVTQT-KVIK
DmGr28bB/12-313        LYLIAII-SIVEGSNRAIKKKEK-LQQFSMQL-MHLKINFAAGLFNIDRTLY-FT-ISGA
GmmGr28bB/13-264       PSFPELI-TVCFSHFRRRAS-------YIKPL-QSMS---FVQFFESNNLSS-FP-----
MdGr39b/15-316         LYLIAII-SIVEGSNRAIKKKEK-LQQFSMQL-LHLKINFAAGLFNIDRTLY-FT-ISGA
GffGr28bB/13-313       LYLIAII-SIVEGSNRAIKKKEK-LQQFSMQL-LHLKISFAAGLFNIDRSLY-FT-ISGA
GaGr28bB/13-269        LYLIAII-SIVEGSNRAIKK----VNN---------------------------------
GpdGr28bB/13-270       LYLIAII-SIVEGSNRAIKK----VNK---------------------------------
MdGr29a/12-308         PSVLNIL-LVLVVSKNCMRTSRK-IQHFSLQI-CHQQIIFAFGCFTIDCYIA-SG-ILGS
MdGr29bPSE/7-299       PSVLNIL-LVLVVSKNCMRTSRK-IQHFSLQI-CHQQIIFAFGCFTIDCYIA-SG-ILGS
MdGr29c/5-294          PSVLNIL-LVLVVSKNCMRTSRK-IQHFSLQI-CHQQIIFAFGCFTIDCYIA-SG-ILGS
DmGr8a/4-303           YASCMVV--VPRIAHQLVTDSLQ-IQNFSLQL-LHQPIRICLGLTILDCSLL-TR-MACS
MdGr26PC/4-264         PQLCPMF-LITS------------IKHLTLNL--------HCIISQYENHSTIIS-----
MdGr25CTE/4-263        PALIPLF-LVTS------------IESITLNL---HQ---IVSQYNSNRNVV--------
MdGr23CTE/4-267        PAFLPMF-LLTS--------VKY-ITLYLHSI--------ISQYNNHDTDIS--------
MdGr27/4-300           PSLCPMFLIASKCCMNTIQDSIQ-LQNFSLQI-LHQNISIGIGITRMDGYML-TR-LIGS
MdGr22PC/4-268         PSVIPVF-LIIS------------LKFITLNL--------HSIISQFNGQNVSIS-----
MdGr24CTE/4-271        ---------YCH-----YRELTPALLQFPMFL-LTSKSCMVIKFITLNLHRI-VS-QFKK
MdGr28/4-293           PAFMQIP-MFLIFSKSCMDVSLQ-LQNFSLQI-LHQHICIGVGIARMDGYML-TR-AVGS
MdGr17/4-296           PLSLNSY-KFCYTCQLVKQEYKSLVHDFSLQL-LHQRIVVGKRFFNFDLQCI-FG-ICVL
DmGr2a/10-310          PHLVLVLSLLCD---RTAQCHNALITQFSLQL-LHQRLHFAAGFFNVDCTLL-YT-IVGA
MdGr16/1-300           PHVLNVL-VLAILCDKTMGCHNSVIQQFSLQL-LHQKIIIAAGFFTIDCSLL-YA-IVGA
GbrGr2a/1-278          PHLLNVL-VLAFICERTVHS-------ILHRI--------NSNFNNNKYSSA----IVGA
GffGr2a/3-298          PHLVLVLAFICE---RTVHTGSA-VTQFSLQL-LHQKLSLAAGFFTIDSTLL-YT-IVGA
GmmGr2a/1-283          PHLLNVL-VLAFICERTVHTGSA-VTQFSLQL-LHQKLSLAAGFFTIDSTLL-YT-IVGA
GaGr2a/1-298           PHLLNVL-VLAFICERTVHTGSA-VTQFSLQL-LHQKLSLAAGFFTIDSTLL-YT-IVGA
GpdGr2a/1-298          PHLLNVL-VLAFICERTVHTGSA-VTQFSLQL-LHQKLSLAAGFFTIDSTLL-YT-IVGA
AgGr2/20-317           YTALKCI-VPIFVCWRTKTDCYEVVNHLSLKL-LNHQLNFACGFFDLDMTTL-YA-ITGA
MdGr37/19-320          YVAVKCI-SILLLSWLTTVEYEL-VNHLSLKL-FNHVTSFACGYFSLDMDTL-FG-FCGG
GffGr66a/3-91          II-LLTYAYYTQWIF--LPTFS------LYDSL-DK-------------------LVVMW
GaGr66a/13-163         ---VLVM---WI-LTD----LYDSLDKI---ASLHA-LRVAL--NK----------SCLP
GmmGr66a/13-155        ---VLVM---WIVNLY----LYDSLDKI---TSLHA-LRIAL--NK----------SCLP
GpdGr66a/1-135         ---VLVM---WI-LTN----LYDSLDKI---TSLHA-LRVAL--GR----------SCLP
MdGr36/7-305           YTAGKCV-YIIYLSWRTSLEYEI-INHLSLKL-LNHSVDFACGFFSLDMETL-YG-VAGG
DmGr66aNEW/11-308      LSYGKCV-YLIYLSWKTSQAYEI-VNHLSLKL-LNHSVDFACGFFTLDMETL-YG-VSGG
                                                                                   

MdGr68/5-305           ALVH-LIVLLQ--FDLKS
MdGr69/1-287           ---------WRVGFIQFY
AgGr3/8-309            ILTY-VIIF----IEIAD
AgGr4/23-320           ITTY-MIIFITFSKDIKL
AgGr36/11-287          V-TY-LIILLQ--FDKFS
DmGr58c/6-304          IITN-VLVLCQIAYKKYG
AgGr13/4-302           ISNF-VVLLMQ--FHIDY
DmGr85a/14-311         ILVH-VLYMVQSDYISIT
AgGr50/6-301           TTSY-MIILVQ--YYLQE
AgGr49a/48-306         T-SY-LIMLVQ--FQLAE
AgGr49b/1-295          T-SY-LIMLVQ--FQLAE
AgGr51/22-324          T-SY-LIILIQFHIQAYE
AgGr52/25-321          T-SY-VIILVQ--FHMQQ
MdGr50/22-315          TVLY-ITILIQTEMENYR
MdGr49/1-292           TVLY-STILIQTEMGSFR
MdGr46/1-295           TVLY-TTILIQ--TEIGS
MdGr47/1-292           TVLY-TTFLIQTEMENYR
MdGr54/9-300           TVSY-IITLIQLDYVNLI
MdGr60/1-302           TVSY-IITLIQLDYVNLI
MdGr62PSE/3-241        TVSY-ITTLIQLDYVNLI
MdGr53/9-305           TLSY-IITLIQCDYVNLI
MdGr59PSE/2-287        TVSY-IITLIQLDYVNLI
MdGr63PSE/2-291        TVSY-IITLIQLDYVNLI
MdGr56/2-291           TVSY-IITLIQLDYVNLI
MdGr58/14-306          TVSY-IITLIQLDYVNLI
MdGr61PSE/2-284        TISY-IITTIQLDYVKLN
MdGr55/2-298           TIAY-IITLIQLDYVNLI
MdGr57PSE/6-302        TLSY-IITLIQLDFVNLI
MdGr64/1-292           TLTY-IITLIQLDYVNLI
MdGr43/2-292           VVMH-GVIVIQFDYILKK
MdGr44a/5-300          V-MF-SIILIQ--SHMYI
MdGr45b/5-297          V-MY-SIILIQ--SHMYI
MdGr45a/8-299          V-MY-SIILIQ--SHMYI
MdGr44b/12-303         V-MF-SIILIQ--SHMYI
MdGr45c/9-301          V-MY-SIILIQ--SHMYI
DmGr59a/1-296          IVVH-SSMLFQ--FHLVM
DmGr59b/5-292          -VLYYILVLLQ--FHLVM
DmGr58b/2-305          ILSN-VIILMQ--FDLRR
DmGr58a/2-294          LVQV--LVLVQ--FDLKN
MdGr42/6-304           GLSY-FITLVQ--FDINW
DmGr10a/11-314         AFSY-FITLVQ--FDLYL
DmGr47a/4-285          STLY-TICCLQNDYNKLK
MdGr67/8-308           MLIH-LILLVQFHFRHMV
DmGr22f/10-305         SFLY-LVYLLQ--FDFMN
DmGr22b/12-309         TFLY-LVYLVQ--FDYMN
DmGr22cNEW/8-306       SFLY-LIYMIQ--FDFMN
DmGr22a/10-306         NILY-VVFLVQ--FDYMN
DmGr22d/12-311         SVLY-LLYLVQ--FDYMN
DmGr22e/9-305          SFLY-LLFLIQ--FDYWN
MdGr48PSE/1-296        TITN-AIVLVQ--YDYQY
MdGr51PSE/1-293        TITN-TIVLVQ--YDYKY
MdGr52k/15-318         TISN-AIVLIQ--YDYKN
MdGr52j/1-292          TISN-AIVLIQ--YDYKN
MdGr52a/1-299          TISN-AIVLIQ--YDYKN
MdGr52h/1-295          TISN-AIVLIQ--YDYKN
MdGr52i/1-296          TISN-AIVLIQ--YDYKN
MdGr52c/1-291          TISN-AIVLIQ--YDYKN
MdGr52b/1-292          TISN-AIVLIQ--YDYKN
MdGr52d/3-292          TISN-AIVLIQ--YDYKN
MdGr52ePSE/5-297       TISN-AIVLIQ--YDYKN
MdGr52g/6-302          TISN-AIVLIQ--YDYKN
MdGr52fPSE/13-309      TISN-AIVLIQ--YDYKN
DmGr59c/1-297          VITH-TMVLVQ--WEIQN
DmGr59d/1-296          LLTH-SLLLIQ--YDVQN
DmGr36c/3-298          LITH-SIFLIQ--YDIEH
DmGr36a/4-298          IITN-SIFLIQ--YDMEY
DmGr36b/1-293          IVNS--IFLIQ--FDMEF
AgGr48/2-303           VNMY-LIVLVQ--FQLNI
MdGr73/34-322          SINF-LVIILE--FEITK
DmGr89a/9-298          AMNF-IVVILQTSFEHIN
MdGr74/14-306          IITY-LFFIIQ--FGMSG
DmGr93a/12-305         I-SY-LFILIQ--FGITG
DmGr93d/6-305          MFCY-LVFVTQCVIVYRR
DmGr92a/10-306         LSGLAFIAQ----YRMQV
DmGr93b/21-311         MVTY-LVFLVQ--YGMQS
DmGr93c/9-306          I-TY-FTYVVQ--YGIQT
AgGr14/45-321          ------------------
DmGr64b/6-311          IITYELMISQKTQYCREY
MdGr7CTE/5-204         ------------------
MdGr8CTE/9-201         ---------IR--HVQGK
AgGr20/24-311          ILTY-ELVLMR--FHRSS
AgGr18/13-308          LVTYELVLLVKKIPDTST
AgGr17/5-300           LITYELVMLKE--VNPSS
MdGr9CTE/17-285        --IYEIPTA----YWCLE
DmGr64c/9-308          LMVYELVLINQMAGSEVQ
DmGr64d/22-317         LMGY-ELVL----FRQMQ
AgGr16/18-310          VVTY-ELVL----TQVNE
AgGr19/1-300           VITY-ELVMLH--FAQTT
AgGr21/51-348          IVTY-ELVMLK--FDQES
MdGr6FI/1-238          IVTY-ELVLLQ--FDEPN
DmGr64a/55-351         IVTY-ELVLLQ--FDEPN
MdGr4JFI/12-266        IVTY-EFMLLQ--LDAKS
DmGr61a/36-336         LVTY-ELMLLQ--IDAKS
AgGr15/15-317          IITY-ELVLIQ--FHKDE
MdGr10JIN/27-297       ILTY-ELVLLQ--LTKTE
DmGr64eNEW/64-349      IVTY-ELILLQ--FNGEE
MdGr11/52-335          V-TY-ELVLIQ--FYEPT
DmGr64fNEW/71-368      IVTY-ELVLIQ--FHEDN
MdGr5NI/1-276          IVTY-ELVLIQ--YHEDQ
DmGr5a/45-327          A-TY-ELVLIQ--FHEDK
DmGr10b/2-294          SLSY-GIIIIQIGYIPG-
AgGr24/5-290           V-TY-LVVLLQ--FQISI
DmGr63a/95-396         MVTY-LVVLLQ--FQISI
MdGr3/60-357           V-TY-LVVLLQ--FQISI
GbrGr63a/16-313        V-TY-LVVLLQ--FQISI
GffGr63a/8-305         V-TY-LVVLLQ--FQISI
GpdGr63a/68-369        MVTY-LVVLLQ--FQISI
GmmGr63a/59-358        MVTY-LVVLLQ--FQISI
GaGr63a/13-310         MVTY-LVVLLQ--FQISI
AgGr22/63-360          MATY-LVVLMQ--FKLTL
MdGr1.1/66-364         MATY-LVVLLQ--FKITE
DmGr21aNEW/65-363      MATY-LVVLLQ--FKITE
MdGr1.2/66-364         MATY-LVVLLQ--FKITE
GbrGr21a1/65-351       -----KDIL---------
GffGr21a1/65-362       MATY-LVVLLQ--FKITE
GaGr21a1/72-369        MATY-LVVLLQ--FKITE
GpdGr21a1/65-356       RSQQALAAL---------
GmmGr21a1/65-347       ------------------
GffGr21a3/1-137        ---------VS-------
GbrGr21a3/64-358       ILTLQLLSFLVYIHSRSN
GaGr21a3/64-311        YLHY-----IHAFMSYLY
GmmGr21a3/64-354       YLHYIHAFI---------
GpdGR21a3/64-354       YLHYIHPFI---------
AgGr23/95-395          IAIY-LIVLLQ--FKLSL
GpdGr21a2/80-364       YLCWVMCVL---------
GbrGR21a2/64-365       ITVY-LLVLIQFKFSLDK
GffGr21a2/16-298       ITVY-LLVLIQFKFSLDK
GaGr21a2/81-382        ITVY-LLVLIQFKFSLDK
GmmGr21a2/81-382       ITVY-LLVLIQFKFSLDK
AgGr1/10-306           IATY-LTVFLQ--FDNGD
DmGr77a/24-325         ILEY-LMILIQ--FDKVL
MdGr72/21-321          IFLY-LVLLIQ--FDLIT
AgGr30/11-304          ITSI-LFILMQ--FSDAD
AgGr32a/11-276         ------------------
AgGr47/23-321          LAMY-LVFLIQ--FDVAP
GffGr58c/1-276         ---F---------YYFTN
GmmGr58c/4-273         --DN-----LR--QAVND
GaGr58c/1-268          VGLN-LLYLIQIVLSKNE
DmGr9a/1-284           ILEA-LVIFLQ--FVSLV
MdGr32/12-308          VTTY-VFILIQ--FKLQA
MdGr30JOI/12-310       ILTY-VFILLQ--FKMQE
MdGr31/25-323          ILTY-VFILLQ--FKLQV
DmGr98b/15-315         IFGY-IIILIQ--FKVQA
DmGr98c/13-308         LCGY-VIIIVQ--FKIQD
DmGr98d/11-301         F-GY-IIILVQ--FKIQF
MdGr33/13-313          ISSY-VIILVQ--FKMEE
MdGr34/7-302           T-SF-MIILIQ--FKMTN
MdGr35/11-308          F-AF-IVILIQ--FKMED
DmGr98a/8-303          MISY-IVICIQ--FSINF
MdGr20/9-307           TVCY-VVILIQ--FHMLI
MdGr21/9-305           TVCY-VVILIQ--FHMSV
AgGr43/7-300           T-SY--LIVLQ--FDLSK
MdGr41/1-286           F-DL--MLFLQ--IFSLT
AgGr12/7-301           MITY-LVILIQ--FRKYD
DmGr97a/28-319         IGSL--LILIQ--SDLTL
DmGr94a/8-308          VASF-LLILVQADLSQRF
MdGr75a/2-293          T-SF-LLILIQ--SDLTL
MdGr75b/7-294          VTSF-LLILIQ--SDLTL
AgGr7/1-287            ITTY-MVIFIQ--FMPKE
DmGr59f/26-325         SADF-FIFLLQ--YDVTY
MdGr71/38-326          S-TL--FIFVQ--YDITY
GbrGr59f2/9-300        NENYYFLIL---------
GffGr59f2/36-339       LSAFDMFLHRTPLVAKRY
GmmGr59f2/35-304       ------------------
GaGr59f2/28-324        VSTL-FIFLVQ--YDITY
GpdGr59f2/4-300        VSTL-FIFLVQ--YDITY
GbrGr59f1/19-315       SALF--IFLVQ--YDITY
GaGr59f1/67-370        NEKQILITLNHAKAIKVH
GffGr59f1/49-348       VSAL-FIFLVQ--YDVTY
GmmGr59f1/34-336       ETMCVCVLQFQNNFPFTD
GpdGr59f1/62-362       VSAL-FIFLVQ--YDITY
MdGr70/25-325          LAMY-IIFLIQSDLGNAS
DmGr59e/6-300          LMAI-VIFLIQIGLGNKS
MdGr65/12-312          IANY-IIVLIQLQFQQNM
DmGr47bNEW/8-301       MANY-VIILVQLLFQQQQ
AgGr32b/10-282         ------------------
AgGr29/12-312          LTNI-LVVLVQ--FADAK
AgGr31/11-302          T-NI--LVVVQ--FSDGK
AgGr45/25-326          TTTY-LIILIQ--FDQSF
AgGr46/19-307          LATY-LLILIQ--FDIAQ
DmGr57a/12-301         ILNY-LLILIQ--FAMTQ
MdGr66/8-307           IFNY-ILILIQ--FRMTQ
AgGr5/47-335           G-AY--ISIIQ--QAINQ
AgGr42/8-309           LATY-SVILIQ--FELGV
AgGr8/1-299            VTTY--KILFDCYTKAKT
AgGr35/29-325          MVTY-LIIFIQ--FNSMV
AgGr28/11-308          LLSF-MIILIQ--FDSAK
AgGr26/16-316          LTTY-LVILIQ--FDTAI
AgGr27/12-315          LTTY-LMILIQ--FDSAF
AgGr25/1-283           A-TY--LVIIQ--FKEAD
DmGr43aNEW/1-299       IATY-LVILIQ--FQRTN
MdGr12/2-295           A-TY-LVIIIQ--FQKSD
MdGr13/1-292           A-TY-LVILIQ--FQKTN
AgGr11/4-300           IFTY-LVILVQ--FDQLQ
AgGr9j/34-332          IVTY-LVILIQ--FKQLE
AgGr9l/27-318          V-TY-LVILIQ--FKQLE
AgGr9n/4-290           V-TY-LVILIQ--FKQLE
AgGr10/4-291           V-TY-LVILIQ--FKQLE
AgGr9k/21-318          IVTY-LVILIQ--FKQLE
AgGr9m/29-318          V-TY-LVILIQ--FKQLE
AgGr9h/2-301           IVTY-LVILIQ--FKQLE
AgGr9d/6-297           IVTY-LVILIQ--FKQLE
AgGr9b/31-330          IVTY-LVILIQ--FKQLE
AgGr9a/6-292           IVTY-LVILIQ--FKQLE
AgGr9c/4-293           IVTY-LVILIQ--FKQLE
AgGr9g/3-290           IVTY-LVILIQ--FKQLE
AgGr9i/3-300           IVTY-LVILIQ--FKQLE
AgGr9e/3-299           IVTY-LVILIQ--FKQLE
AgGr9f/3-295           IVTY-LVILIQ--FKQLE
GffGr32a/3-286         T-TY-LVILMQ--FKQLE
GaGr32a/22-275         --KY---VTIP-------
GmmGr32a/24-309        --TL-----KQ--FGAEH
GpdGr32a/24-285        ------------------
DmGr68a/1-299          VTTY-LVILIQ--FKQLE
MdGr14/20-317          T-TY-LVILIQ--FKQLE
DmGr32aNEW/45-344      T-TY-LVILIQ--FKQLE
MdGr15a/4-295          VFTY-MVVLVQ--FKELE
MdGr15b/4-291          VFTY-MVVLVQ--FKELE
MdGr15c/1-291          VFTY-MVVLVQ--FKELE
MdGr15d/1-290          VFTY-MVVLVQ--FKELE
DmGr39aC/8-300         IFTY-MVILVQ--FKEME
DmGr39aD/1-293         IFTY-MVILVQ--FKEME
DmGr39aB/7-296         IFTY-MVILVQ--FKEME
DmGr39aA/1-300         IFTY-MVILVQ--FKEME
GffGr33a/1-298         ATSY-LIVLLQVDISSIL
GmmGr33a/17-302        -------------FTVRK
GpdGr33a/22-306        -------------FTVRR
GaGr33a/1-253          ---------VR-------
MdGr38NTE/2-284        ATSY-LIVLLQ--FDMSS
DmGr33aNEW/1-297       ATSY-LIVLLQ--FDMTA
AgGr41/17-318          AATY-LIIMIQ--FETKI
AgGr38/10-310          AATY-IIILLQ--FESAG
AgGr37f/10-298         TATY-LIILIQ--FDVSF
AgGr37a/15-300         TATY-LIILIQ--FDVSF
AgGr37c/8-289          TATY-LIILIQ--FDVSF
AgGr37e/7-287          TATY-LIILIQ--FDVSF
AgGr37b/7-286          TATY-LIILIQ--FDVSF
AgGr37d/5-287          TATY-LIILIQ--FDVSF
AgGr34/6-305           ITTY-LVIYIQ--FYILY
AgGr39/6-303           FATY-LNILVQ--FDIMQ
AgGr40/5-301           V-MH-VVILVQ--FDLSI
AgGr44/2-305           VTNY-LIILIQFEMAIEQ
AgGr6/30-329           ITSY-LVIYIN--FIPKT
MdGr76/28-314          VTTY-LLIIIQ--FHTSM
DmGr23aB/6-293         VVTY-LVILIQ--FMFAE
MdGr18/3-297           IVTY-LVILIQ--FMFTE
DmGr23aA/3-289         V-TY-LVILIQ--FMFAE
MdGr19FIX/42-336       IVTY-IVILLQ--FRQNS
DmGr39b/1-280          KVTY-LIVLMQ--FSSV-
MdGr40/8-309           ATCY-LIILVQ--FRTTH
DmGr28a/11-312         ATCY-LIILIQ--FRFTH
AgGr33/13-312          ATTY-LVILIQ--YELSM
MdGr39fPSE/18-319      LTTY-LIILLQ--FTSSS
MdGr39g/15-315         LTTY-LIILLQ--FTSSS
DmGr28bA/19-318        LTTY-LIILLQ--FTSNS
DmGr28bE/11-305        T-TY-LIILLQ--FTSNS
MdGr39e/31-331         LTTY-LIILLQ--FTSSS
GbrGr28bD/12-311       LTTY-LIILLQ--FTTNS
GpdGr28bD/12-307       CINHHLILVISSTYKGTD
GffGr28bD/12-265       ------------------
GmmGr28bD/12-311       LTTY-LIILLQ--FTTNS
GaGr28bD/1-285         LTTY-LIILLQ--FTTIS
MdGr39a/20-319         LTTY-LIILLQ--FTSSS
DmGr28bD/13-310        T-TY-LIILLQ--FTSNS
GbrGr28bC/16-267       SLLY--LIEIPHFIVYTI
GffGr28bC/24-323       LTTY-LTILLQ--FTGNS
GmmGr28bC/25-314       -----ETIH---------
GaGr28bC/25-326        LTTY-LTILLQ--FTANS
GpdGr28bC/25-326       LTTY-LTILLQ--FTANS
MdGr39c/25-325         LTTY-LIILLQ--FTSSS
MdGr39d/24-324         LTTY-LIILLQ--FTSSS
DmGr28bC/37-337        LTTY-LIILLQ--FTSNS
GbrGr28bB/13-311       IAKYCIVVWIN---DFLA
DmGr28bB/12-313        LTTY-LIILLQ--FTSNS
GmmGr28bB/13-264       ---------LK--INLKL
MdGr39b/15-316         LTTY-LIILLQ--FTSSS
GffGr28bB/13-313       LTTY-LIILLQ--FTTN-
GaGr28bB/13-269        --TY-----I--------
GpdGr28bB/13-270       --TY-----I--------
MdGr29a/12-308         A-TY-MMFYIQ--FMPKF
MdGr29bPSE/7-299       A-TY--MMFIQ--FMPKF
MdGr29c/5-294          A-TY-MMFYIQ--FMPKF
DmGr8a/4-303           VGTY-MIYSIQ--FIPKF
MdGr26PC/4-264         ---------LQ-------
MdGr25CTE/4-263        ---------IQ-------
MdGr23CTE/4-267        ---------KQ-------
MdGr27/4-300           T-TY-MIFFIQ--FMPKF
MdGr22PC/4-268         ---------IQ-------
MdGr24CTE/4-271        --DN-SVLSAQ-------
MdGr28/4-293           T-TY-MIFFIQ--FMPKF
MdGr17/4-296           IVTH-LIILIQ--FTKSD
DmGr2a/10-310          TTTY-LIILIQ--FHMSE
MdGr16/1-300           TTTY-LIILIQ--FHLNE
GbrGr2a/1-278          TTTY-LIILIQ--FHLNE
GffGr2a/3-298          TTTY-LIILIQ--FHLNE
GmmGr2a/1-283          TTTY-LIILIQ--FHLNE
GaGr2a/1-298           TTTY-LIILIQ--FSLNE
GpdGr2a/1-298          TTTY-LIILIQ--FNLNE
AgGr2/20-317           ITSY-LIILIQ--FNLAA
MdGr37/19-320          ISTY-LIILIQ--FNIEQ
GffGr66a/3-91          CLTLYDSL----------
GaGr66a/13-163         WF----ASL--LSAL--N
GmmGr66a/13-155        WF----TSL--LSAL--N
GpdGr66a/1-135         WF----TSL--LSAL--G
MdGr36/7-305           T-SY-LIILIQ--FNLAA
DmGr66aNEW/11-308      T-SY-LIILIQ--FNLAA
                                         
