# Supplementary material for: Genome-Wide Comparative Analysis of Chemosensory Gene Families in Five Tsetse Fly Species
Source: PLoS Negl Trop Dis. 2016 Feb 17;10(2):e0004421. doi: 10.1371/journal.pntd.0004421 (PMC4757090; doi:10.1371/journal.pntd.0004421)
Supplement: S2 Dataset — Multiple sequence alignments of five Glossina species, Drosophila melanogaster, Anopheles gambaie, Musca domestica and Ceratitis capitata used in construction of phylogenies of the chemosensory gene. (ZIP) [file pntd.0004421.s002.zip › Alignment_files_for_resubmission/Classic-OBPs.aln]

CLUSTAL 2.1 multiple sequence alignment


GbrObp20/32-161        KESNVCYVYCLFYKLGLILQDVTEKFQDYYKILVECQRYQDLYEFAKRELDNIEKPLIQE
GaObp20/30-159         KESSVCYVYCLFYKLGLILQDVCEDFQDYYKILVECPKYRDLFEFEICGLNNVDKPLVEQ
GpdObp20/5-134         EKYPDCYVYCLFYKLGLILQDVCEDFQDYYKILVECHKYRDLFELEICGLNNVDKPLVEQ
DmObp73a/4-133         TQLLCISCMVITSIDAVEKCLNPPRTRKVESVIRECQDEVKLVNENDDSIWPSVPSDHSN
DmObp18a/2-116         KVVCSIAVLWICLITMWQ--------SAGRVNAEGCLKHHNLTSAQVQAVAPSTPVDVPA
GaObp19a/6-109         DEVLSLMKAGL-------PQLTEDFSTLLRLFNSI-PVSPKIL-----GYR---------
DmObp19a/1-124         ---MKFHLLLVCVAISLGEAGVTEEQSAGKLMRDVCPKYPKVSVEVADNIRNGDIPNSKD
CcObp19a/3-129         PRMNLFVLPTVLIVLTLNGGATEEQMAAGKLMRDVCLPKFKVPTDVADGIKDGIVPETKE
MdObp1/2-126           ISTMNILFAICAVVCIFRGGATEEQMAAGGLMRDVCPKFPKVTKEIADGIRAGN--PNED
GbrObp19a/4-130        KKSNVIITISLVILAIYKGGATEEQMSAANLMRDVCPKFPKVNKDMADQIRQGNIPDNKD
GffObp19a/1-119        MNRCHVDKWCKATEEQMR--------SAANLMRDVCPKFPKVNKETADEIRNGNLPDNKD
GpdObp19a/5-131        NSNILLIIVCLVFVCLFKGGATEEQMSAANLMRDVCPKFPKVSKETADGIRNGNLPDNKD
GmmObp19a/4-130        KNSITLIIVCLVFVCLLKGGATEEQMSAANLMRDVCPKFPKVSKETADGIRNGNLPDNKD
Dmlush/1-43            ---------------------------------MKHKRRS--------------HWRRSA
MdObp48/1-127          MFIFFILIKLCLLHLTWIVTMEQFE-QSLDMMRNGCAPKFKNSIETLDALRFGRIDSSTD
Gbrlush/5-115          IKYFNYFIISLTFILNINAVTRQQFEQSLVMMRNGCAPKFKLTTEQIDGL----------
Galush/5-112           TTASIMMMMMMMMMNTIH--------VSILTNEPLCKERHETKRN---ETKQRTHRSSRQ
Gfflush/1-104          -MLTALKCFNCLIIGLTGNAITRQQFQSLVMMRNGCAPKFKLTTEQLD-----------G
Gmmlush/1-98           ------------------------------MMRNGCAPKFKLTTEQIDGLRVGNFDNNKD
Gpdlush/4-112          KNGDW-------------DVTRQQFEQSLAMMRNGCAPKFKLTTEQIDGLRLGN--FDEN
DmObp56e/3-130         KYIICFGFLLIILECSLASAPPN---FNNFDINTCCTPELGDVPQKCHKYVSGLNSYPSA
DmObp59a/1-132         MKQLIFLLICLSCGTCSICRSQEGLSAELKRTVRNCHRQDEDRGRDQERRLRQSNHSNDG
DmObp58a/1-114         -----MSPGSVVFSMFLT--------PSLDKGNSECRKSLNLPAH--RKFNFAELYINM-
GbrObp56i/1-107        -----MVDWQSQPYEEYE--------EEEQRIERECLNEENIEDRAIDRFIQQAPR---N
GpdObp56i/3-105        ERYNAKLN------------------AASQEVERQCREENGKFSLNLTEHFVGQAKVPRN
GffObp56i/21-143       NNYKDMQSWFLLLIIGQTQRYNDTIGPETQRIEKECKEESGNFDLSVTEHFLGQATIPKN
GaObp56i/1-118         -----MQSWILLLINAQIERYNDEYDEDMQNLERECLAEENIPDRSVTQHFLAQSRIPRN
GmmObp56i/1-105        -----MLERYNAEID-----------EETQALERECKEENGRFNLSLTDHFLGQAEAPKN
GbrObp19/1-112         -----MKVWILVLIALGAPQRPKVTDVILLFRKRACLQEEDLPENDTLNVLSSMEQLVPG
GffObp19/1-110         -MKSWILVLFAVGAVTIIDAVDNK--VILLHHRRACLRQEGLSEDAVHEIFTTMESQVPE
GaObp19/1-116          -MKSWILVLFTLGAVTIIDKAAADIKVILLYHKRACLEKEGLSQDEVHETFAAMETVVPE
GpdObp19/1-112         -MKSWILVLFTVGAVTIIKKAAADNKVILLYHKRACLEREGLSEDDVHELFSAVESVVPE
GmmObp19/1-116         -MKSWILVLLTVGAVTIIDKAAADNKVILLYHKRACLEMEGLSEEDVHEIFATMESVVPE
DmObp56c/3-125         FRASLMALLCLTLSEFVSISFTRSLSKLSQEMLRACMRRTEISMSDIADLGNSQLDKHNP
DmObp19b/2-127         MQCSRMTTTLKMTNLLLAGSMTVDEVELIEPFGDAC--TPKPSRENIVEMVLNKEDAKHE
CcObp19b/2-123         ARVMFHLCVAAFLISMMGIGM----LEGVEPFVQDC--DPKPELEHMEELFLNKEDAQQT
MdObp2/1-122           ----MHFCKHLFICLSLIIGMTSEELDALEPFGENC--DPKPDREHIRQLIKNDENPHQS
GbrObp19b/1-126        MKYFKIFVVFALFSLMMTLGMTLDELDALESFAEDC--EPKPEREHIKQLLTNDENPHEN
GffObp19b/2-127        MKYFEIFVLFALFSITMVIGMTLDELDALESFAEDC--EPKPERDHIKQLLTNDENPHEN
GpdObp19b/2-127        MKYFEIFVVFALFGIMLVIGMTLDELDALESFAEDC--EPKPERDHIKQLLTNDENPHEN
GmmObp19b/2-127        MKYFEIFVVFALFSIMLVIGMTLDELDALESFAEDC--EPKPERDHIKQLLTNDENPHEN
GaObp19b/2-127         MKYFEIFIVCALFSIMLVIGMTLDELDALESFAEDC--EPKPERDHIKQLLTNDENPHEN
DmObp57d/6-126         SLRLVPHLACIIFILEIQ--------FRIADSNDPCPHNQGIDEDIAESIWPANTSVKRS
DmObp19c/7-133         VAAIPLMTIVVAVLLQTHAKLLPKTGELVTAARMECIQKLQLPRD---QRPLGKVTPSEK
MdObp3/1-124           MKFAATVIFFAFAYINLAQDLQ----DLLTNTKKDCAKELGSSVNDKTLLYEEN--PTPQ
GbrObp19c/3-115        NNEIP-------------KNMQQFQ-DMLNETKFKCAATMRLNPN---KLLMNEDQPTMK
GffObp19d/128-256      FKLMSSICFMHTIESKNVEGKIFAPSETLNEVKFKCANAMRVDS---NKLLMHEDQPSLR
GpdObp19c/7-135        LELMSWMCFMRTIESKNVEGKIYAPADTLNEAKFKCAKAMRLDS---NKLLMYEDQPSLR
GmmObp19c/7-135        LKLMSWMCLMRTIESKSVEGKIYAPADTLNEAKFKCARAMRLDS---NKLLMYEDQPSLR
GaObp19c/5-132         IGGEETLAFM-ALNDLKVEGKIYAPADTLNEAKFKCAKAMRLDS---NKLLMYEDQPSLR
CcObp84a-1/3-127       RKAVCIKLPLLLILVYYIQDHAKDNGNELEDVVRLCNSSFSIPTDHIMQF-NTDADVDKT
CcObp84a-2/11-135      TMLDHRHLNIILLLLQFGGAADAQTNFDFDAVVRTCNASFAIPLELIQRF-NETPNTDKT
DmObp84a/4-127         ALVRACAVIAFLILSPNCQDHAKDNG-DFDEVNRNCNASFITSMTNVLQF-NNTPDKDKT
MdObp55/9-131          FKRHTSMKYCICIISLESPSHLDANIIDFDRVIATCNSSFSIPMDHYRTF-NTTPDVDKT
GbrObp84a/4-128        FYFISFISLILTSSLAFQNEEKFLHNVDFNNILEECNSSFSIPTGYLTTF-NSTPDMDKT
GffObp84a/1-78         --------------------------MEAADIVDFD----DVIEE---YYFNSTPDTDKT
GpdObp84a/4-126        DYRTPVYNGDIYLVSEDKKNSLTNSAVSVTMKAADTVDFDDVIEE---FYFNSTPDTDKT
GmmObp84a/2-113        -----AIFIFVTMKAADT--------VDFDDVIEECNSSFSIPTDYLTSF-NSTPDTDKT
GaObp84a/3-96          AADT----------------------VDFDDVIEEY---------YLTSF-NSSPDTDKT
GbrObp69a/3-104        TIFKGIFLLLSSLLLIAAQNPVDKKLKQALRLHDYCVKKVDSNTGTFMHF----------
GaObp69a/1-99          --MCKMCKIFFY-------------------YHHTC------YAELLAALYNKAEHTEP-
GpdObp69a/1-99         --MCKMCKSFFY-------------------YHHTC------HAELLAALYNKTEHTDP-
GffObp69a/17-114       TKMTKIFKGIFLLLGSLLQNKRNDEKKQALKFHNYCTKKVDSNTELLAALYNNAEHTEP-
GmmObp69a/1-126        --MTRIFKGIFVLLGSLLQNKQNDDKKQALRLHNYCTKKVDSNTELLAALYNKTEHTES-
CcObp83a-2/5-134       RTILGALLWCSVLLNLIWKELRRDETEALRPVHDKCVAKTGVTEEAIKEFSDGEIHEDEP
MdObp50/3-132          AMAVLYGILLVAIIFMVGTVPRRDETAKLRPVHDTCVGKTGVTEEAIKKFSDEEIHEDEL
MdObp49/3-130          KRFLIVLPVLILMPFLVSQKPRRDENKRFIIIHDVCVEKTGATEEAIKEFSDGEIHEDPA
GbrObp83a1/2-133       KKYICISTFAITLLLSFAQKPRRDENKYFKILHDVCVEKTGTTEESIKEFSDGEIHEDPA
GpdObp83a1/3-134       KYHIYIVTFAMTLLLSFGQKPRRDENKSFKIIHDVCVEKTGATEEAIKEFSDGEIHEDPA
GaObp83a1/3-134        KYHIYYVTFTITLLLSFGQKPRRDENKSFQIIHDVCVEKTGATEEAIKEFSDGEIHEDPA
GmmObp83a1/3-134       KYHIYIVTFAITLLMSFGQKPRRDENKSFKIIHDVCVEKTGATEEAIKEFSDGEIHEDPA
DmObp83a/8-137         RRVSASVLLIALSLLSGAAAAQRDENKMAKPFHDACVEKTGVTEAAIKEFSDGEIHEDEK
MdObp51/9-138          SGRTQLLCTILIVVSLLSQQPRRDAEKMAKPFHDTCVEKTGVTDAAIKEFSDGEIHEDEA
DmObp83b/1-128         --MVKYPLILLLIGCAAAQEPRRDGEKLGKHFHDICAPKTGVTDEAIKEFSDGQIHEDEA
GffObp83a4/1-96        ----------------------------------MCRLQLKFERKAIKEFSDGEIHEDEA
GbrObp83a2/5-134       VKCCFLTVYTILIVLLSTQQPRRDDEKLARPFHDICVEQTGVKEEAIKEFSDGEIHEDEA
GmmObp83a2/5-134       GKYRFLTVYTMLIVLLSAQQPRRDDEKLAKPFHDICVEQTGVKEEAIKEFSDGEIHEDEA
GpdObp83a2/5-134       GKYRFLTVYTMLIVLLSAQQPRRDDEKLAKPFHDICVEQTGVKEEAIKEFSDGEIHEDEA
CcObp83a-1/10-139      QAFNAFLIVALALSSTLLQEPRRDDKKMAKIFHDICVEKTGVSEEAIKEFSDGQIHDDEA
GbrObp83a3/8-137       CKFNCELIFVILLIILLLQSSRQDNKTMAKPFHEACVKQTGVTEEAIKEFSEGEIHEDEA
GffObp83a2/5-134       CKFNCEMIFVILLIILLLQSPKRDNKTMAKPFHEACVKQTGVTEEAIKEFSEGNIHEDEA
GpdObp83a3/8-137       CKFNGEMIFVILLIILLLQSPRRDNKTMAKPFHEACVRQTGVTEEAIKEFSEGDIHEDEA
GffObp83a3/1-66        ------------------------------------------------------------
GmmObp83a3/1-66        ------------------------------------------------------------
GaObp83a2/1-103        ---------------------------MAKPFHEACVRQTGVTEEAIKEFSEGDIHEDEA
GaObp83a3/1-90         ----------------------------------------MFSEEAIKEFSEGDIHEDEA
GbrObp83a4/10-139      RYEFSLNLLEIKKICNLITRTNMTHTTGAKPLHEKCVKETGVTEGAIKEFSDGEIHEDEA
GaObp83a4/3-132        LKSDWFLLIFLTKLSLMRAPLRRDSKTAAKPLHEKCVKETGVTEEAIREFSDGEVHEDEA
GffObp83a1/3-132       LKCDWLLLIFLTKLSLLITPLRRDNNTGAKPLHEKCVKETGVTEEAIKEFSDGEVHEDEA
GpdObp83a4/3-132       LKCDWFLLIFLTKLSLIRAPLRRDSNTGAKPLHEKCVKETGVTEEAIRDFSDGEVHEDEA
GmmObp83a4/1-86        --------------------------------------------EAIRDFSDGEVHEDEA
CcObp69a/1-111         MNYRRLVILLIIYQCVLLLEVPKHMRSGAKKLTNLCIKETGVTED---LFIEAQKMNNQR
MdObp47/1-125          MKAFTVALIALIMISYIIEVPEHFK-KHAKKLHKRCQNQTNTSDDVIRAGFSGTLPQDDN
DmObp69a/3-128         ARHFSFFLALLILYDLIPVEINPTIIKQVRKLRMRCLNQTGASVDVIDKSVKNRILTDPE
DmObp57b/4-124         YRLVFIAPLILLLFSLAKARHPFDIFHWNWQDFQECLQVNNITIGEYEKYETLDNEVDLR
DmObp57a/3-125         NTRLAIFLLLIVVSLSQAKESQPFDFEGTYDDFIDCLRINNITIEEYEKFDNLDKEVELK
MdObp81/1-119          -----MSLFSIMNNIVMA--------DYFRKAAIRCAAAHGTSEVDFQDYLHFRPAKSEA
MdObp85/2-128          QLF---LLIFLAIVS--VLKPNSWCSSYLENAVHKCLEEYDGILADVYDFIYLRPAANEN
MdObp84/1-130          MKVFWILIFLAAADCDEIVKPNTRCSEFLQNAIKRCAQAYGATEDDLKDVIYFKPAANHK
MdObp86/1-127          -----MNLFCLFVIYALIGINEANDWPYLKQEMDACVATYGATQADLFDLLYLNPARNFQ
MdObp82/3-134          TSIGLLLIYLICNVNSSGLQPNDWCSEFLQNSLRRCGEVHGATLADLNDFRYLKPARNAR
MdObp83/1-107          -----MKTIIGFFVIYFI-----------------CAVVTALKPA---DYYDLRPARNYP
GpdObp56e2/1-116       -------MVLMVIGSTSAH-------KTFTKLFECQREQVPIEAWFAGNLPDSDFTLDPN
GffObp56e/1-123        MKVFIVFLVFMIIGSTSAH-------RTLSKLFECQRENVPMQDWFAGNLPDSDLTLVPN
GaObp56e2/1-120        MKVIIVLMVVMVIGSTSA--------KTFSKLFECQREKVPIEAWFAANLPDSDATLDPN
GmmObp56e2/1-121       MKVFIIVMVLMVIGSTSA--------HKTFTKLFECQKREPIEAWFAANLPDSDSTLDPN
DmObp56b/1-126         MKL--IYLLVVFLIFALSGQSAAEL-AAYKQIQQACIKELNIAASDANLLTTDKVAPSES
DmObp57e/3-116         DQL--TLCLLLNFLCANVTS-----------VFNPCVSQNELSEYEAHQVMENWVPIDRA
CcObp56h/2-111         KSYFALTLFVISCAVVMC--------PEMRKYIDECTKDHNVTPKEFHEFMEGKAAPSEN
DmObp56h/1-118         ---MKFTLFCIALAAFLS--------PDFRQIMQQCMETNQVTEADLKEFMASGMQSAKN
GbrObp56h/1-120        MKFIYVVCLTLACYVALV--------DDFEKILKSCRQDVPINDNDLRTLNSS-PNVSEA
GffObp56h/1-120        MKFIYIICLSLACYVALV--------DDFEKILQSCREDVHINENDLRTLSAS-PNVSDG
GpdObp56h/1-120        MKFIYIVCLSLACYVALV--------DDFEKILQSCREDTQINENDLRTLSAS-PNVSEG
GmmObp56h/1-120        MKFICIVCLSLACYVALV--------DDFEKILQSCREDMQINENDLRTLSAS-PNVSEG
GaObp56h/2-121         KFIYIVCLSLACYVALVF--------DDFEKILQSCRDDVRINENDLRTLSAS-PNVSEG
DmObp22a/1-102         ---MRVLLAFVLLLGLSV--------PEEVKIVSECAKENNVHRKALDLLMSYRLKKTHN
DmObp47a/3-130         RVLVLLLVLKMFALSESRININLGLTTITEEMIRLCGDQTDISLRELNKLQREDSDPSES
DmObp57c/1-120         MLKLWLICILTVSVVSIQ--------LEETNYVSDCLASNNISQAEFQELNSSELETDRR
GbrObp57c/8-122        LSIGKNVMLCLSRYGSRK--------KDPENLRESCQQNYNVTDEEFEQFYSTEVEIERK
GffObp57c/2-116        EKYNIFLFILFQMPLFDL--------QGTESFRELCQQIHNITDEEFESFNAFEVEPDRK
GmmObp57c/1-103        -----MPLLDL---------------KETESFWELCQQSHNITDEEFENFNAFQMEPDRK
GpdObp57c/3-121        IYNIFLFILFQMPLLDL---------KETESFWELCQQSHNITDEEFENFRAFEKEPDRK
GaObp57c/9-129         KQLIEELCGDVYILDRLFIRERTNSNKETESFWELCQQSHNITDEEFENFNAFEMEPDRK
DmObp56f/1-117         ---MKVFLLFIFISAIWLC-------MKSSEKIKACKRQLGYTITENTKFDAKE--DSLQ
DmObp51a/1-104         -----MKVFIGLVLLLAV--------ALFESEANECAKKLGITPDYFENF------PHSR
MdObp78/1-128          -MRTIVAILAICSICC---GFDVRCLKYLDTAFEECTFEHGGNKAFTTNWSEFRKTIDPN
MdObp79/1-119          -MAYDKSYLCRPISSCRP--------IRIAKFVANA----GGYSTLITDWIAHKNAEDEK
MdObp80/1-128          -MKIIGILLLVIVGCY---GLIDKCPSDLKKVFGDCLKEYGGDKALLADWIAHKDAQDEK
CcObp19d-2/1-112       --------------------MEANDLDKVTKLAQECKGSTGASDADYENLLNYQAPNTDK
DmObp28a/2-133         QSTPIILVAIVLLGAALVRAFDEKEAAKLMESAESCMPEVGATDADLQEMVKKQPASTYA
GbrObp28a/2-91         FKLLPVIVLLFSNILSVKAEVDVKEEAKCIQLARECTMEVGAKEADIQDLIHKRPAAGQE
GaObp28a/1-127         -----MFKLLLVTVLMLGAEFDVQEEAKFILLANECREEVGAKEADIQDLIHRLPSAGRE
GffObp28a/1-127        -----MFKLLIVTVLMVSAELDVQEEAKFILLANECREEVGAKEADIQDLIHKHQAAGQE
GpdObp28a/3-129        K----LLLVTVLMLG-ILAEIDVQEEAKFILLANECREEVGAKEADIQDLIHKHPSAGQE
GmmObp28a/1-127        -----MFKLLLVTVLMLGAEIDVQEEAKFILLANECREEVGAKEADIQDLIHKHPSAGQE
CcObp28a/2-133         AKFILIAALCILSAALTKAAFNKEEAKTFMTRAEECRGEAGAADSDIQDLITKSPAAGKE
MdObp13/3-129          KYLFALSVLCIFGIAASLEKQETE--DDLMSKMETCKTEAGATDADLKAIVAQNTA---E
MdObp14/3-134          KYLFTLTVLCIFGAVIVRGAIDKSAVADFMSKGEACKAEVGANDADLGEIIGKKPASTPE
MdObp6/3-134           KVFLIVALAVLSLLAATTADLDRNQAAVLKAKADECKKEVNAKDSDVEELATRNPASTKE
MdObp11/3-134          KLVATLAVVCIVGAVVVQGEFDKKEAAKFMTKANECKTEVGATDADMEEMHQWKSSSTME
MdObp12/3-134          KFLVVLAVVCIVGAVAVRGEFDKKEAAKLKARAGECKTEVGATEADIKELMEMKPASTKE
MdObp10/3-134          KFWMSLAVMCAIGAVVVQGGFDKKEAAKFMTKASDCKTNVGAADVDMEELIERKPASTME
MdObp9/3-134           KRLLTLTVMCIVGAVIVRGEFDKNEAAKFISKAEQCKTEVGATDADIGEMVGRKPASTME
MdObp5/3-134           KLLSVLFVMGIVAAVVVRGEFDRQAAEKLKMKAGECKTEVGATDADIEELVGRKPASTME
MdObp7/3-134           KLLSVLFVMGIVAAVVVRGEFDRQAAEKLKMKAGECKTEVGATDADIEELVGRKPASTME
MdObp8/3-134           KLLVVLAVMGIVAAAVVRGEFDKTAAEKLKTKAAECKTEVGATDADIEELVGKKPASTME
DmObp19d/3-133         HLVHLTVLLLVGILCL-GAKPHEEINDHAAELANECKAETGATDEDVEQLMSHDLPERHE
CcObp19d-1/1-128       ---MKFLNICLIVCAALIANTKCDDFEGVKLTAQECKDEVGATDEDVETMFKHEPAGSAE
GbrObp19d/5-135        MRFLINLCLLITVIQLSIARSEELTKENALAAANECKDETGATDDDIAAILEHKPADSTE
GaObp19d/1-131         MKFLINLCLLITVIELSIVRSEELTKENALAAANDCKDETGATDDDIAAILEHKPADSTE
GmmObp19d/1-130        MKFLINLCLLITVIELSIVRSEELTKENALAAANDCKDETGATDDDIAAILEHKPADSTE
GpdObp19d/1-130        MKFLINLCLLITVIELSIVRSEELTKENALAAANDCKDETGATDDDIAAILEHKPADSTE
MdObp4NTE/2-105        EELTK---------------------ENAIAVAAACKEEQGASDDDVEALKNHETH---E
DmObp56g/3-121         ATFALTLLLGCLSGILAQ--------SVSKELVTDCLKENGVTPQDLADLQSGKEDAKDN
GbrObp56e/1-126        --MFRITLILITIVTP---AFFSENRLEFDADFEYCRRERRLNLYYLNRLKMGMTSPTYE
GaObp56d/1-120         -----MFRVALILVAIVTPALFSENRVEFLEDFKHCKRERSVSGYDLDRLRVGNLAPSYE
GffObp56d/1-124        -----MFRVTLILLSIAAPALFSDNRKEFMADFKHCKRERRINPFDLDRLRVGDLDSSYE
GpdObp56e/1-120        -----MFRVTLILLAIVTPALFSENRMEFLADFKHCKRERRVSRFELDRLRVGNLAPSYK
GmmObp56e/1-124        -----MFRVTLILLAIVTPALFSENRMEFLADFKHCKRERGVGRFELDRLRVGNLAPSYE
GbrObp56d/5-129        DLKCHQAVWIFATQHSHRICMVTTAWKTPRIYMKICVAEEHISIKDIDFFLKWNFSVSKG
GmmObp56d/1-108        MQVLQNNYIC----------------KTLQNYVKTCVIEENISTKDLKLFMAWNFSISNE
GpdObp56d/8-136        LLFCAKELAAHNIEISSANNMKQAERETLQNYVKTCVIEENISTKDLKLLMAWNFSVSNE
DmObp56i/3-117         FFTCCALLLVVVTLPTCF--------VQAGPIKDQCMAAAGITAQDVA--NRHETDPGHS
DmObp56a/4-127         YFVIALSALFVTLAVGSSLNLSDEQKDLAKQHREQCAEEVKLTEEEKAKVNAKDFNPTEN
CcObp56d/1-125         MKFFTVAIVLAFVAAAAAIKLTDEQKQKVHALGAECIKETGAAEEAVRAAGKGDYSVDGK
DmObp56d/1-128         MKFLIVLSVILAISAAEL-QLSDEQKAVAHANGALCAQQEGITKDQAIALRNGNFDSDPK
                                                                                   

GbrObp20/32-161        LK--FVCIFENFHYLDAYKRVDVKEIILSYEEALNPHSQEIIEDCVHRANYKDYGDMVLT
GaObp20/30-159         LK--FVCIFTNFHYLDAYQRVDIEEIMLSYDEALKPHTREIIEDCAHRANYKNYGDMVLT
GpdObp20/5-134         LK--YVCIFANFHYLDAYQRVDVEEIMISYGEALKQHTREIIEDCAHRANINDYGDMVLT
DmObp73a/4-133         ISCLLHCVYAKNNAIDQRGWPTLDGLVHFYSEHEHGLRS--VNLCLRTMTYGGECDLAFD
DmObp18a/2-116         VKCYSRCLIQDY--FGDDGKIDLQKVGKRG--QEDH-----LSQCKQQFDTNDTCDYPYL
GaObp19a/6-109         -RTYINCVMEMMQTV-RIKNIFFFYRFDRIDLMPDSRPG--LAKCKDSANKN-NCEAAYA
DmObp19a/1-124         TNCYINCILEMMQAIKK-GKFQLESTLKQM--IMLPEYRKGINLCKDSTVKN--CDPAHA
CcObp19a/3-129         VKCYINCILEMMQTMKK-GKFLYESSLKQV--LLMPQYKSGFAACKDSPNKN--CDASYA
MdObp1/2-126           AKCYVNCILEMMQTMKK-GKFLYEASLKQV--ILMPEYRAGLAKCKDVAVKN--CEAAYT
GbrObp19a/4-130        AKCYINCVMEMMQTMKK-GKFLYEGALKQV--LLMPEYRPGLAKCKDSANKN--CDAAYA
GffObp19a/1-119        AKCYINCIMEMMQTMKK-GKFLYEGALKQV--LLMPEYRPGLAKCKDSANKN--CDAAYA
GpdObp19a/5-131        AKCYINCVMEMMQTMKK-GKFLYEGALKQV--LLMPEYRPGLAKCKDSANKN--CDAAYA
GmmObp19a/4-130        AKCYINCVMEMMQTMKK-GKFLYEGALKQV--LLMPEYRPGLAKCKDSANKN--CDAAYA
Dmlush/1-43            ---A------VTME------------------AMTM----------SLDMC-E-DLL---
MdObp48/1-127          IKCYAKCIAQLAGTLTKKGDFSIPKATAQI--IILPSARDALNSCKEVQKKD--CDKVFF
Gbrlush/5-115          -------MLHEMHSSASNGELSVSKALAQI--MILPIAKASLEACKDVQKKD--CDRLFF
Galush/5-112           GYVPIICYGANYKILLQVTRQQFEQSLLMM-----------RNGCAPKFKAEDE--NNKD
Gfflush/1-104          LR------------LTKKGELSAQKALAQI--MILPVAIASLEHCKDVQKKD--CDRMFF
Gmmlush/1-98           LKCFIIVYITQAGTLTKKGELSAQKALAQI--MILPVALASLEHCKDIQKKD--CDRLFF
Gpdlush/4-112          NKDLKACFII----LTKKGELSAQKALAQI--MILPIALASLEHCKDIQKKD--CDRLFF
DmObp56e/3-130         HLCYPDCIYRETGAMVN-GKIKVNRVKQYLEEHRRDHIVQSFESCLSNVKMKESCVNAET
DmObp59a/1-132         GQCVAQCFFEEMNMVDGNGMPDRRKVSYLLTKDLRDFFTDTVQQCFRYLERGHKCSAARE
DmObp58a/1-114         --CIEECNFIGCGYIDPPFRLDLANIRTNLQTPQPQFLVDAYRKCEHLPDEETICVRIHA
GbrObp56i/1-107        AKCFLRCWYKKHGFLRNKFIMSIGPLPELRPL---------MHECNQVARSEDECEFAWS
GpdObp56i/3-105        AKCYLRCLYKKIGILKANLAVSMGPTPEYN---------RLLRECTQVAK--DECEFTYS
GffObp56i/21-143       AKCFFRCWYKKYGILKS----NFVTSVGPIPE-----LRRHMLECNHVARAHDECEFAWS
GaObp56i/1-118         AKCFLRCWYKKLKIIKE----QLVASIGPIPE-----LSRPLRDCNKVATAQDECEFAWS
GmmObp56i/1-105        AKCFLRCWYKKMGILKE----NLVTSAGPIPE-----LRQHMRECNEVAT--DECEFAWS
GbrObp19/1-112         AKCFLRCWLKKIDILSSGFIINKPGKKQDI-------------ECQNSGR--NECEFAFA
GffObp19/1-110         TKCFLRCWLKRALIIGD----HFTILKNRPGT---------DGICEGAARGD--CEFAFA
GaObp19/1-116          AKCFLRCWLKRIQIMSD----HFTMLKKRVNP---------DGTCERAARGD--CEFAFV
GpdObp19/1-112         TKCFLRCWLKRIQVMSD----HLTMLNRRMNP---------DSTCERAARGD--CEFAFL
GmmObp19/1-116         TKCFLRCWLKRIQVMGD----HLTMLKKKMNP---------DGTCERAARGD--CEFAFL
DmObp56c/3-125         LQCFVSCLYETLDL--DYNVLLEEAFKNQVQTIQHE-----IKECSDLQGKT--CEAAYK
DmObp19b/2-127         TKCFRHCMLEQFELMPEQLQYNEDKTVDMI--NMMFDGRRIVKTCNEELKQD--CEAAHG
CcObp19b/2-123         TKCLRHCLMAQFELFKEDTAVESEKLVGFM--ALLYELNEIVDGCNQRNKNE--CEVAHS
MdObp2/1-122           SKCFRHCLMHEFELIAESTTLDEEKTVDML--SMMYDLEEIVKICNIENEAE--CENAHS
GbrObp19b/1-126        SKCFRRCLMEQFELIEEQSQMNKDKVVDMM--SMMYELEQIVDHCNGKNGTE--CENAHQ
GffObp19b/2-127        SKCFRRCLMEQFELIDEQSQMNKDKVVDMM--GMMYAMEEIVDHCNTKNGTE--CENAHQ
GpdObp19b/2-127        SKCFRRCLMEQFELIDEQSQMNKDKVVDMM--SMMYTLEEIVDHCNTKNGTE--CENAHQ
GmmObp19b/2-127        SKCFRRCLMEQFELIDEQSQMNKDKVVDMM--SMMYTLEEIVDHCNTKNGTE--CENAHQ
GaObp19b/2-127         SKCFRRCLMEQFELIDEQSQVNKDKVVDMM--SMMYALEEIVDHCNTKNATE--CENAHQ
DmObp57d/6-126         HKCYVTCILQYYNIVTASGEIFLDKYYDTG--VIDELAVAPINRCRYEFRETDYCSRIFA
DmObp19c/7-133         EKCLVECVLKKIKLMDADNKLNVGQVEKLTSLTQDNVSSSMAQACSRGISNP--CEVAHL
MdObp3/1-124           EKCLMACILRKVNLMDKNNRLSVDTIARIAGSSQNNVAVATANNCNNLISHP--CEAAAQ
GbrObp19c/3-115        EKCLMACILKRMKLMDPDYKLSVPTISQIAGMSNENIAAATASKCNTAINEP--CEAANL
GffObp19d/128-256      EKCLMACILKRMKLMDSDYKLSVPTISHIAGMSNENMAAATASNCNHAINAREPCEAANQ
GpdObp19c/7-135        EKCLMACILKRMKLMDSDYKLSVPTISHIAGMSDENMAAATASNCNNAINAREPCEAANQ
GmmObp19c/7-135        EKCLMACILKRMKLMDSDYKLSVPTISHIAGMSDENVAAATASNCNNAINAREPCEAANQ
GaObp19c/5-132         EKCLMACILKRMKLMDSDYKLSVPTISHIAGMSDENIAATTASNCNNAIKAREPCEAANQ
CcObp84a-1/3-127       GMCFIRCYFEKSGLIQN-WKLNKDQIVQKMWPAADS-----VDFCESEAKQENACVRTYA
CcObp84a-2/11-135      GMCFLKCYMEGTGLLRN-WQLNRSLIRQTMWPTGDS-----IPVCQEEGSRECPCKRTYA
DmObp84a/4-127         SMCYFHCFFEKSGLMTD-YKLNTDLVRKYVWPTGDS-----VEACEAEGKDENACMRGYA
MdObp55/9-131          GMCFLRCLYEKSGLLEN-WKLNTTKIRLNIWPTGDS-----IEVCEMEGAKN--CVRAYD
GbrObp84a/4-128        GMCFLRCFYEKSDLITN-WKLNGDKIRKYMWPTGDS-----VEVCEQEKSKENACVRLYA
GffObp84a/1-78         GMCFLRCFYEKSGFIKN-WKLSDVKIRKYMWP----ATGDSMEVCEQEKS--KF------
GpdObp84a/4-126        GMCFLRCFYEKSGFIKN-WKLSDAKIRKYMWPTGDS-----IEICEQEKSKENSCVRLYA
GmmObp84a/2-113        GMCFLRCFYEKSGFIKN-WKLIDAKIRKYMWPTGDS-----IEICEQEKSKENSCVRLYA
GaObp84a/3-96          GMCFLRCFYEKSGFIKN-WKLSDAKIRKYMWPTGDS-----IEICEQEKSNENACVRLYS
GbrObp69a/3-104        --LFHGSITKALSWVSNNNEINALNMLPMVPPEYHDMVVDLHSACD----------TQLM
GaObp69a/1-99          FKCYLQCIFDSLGLVDSNNQVNLEKLINFAPT-IHEHLLELHRACDT--Q--KLVDVNLI
GpdObp69a/1-99         FKCYLQCIFDSLGLVDSNNQVNFEKLINYAPT-IHENILELHRACDT--Q--KLVDVHLI
GffObp69a/17-114       YKCYLQCIFDTLGL--------LAKIAATLST-PRNAITNLNQQREG--T----------
GmmObp69a/1-126        FKCYLQCIFDSLGLVDSNNQVNLEKLINFAPT-IHEHILELHRACDT--QPGDSCDIVYT
CcObp83a-2/5-134       LKCYMYCVFEETDVLHEDGEVHLEKLLDSLPNSMHNIALHMGKKCLYPKG--TKCERAFW
MdObp50/3-132          LKCYMYCVFDEMDVLHDDGEVHLEKVLDLMPDSMHDLAINMGKRCLY--PKGTTCDRAFW
MdObp49/3-130          LKCYMNCLFHEVNMVDDDGELHYEKLKRVLPD----FVQHIIDACESHVPQGNQCERAWS
GbrObp83a1/2-133       LKCYMNCLFHEVNVVDDNGELHYEKLKRMIPESFMETVQHIVDACESHVPKGDQCDRAWS
GpdObp83a1/3-134       LKCYMNCLFHEVNVVDDAGELHFEKLVRMIPEPFLEMVKHIIDACESHIPKGTQCDRAWS
GaObp83a1/3-134        LKCYMNCLFHEVNVVDDAGELHFEKLVRMIPEPFLEMVKHIIDACESHIPKGTQCDRAWS
GmmObp83a1/3-134       LKCYMNCLFHEVNVVDDAGELHFEKLVRMIPEPFLEMVKHIIDACESHIPKGTQCDRAWS
DmObp83a/8-137         LKCYMNCFFHEIEVVDDNGDVHLEKLFATVPLSMRDKLMEMSKGCVHPEG--TLCHKAWW
MdObp51/9-138          LKCYMNCLFHEFDVVDDNGDVHLEKLFAAIPGSLRELIVNASQNCVHPVG--TLCHKAWW
DmObp83b/1-128         LKCYMNCLFHEFEVVDDNGDVHMEKVLNAIPGKLRNIMMEASKGCIHPEG--TLCHKAWW
GffObp83a4/1-96        LKCYMNCLFHEFDVVDDNGDVHLETLFSKIPAALRDLLMEASKGCVHPEG--TLCHKAWW
GbrObp83a2/5-134       LKCYMNCLFHEFDVVDDNGDVHLEKLFSKIPAAIRDLLINASKGCVHPEG--TLCHKAWW
GmmObp83a2/5-134       LKCYMNCLFHEFDVVDDNGDVHLEKLFSKIPAALRDLLMEASKGCVHPEG--TLCHKAWW
GpdObp83a2/5-134       LKCYMNCLFHEFDVVDDNGDVHLEKLFSKIPAALRDLLIEASKGCVHPEG--TLCHKAWW
CcObp83a-1/10-139      LKCYMNCLFHEIDVVDDNGDVHLETLYNTVPGTVRDKLINMAKGCEHPEG--TLCHKAWW
GbrObp83a3/8-137       LKCYMNCFFHEMGLVDDNGDVHLETLHQMMPGSFVDLILKPAQHCTH--PEGTLCHKAWW
GffObp83a2/5-134       LKCYMNCFFHELGLVDDKGDVHLETLRQSMPGSFVDLILKPAQHCVH--PEGTLCHKAWW
GpdObp83a3/8-137       LKCYMNCFFHELGLVDGKGDVHLETLHQSMPGSFVDLILKPAQHCVH--PEGTLCHKAWW
GffObp83a3/1-66        ----MNCFFHELGLVDDKGDVHLETLRQSMPGSFVDLILKPAQHCVHPEG--TLCHKAWW
GmmObp83a3/1-66        ----MNCFFHELGLVDDKGDVHLETLHQSMPGSFVDLILKPAQHCVHPEG--TLCHKAWW
GaObp83a2/1-103        LKCYMNCFFHEMGLVDDKGDVHLETLHQSMPGSFVDLILKPAQHCVHPEG--TLCHKAWW
GaObp83a3/1-90         LKCYMNCFFHEMGLVDDKGDVHLETLHQSMPGSFVDLILKPAQHCVHPEG--TLCHKAWW
GbrObp83a4/10-139      LKCYMNCFFHELGAVDDKGDVHLETLNLIMPGSFVDAILKQAEHCAH--PEGTLCHKAWW
GaObp83a4/3-132        LKCYMNCFFHELGAVDDKGDVHLETLNLIMPGSFVDAILKPAQHCIH--PEGTLCHKAWW
GffObp83a1/3-132       LKCYMNCFFHELGAVDDKGDVHLETLNLIMPGSFVDAILKPAQHCIH--PEGTLCHKAWW
GpdObp83a4/3-132       LKCYMNCFFHELGAVDDKGDVHLETLNLIMPGSFVEAILKPAQHCIH--PEGTLCHKAWW
GmmObp83a4/1-86        LKCYMNCFFHELGAVDDKGDVHLETLNLIMPGSFVEAILKPAQHCIHPEG--TLCHKAWW
CcObp69a/1-111         LKCFIHCVLDKIGLIDADNIVHLDNLLEILPPEFVPIVEELHTTCGTQSG----AD----
MdObp47/1-125          FACYIHCIFDMIGVIDEKNVMRLESLTQVLPE----MITTLVESCGTKDG--DKCKVAYN
DmObp69a/3-128         IKCFLYCMFDMFGLIDSQNIMHLEALLEVLPE----TINGLVSSCGTQKGDG--CDTAYE
DmObp57b/4-124         YKCNIKCQLERTKWLNAQGRMDLDLMNTTD------KASKSITKCMEKAP--ELCAYSFR
DmObp57a/3-125         HKCNIKCQLERTKWLNARGEVDLKSMKATS--TAVS-----ISKCMEKAPQE--CAYVYK
MdObp81/1-119          AKCLKACIFDECKLFNADHTFSLDLPRRAAYVSHGNVMEQVGNYCVQHVRTGNTCESAEA
MdObp85/2-128          MKCFRACVLNECYSFNGDSTFVENIPATTAFWSRRNLVERAAKQCVTSTTDATICDLTDA
MdObp84/1-130          MKCFRACVFTECKAFTNDGSLVANIPQTTAFLSRRNIVEEIGEDCLNKLSDD--CELAEQ
MdObp86/1-127          MKCFRACAFNACRGFNLDGSFAEHVPYTLAFSSRINAVREAAKYCIKALRGHNVCEDSDY
MdObp82/3-134          MKCFRACAYIACKAYNVDGSFVANAAETTAFTTRKNPTLNAANFCLKTLPEITVCDKTED
MdObp83/1-107          IKCYRACAFIDCKAFNADGSFVANAGENLAFSSRKNQAFDVANFCIKTLPEHNVCDKTED
GpdObp56e2/1-116       HQCAVYCQNEAFGLTTN-GVLNPEAILRFLPKEKTYNVEEMLSQKRYDGQVNEKCNHATL
GffObp56e/1-123        HKCAVYCQNEAFGLTTN-GILNPEAILRFLPEEKIYNVADMVRYCQHAGASNN-CEGALK
GaObp56e2/1-120        HQCAVYCQNEAFGLTTN-GILNPEAMLRFLPEKTYN-IEEMVKHCRQAGASN--CEGALQ
GmmObp56e2/1-121       HQCGVYCQNEAFGLTTN-GILNPEAILRFLPEEKTYNVEEMVKHCRHAGASN--CEGALK
DmObp56b/1-126         VKCYHSCVYKKLGLLGDDGKPNTDKIVKLAQIFSSLKLKSLLTSCGTTKSAA--CDFVYN
DmObp57e/3-116         YKCFLTCVLLDLGLIDERGNVQID-----KYMSGVVWVAIELVTCRIEFSDEDLCELSYG
CcObp56h/2-111         LKCSSHCVMLKQGIIDEAGNFKPDVAKSKMPDLAVA-----IDDCKDLSGSS--CDTAFK
DmObp56h/1-118         LKCYTKCLMEKQGHLTN-GQFNAQAMLDTLKNQIKDEISSGVNACKDIKGTN--CDTAFK
GbrObp56h/1-120        VKCYMKCVMEKQGHFKN-GMLLEEAVIESLQSSPDGQMFAAVHECKTEKGTN--CDTAFK
GffObp56h/1-120        VKCYMKCVMEKQGHFRN-GALLEEAVIRSVKSSPADQLSAIVKECQKEIGSN--CETAFK
GpdObp56h/1-120        VKCYMKCVMEKQGHFKN-GALLEEAVIKSVESSPADQMAAIVKECKKEIGSN--CETAFK
GmmObp56h/1-120        VKCYMKCVMEKQGHFKN-GALLEEAVIKSLESSPADQMSAIVKECKKEIGSN--CETAFK
GaObp56h/2-121         VKCYMKCVMEKQGHFKN-GALLEEAVIKSVESSPADQMSAIVKECKKEIGSN--CDTAFK
DmObp22a/1-102         VMCFINCIFERTNILQKKEKVVKE-----------------NHNCDSIKDAD--CAESFQ
DmObp47a/3-130         VQCFTHCLYEQMGLMHD-GVFVERDLFGLLSDSNTD--YWPERQCHAI-RGNNKCETAYR
DmObp57c/1-120         YKCFIHCLAEKGNLLDTNGYLDVDKIDQIEPV----ELREILYDCKKIYDEEDHCEYAFK
GbrObp57c/8-122        FKCFAYCILDKLQYLNASGKFDIENFQQQD---GIEV----IAKCKKLYDRD--CEYGFS
GffObp57c/2-116        FKCYAHCLLSHLKYLNLSGKFDIDDFKQQD---GIEV----IAKCKKLYDSD--CEYGFK
GmmObp57c/1-103        FKCYAHCLLSNLKYLNTSGKFDIEDFKQQD---GIEV----IAKCKKLYDND--CEYGFN
GpdObp57c/3-121        FKCYAHCLLSTLKYLHPSGKFDIEDFKQQDDEAFGLALLVQRSSSQRAIG----CSRIDA
GaObp57c/9-129         FKCFAHCLLSNLKYLNTSGKFDIEDFKQQD--GIED-----EDVAFGLGA----SRQALL
DmObp56f/1-117         SKCFYHCLLEVKGVIAN-DAISSEQPRKVLEKYGITELEKAEEKCHSIKASG-KCELGYE
DmObp51a/1-104         VKCFYHCQMEKLEIIAN-GVVTPFDLKVLN--SPESVK---VKPCLKLSHRD--CELGYL
MdObp78/1-128          EKCFRACVQRKCDFWDEEAKIKEDVPLGLAIMSGGNSIEKAARACRKLMEYGNLCENGEN
MdObp79/1-119          SKCFRTCAMKNCGWFDSNGKLKKEVPERSAYAYGGDQIMEAGKKCLDTIQEKNMCNSGEN
MdObp80/1-128          GKCFRTCTMRDCGWFDENGKLTEEVPLRAAYVYGGDRILEAGKKCLNSIKYDDICNTGEN
CcObp19d-2/1-112       GKCLTECVLKKSGALGENNKINEAVMVEFIKAAAGDIGMEGLQACLKVPQHPNACENAAA
DmObp28a/2-133         GKCLRACVMKNIGILDANGKLDTEAGHEKAKQTGNDIALEIGDTCAAITVPDDHCEAAEA
GbrObp28a/2-91         GKCLRACLMKKYEV-----FLPINRLINTI-------------EVL--------SK----
GaObp28a/1-127         GKCLRACLMKKYEVLDANGKLVKSIALEHAKKTNSDIAGTIIDMCSAMDVDGDICEAAEQ
GffObp28a/1-127        GKCLRACLMKKYEVLDANGKLVKSVALEHAKKTNSDIASTIIDMCSALDIVGDTCEVAEQ
GpdObp28a/3-129        GKCLRACLMKKYEVLDANGKLVKSIALEHAKKTSSDIAGTIIDMCSAMDTVSDTCEAAEQ
GmmObp28a/1-127        GKCLRACLMKKYEVLDANGKLVKSVALEHAKKTNSDIAGTIIDMCSAMDTVGDTCEAAEQ
CcObp28a/2-133         GKCMRSCIMKKYGVMDSNGKFVKSVAMEHTKTTDGDIANEIIDACADIAVPDDHCEATEL
MdObp13/3-129          GKCLRSCLMKKYEMMTVNGTFVPDIALKYAERADGDKAKEIVKSCARIKVSPDHCQAAEQ
MdObp14/3-134          GKCLRACIMKKYEVIDANGKFAPAVALKHAQMTEGAIAQEIIDSCAKLSVSDDHCEAAEE
MdObp6/3-134           GKCLRACLMKKFDVMDENGKFVADVAEKHAAKTNGSISREIIDACANIEVSSDHCEAAEA
MdObp11/3-134          GKCLRACLMKKYQVMDDSGKFVADVAMKHAEKTDGAVAAEIVNACAGIEVSSELCQAAED
MdObp12/3-134          GKCLRACLMQKYEVMDASGKFVTSVALKHAEKTNGSLALEIINACASTQVSSDLCQAAED
MdObp10/3-134          GKCLRACLMKKFEVMNDSGKFVADVALKHVEKTDGAVASEIINACADIEVSSDHCQAAED
MdObp9/3-134           GKCMRACLMKKFEVMDDSGKFVADVALKHAEKTEGAVASEIINACAGIEVSSDHCQAAED
MdObp5/3-134           GKCLRACLMKKFEVMDASGKFVTDVALKHAEKTDGAVASEIINACAGIEVSSDHCQAAED
MdObp7/3-134           GKCLRACLMKKFEVMDASGKFVTDVALKHAEKTDGAVASEIINACAGIEVSSDHCQAAED
MdObp8/3-134           GKCLRACLMKKFEVMNDSGKFVSDVALKHAEKTNGAVATEIINACAGIEVSSDHCQAAED
DmObp19d/3-133         AKCLRACVMKKLQIMDESGKLNKEHAIELVKVSKHDAPAEVVAKCEAIETPEDHCDAAFA
CcObp19d-1/1-128       AKCLHACVMKRFGLMNDDGKMDKEKATDIL-KASGNLGLEVLETCVDIDVDEDHCEAAED
GbrObp19d/5-135        GKCLRSCVMKKFGIMNDDGKLVKEKALEVA-QMIADLAIEVVEACENLSVNVDHCEAAVE
GaObp19d/1-131         GKCLRSCVMKKFGIMNDDGKLVKEKALEVA-QMITDLAIEVVEACENLSVNEDHCEAAIE
GmmObp19d/1-130        GKCLRSCVMKKFGIMNDDGKLVKEKALEVA--MITDLAIEVVEACENLSVNEDHCEAAIE
GpdObp19d/1-130        GKCLRSCVMKKFGIMSDDGKLVKEKALEVA--MITDLAIEVVEACENLSVNEDHCEAAIE
MdObp4NTE/2-105        GKCMAACIMEKFGVLAD-GKMVKEKAIEVGIAFGDDAI---VEACESLEVDDDHCEAAVQ
DmObp56g/3-121         VKCSSQCILVKSGFMDSTGKLLTDKIKSYYANNFKDVIEKDLDRCSAVKGAN--CDTAFK
GbrObp56e/1-126        EKCFLDCLYEKSGILRN-GFLQKTALKRNIGYADHELLEDILPPCYVIRNGTNKCDTAFE
GaObp56d/1-120         AKCFLGCLYERTGILRN-GVLQSDALKKNV----GYLLDEILPPCYEVTGTN--CDTAFE
GffObp56d/1-124        AKCFLACLYDRTGILRN-GVLQIDILKKNVGYANHVLLDEILPPCYKVTGTN--CVIAFK
GpdObp56e/1-120        AKCFLGCLYERTGILKN-GVLQNDILKKNV----GYLLDKILPPCYAVSGTN--CDIAFE
GmmObp56e/1-124        AKCFLGCLYERTGILKN-GVLQNDVLKKNVGYANRVLLDEVLPPCYAVSGTN--CDIAFE
GbrObp56d/5-129        GKCFLKCFFGKIGLMVD-GAIQKEVAIMYL----MKIAEYVFGQCVHAPN--NICETAYQ
GmmObp56d/1-108        GKCFFSCFHEKIGLTIN-GVLQKKIAFGHL--RIFDFV---LGECVNLVGKD--CETAYQ
GpdObp56d/8-136        GKCFVSCFHEKIGLTIN-GVLQKKTAFGHLKRFGREIADFVLGECVNLMGKN--CETAYQ
DmObp56i/3-117         VKCFFRCFLENIGIIAD-NQIIPGAFDRVL----GHAVERMEATCNMIKSDE--CEFAWQ
DmObp56a/4-127         IKCFANCFFEKVGTLKD-GELQESVVLEKL--ALIGAA---LEKCRTIKGEN--CDTASK
CcObp56d/1-125         VKCFAKCLQGKLGYVED-GKLNEAAIQASL----GKQIKAIQAKCNGVKGAD--CDTAFE
DmObp56d/1-128         VKCFANCFLEKIGFLIN-GEVQPDVVLAKLGPAGEDAVKAVQAKCDATKG--DKCDTAYQ
                                                                                   

GbrObp20/32-161        LHKCLLRGSSDY
GaObp20/30-159         LNTCLRRESSDY
GpdObp20/5-134         LNTCLRREDYSK
DmObp73a/4-133         VCSHMNTNIFKD
DmObp18a/2-116         ILQCYFKGKQSG
GaObp19a/6-109         VLTCLRAQI-TK
DmObp19a/1-124         LLSCLKNNVFVF
CcObp19a/3-129         LLICMRDKKFVF
MdObp1/2-126           IFTCLRGEKFVF
GbrObp19a/4-130        VLSCLRGEQFVF
GffObp19a/1-119        VLTCLRSEKFVF
GpdObp19a/5-131        VLTCLRAEQFVF
GmmObp19a/4-130        VLSCLRAEQFVF
Dmlush/1-43            RVGIRSGCPKF-
MdObp48/1-127          TTKCVYNFKPEV
Gbrlush/5-115          ITKCVYEFSPSD
Galush/5-112           LKACFIIVYISI
Gfflush/1-104          ITKCVYEFAPDD
Gmmlush/1-98           TTKCVYEYAPDD
Gpdlush/4-112          TTKCVYEYAPDD
DmObp56e/3-130         FLNCPQQMNEKP
DmObp59a/1-132         LVKCMSEYAQCE
DmObp58a/1-114         MQKCPSEFDSDE
GbrObp56i/1-107        FYNCVHETSCSP
GpdObp56i/3-105        FYNCLQESKCLT
GffObp56i/21-143       FYNCVHQTNPTT
GaObp56i/1-118         FYNCVREGKCLT
GmmObp56i/1-105        FYTCMHESKCLT
GbrObp19/1-112         YLKCDHTIDLGD
GffObp19/1-110         YQKC----DHSH
GaObp19/1-116          YQKCDHVLDIIE
GpdObp19/1-112         YQKC----DHLL
GmmObp19/1-116         YQKCDHLLDVNE
DmObp56c/3-125         LHLCYNHLKTLE
DmObp19b/2-127         IAMCMLREMRSS
CcObp19b/2-123         FGMCMLKEMQSR
MdObp2/1-122           HGMCILRELRQR
GbrObp19b/1-126        HGMCILSQLKEK
GffObp19b/2-127        HGMCILSQLKEK
GpdObp19b/2-127        HGMCILNQLKEK
GmmObp19b/2-127        HGMCILNQLKEK
GaObp19b/2-127         HGMCILNQLKEK
DmObp57d/6-126         IFNCLRQETKS-
DmObp19c/7-133         FNQCISRQLERN
MdObp3/1-124           INKCIGGALKAN
GbrObp19c/3-115        INKCIAGELKAH
GffObp19d/128-256      INKCIADELKAH
GpdObp19c/7-135        INKCIANELKAH
GmmObp19c/7-135        INKCIANELKAH
GaObp19c/5-132         INKCIANELKAH
CcObp84a-1/3-127       IAKCLMQRRFEG
CcObp84a-2/11-135      IAKCLMIRALVD
DmObp84a/4-127         IVKCVFTRALTD
MdObp55/9-131          IAKCLTIRALVD
GbrObp84a/4-128        IAKCLMLRAIVD
GffObp84a/1-78         --------QSSR
GpdObp84a/4-126        IIKCLMLRAIVD
GmmObp84a/2-113        IIKCLMLRAIVD
GaObp84a/3-96          IIKCLMLRALVD
GbrObp69a/3-104        IGKI--------
GaObp69a/1-99          IYMKMFDVLFFY
GpdObp69a/1-99         IYMKMFDVLFFY
GffObp69a/17-114       ------------
GmmObp69a/1-126        TSQCYYELKPAS
CcObp83a-2/5-134       LHRCWKESDPKH
MdObp50/3-132          LHSCWKKADPVH
MdObp49/3-130          WHVCFKQTDPVH
GbrObp83a1/2-133       WHVCFKTTDPVL
GpdObp83a1/3-134       WHVCFKQTDPVL
GaObp83a1/3-134        WHVCFKQTDPVI
GmmObp83a1/3-134       WHVCFKQTDPVL
DmObp83a/8-137         FHQCWKKADPKH
MdObp51/9-138          FHQCWKKADPVH
DmObp83b/1-128         FHQCWKKADPVH
GffObp83a4/1-96        FHQCWKKADPVH
GbrObp83a2/5-134       FHQCWKKADPVV
GmmObp83a2/5-134       FHQCWKKADPVH
GpdObp83a2/5-134       FHQCWKKADPVH
CcObp83a-1/10-139      FHQCWKKADPVH
GbrObp83a3/8-137       FHQCWKKADPEH
GffObp83a2/5-134       FHQCWKKADPVK
GpdObp83a3/8-137       FHQCWKKADPVV
GffObp83a3/1-66        FHQCWKKADPVV
GmmObp83a3/1-66        FHQCWKKADPVV
GaObp83a2/1-103        FHQCWKKADPVV
GaObp83a3/1-90         FHQCWKKADPVV
GbrObp83a4/10-139      FHQCWKKADPEA
GaObp83a4/3-132        FHQCWKKADPEY
GffObp83a1/3-132       FHQCWKKADPEH
GpdObp83a4/3-132       FHQCWKKADPEH
GmmObp83a4/1-86        FHQCWKKADPEV
CcObp69a/1-111         --GC--------
MdObp47/1-125          TLKCYVDVNPIM
DmObp69a/3-128         TVKCYIAVNGKF
DmObp57b/4-124         LVMCAFKA----
DmObp57a/3-125         LVICAFKSGHSV
MdObp81/1-119          LLKCYAANLPFP
MdObp85/2-128          FITCLGENTSHD
MdObp84/1-130          YMQCIGNNTPDD
MdObp86/1-127          LLQCLGMNTPPG
MdObp82/3-134          FIQCVRANLPHK
MdObp83/1-107          FLQCVRANLPQG
GpdObp56e2/1-116       MHPCF-SFRLRS
GffObp56e/1-123        LNICFENYRLPT
GaObp56e2/1-120        LNTCFENYRLPA
GmmObp56e2/1-121       LSICFENYRLPE
DmObp56b/1-126         YEKCVVKGISA-
DmObp57e/3-116         IFNCFKDVKLAA
CcObp56h/2-111         ITECV-------
DmObp56h/1-118         VTMCLKEHIPGH
GbrObp56h/1-120        VSMCLRENDFEI
GffObp56h/1-120        ISMCLRENDFEI
GpdObp56h/1-120        VSMCLREHDFEI
GmmObp56h/1-120        VSMCLREHDFEI
GaObp56h/2-121         ISMCLREHDFEI
DmObp22a/1-102         KFQCLVKIEMKV
DmObp47a/3-130         IHQCQQQLKQQQ
DmObp57c/1-120         MVTCLTESQSDE
GbrObp57c/8-122        IWQCILLFEPTE
GffObp57c/2-116        IMQCILMFEPTK
GmmObp57c/1-103        ILQCILMFEPTE
GpdObp57c/3-121        NHAYRIKITATA
GaObp57c/9-129         VQRIKISITATA
DmObp56f/1-117         ILKCYQSITKH-
DmObp51a/1-104         VFQCLKR-EFNL
MdObp78/1-128          WSRCVIEQCKRC
MdObp79/1-119          FSRCIMGNCKKC
MdObp80/1-128          WSRCILGTCKDC
CcObp19d-2/1-112       LNACFTKNLRAK
DmObp28a/2-133         YGTCFRGEAKKH
GbrObp28a/2-91         ------------
GaObp28a/1-127         YSECFKKHAKTY
GffObp28a/1-127        YSECFKKQADTY
GpdObp28a/3-129        YSECFKKQADTY
GmmObp28a/1-127        YSECFKKQADTY
CcObp28a/2-133         YGKCFMEQTKAH
MdObp13/3-129          YSKCLMKKAADR
MdObp14/3-134          YCKCLHEQAMAH
MdObp6/3-134           YGKCFKDQAAAH
MdObp11/3-134          YDKCFIQQAKDH
MdObp12/3-134          YGKCFKQQATAH
MdObp10/3-134          YGKCFKQQANAH
MdObp9/3-134           YGKCFKHEANAH
MdObp5/3-134           YGKCFKQQASAH
MdObp7/3-134           YGKCFKQQASAH
MdObp8/3-134           YGKCFKQQANAH
DmObp19d/3-133         YEECIYEQMKEH
CcObp19d-1/1-128       YRVCMHTKAAEN
GbrObp19d/5-135        YGACLKEHANEK
GaObp19d/1-131         YGACLKEHAEEQ
GmmObp19d/1-130        YGACLKEHAEEQ
GpdObp19d/1-130        YGACLKEHAEEQ
MdObp4NTE/2-105        YGACLKEHALAH
DmObp56g/3-121         ILSCFQAAN---
GbrObp56e/1-126        LKKCFKYIGFEK
GaObp56d/1-120         LKECFKNVDQVW
GffObp56d/1-124        LKKCFQNIGFDE
GpdObp56e/1-120        LKKCFKKVDKVW
GmmObp56e/1-124        LKKCFKNVGFDK
GbrObp56d/5-129        VAKCFYDYEYDL
GmmObp56d/1-108        FEKCLFNIEYNR
GpdObp56d/8-136        LEKCLFDIEYNR
DmObp56i/3-117         ISECYEGVSDVK
DmObp56a/4-127         LYDCFESFAPEA
CcObp56d/1-125         LHKCYLAENIQI
DmObp56d/1-128         LFECYYKNRAHI
                                   
