# Supplementary material for: Genome-Wide Comparative Analysis of Chemosensory Gene Families in Five Tsetse Fly Species
Source: PLoS Negl Trop Dis. 2016 Feb 17;10(2):e0004421. doi: 10.1371/journal.pntd.0004421 (PMC4757090; doi:10.1371/journal.pntd.0004421)
Supplement: S2 Dataset — Multiple sequence alignments of five Glossina species, Drosophila melanogaster, Anopheles gambaie, Musca domestica and Ceratitis capitata used in construction of phylogenies of the chemosensory gene. (ZIP) [file pntd.0004421.s002.zip › Alignment_files_for_resubmission/Dmer_plus-C_OBPs.aln]

CLUSTAL

DmObp83cd/3-158   MKSGILIALCLCL----SLNEGLALLEEGETINRCIQNYGGLTAENAEYEEIPCFTRCYL
GbrObp83cd/1-157  MKLITVIVLSIDILSLIDASPSVQ---EGIVLDQCLAPYGGYTFETDQYEEFPCFTNCYL
GffObp83cd/1-159  MKLITVVVFSLDFLFLIDASPSGGVQ-EGIVLHQCLAPYGGYTLENDQYEEFPCFTNCYL
GaObp83cd/1-158   MKLITVIVFSIDFLLLIDASPSGVQ--EGIVLHKCLAPFGGYTLENDQYEEFPCFTNCYL
GmmObp83cd/1-158  MKLITVIVFSIDFLLFIDASPSGVQ--EGIVLHQCLAPFGGYTLENDQYEEFPCFTNCYL
GpdObp83cd/1-158  MKLITVIVFSIDFLLLIDASPSGVQ--EGIVLHQCLAPFGGYTLENDQYEEFPCFTNCYL
DmObp83ef/2-153   SSPRAVLVSLFLIC---SQALADLSG-DAQTLEKCLRQL--SSPESIAREEVPCLMRCLA
GbrObp83ef/1-156  MRKFFLLITF-HIY-LLRQVLSISLEENSEILRKCFEEIDQSQYNSSEHEEIPCFARCIA
GffObp83ef/1-158  MRKFFLFTIILHIYLYLKQVLSISLEENSEILRKCFEEIDQSQYNSSEHEEIPCFARCIA
GmmObp83ef/28-184 MNKFFLFAIILHIY-FIQQVLSISLEENSEILRKCFEEIDQSQYNSSEHEEIPCFARCIA
GaObp83ef/1-157   MRKFFLFTITLHIY-FIQQVLSISLEENSEILRKCFEEIDQSQYNSSEHEEIPCFARCIA
GpdObp83ef/1-157  MSKFFLFAIILHIY-FIQQVLSISLEENSEILRKCFEEIDQGQYNSSEHEEIPCFARCIA
DmObp50b/1-146    MSSVLHLLGFLWLP-LLTELLNTHKLVFPFVGSNCTPFW---------DDYGPCRYECLY
DmObp93a/1-152    MYVYNLLFVVIVFS-YCAKQPKFLSS-NDKAINSCRKSLLGNNSTNSNVALHACIAECSF
CcObp49a/1-155    MKCVVSLLLMLVLLGVNKELQSLYDDDEQSVKKECIAELKGEPADDAFKEQMICISECIA
DmObp85a/1-144    MSPGSVVFSMF------LTRPSLD-----KGNSECRKSLNLPAHRKFNYTINMCIEECNF
DmObp46a/1-150    -MCSQLFAFLLLLLTAFNSVDTMHDF-ESPQFSDCQMEWHEKIPYETDQTYMFCTAECSF
DmObp58d/4-155    IVCYWTFLILVAVSKAQLTEDKCNTSREEEDLVKCFVIHSPKLPVDGDLRFLSCFVECLY
DmObp50e/1-153    -MHKYIICFGFLLI-ILSAPPNFNNFDMGDVPQKCHKYVSGLKSANSKSYAHLCYPDCIY
DmObp50a/1-144    MRTGRILVALIFLGLIIRAAPKSVQNVWGVFNRECHKS----------AIQASCRLDCDF
DmObp47b/1-147    MSPSQLLVIFASLA---QRPPQLVDPARDQVAEQCAQRILGTANGQKALDTAACLAECIL
DmObp58b/2-152    LRIGFVICVIISLR-LNRHMERIHEENHDDVTESCAKQTNFRLPSPNEAMVGTCWAKCVF
DmObp58c/1-151    MKCTILLSFFSLIW-FAENTEAINEDHHNDLIEGCARETNFTLPNQNEAIRGTCFGKCVF
DmObp49a/2-154    LSKSQLLLLVVGFC-LNSKRPSFVNPKTAELKQKCIKFDMTPPPPPDGPHPPPCFFSCIF
DmObp50c/3-148    RHIALLICSLLAMA---TRRQDFNIVKFDQFKSQCGKYMPVGA-----PRISPCLYECIF
DmObp50d/3-140    HKLTWVLIFIPAFR---SQRPDVTALRFSSFNSKCSQYLVNG------VHISPCSFECIF

DmObp83cd/3-158   SEMFDFYGFNKDGIVGVFGRPVYEACRKKLELPFSSCKHAYEGFHCITNMESHPNISPSA
GbrObp83cd/1-157  NHTLNIYGFDKENVIKRFGRSVYDACQEKLTLGNNSCEIAYNGFHCLINHEDDPNITREA
GffObp83cd/1-159  NNMLNIYGFNDENVIKRFGRSIYKACKEKLIQGNNTCEIAYNGFHCLISHEDDPDISMEA
GaObp83cd/1-158   NNIFNIYGFNDENVIKRFGRSVYTACKEKLAQGNNSCEIAYNGFHCLINREDDPDISMEA
GmmObp83cd/1-158  NNMFNIYGFNEENVIKRFGRSVYNACKEKLIQGNNSCEIAYNGFHCLINREDDPDISMEA
GpdObp83cd/1-158  NNMFNIYGFNEENVIKRFGRSVYNACKEKLIQGNNSCEIAYNGFHCLINREDDPDISMEA
DmObp83ef/2-153   REKGWFDKWRLKQLTEDLGADVYNYCRFELRRMGDGCSFAYRGLRCLKQAEMHAQCSRQL
GbrObp83ef/1-156  TEKGWFDRWNKQKIVDELGANMYNYCRFELNRAFNVCSFAFKGLKCLKQAEVNVECVKEK
GffObp83ef/1-158  SEKGWFDRWNKQRIVDELGANMYNYCRFELNRAFNVCSFAFKGLRCLKQAEMNVECVKEK
GmmObp83ef/28-184 SEKGWFDRWNKQRLVDELGANMYNYCRFELNRAFNVCSFAFKGLKCLKQAEMNVECVKEK
GaObp83ef/1-157   SEKGWFDRWNKQRIVDELGANMYNYCRFELNRAFNVCSFAFKGLKCLKQAEMNVECVKEK
GpdObp83ef/1-157  SEKGWFDRWNKQRIVDELGANMYNYCRFELNRAFNVCSFAFKGLKCLKQAEMNVECVKEK
DmObp50b/1-146    RHWDLLDKIKKPELYLMITS-LYNGY-DKYGAAFETCEALGSRHADFLLLYSNQSCLPYA
DmObp93a/1-152    RTNGFLLTVNTQALQKSYQQ-RYPNMSQLMLKSLNSCTDYARKRVQEFQWMPKK-CDFYP
CcObp49a/1-155    KKLKSLDELKRDVILEGLRA--QAQWKIDAVEGYDTCLAVVKEKREQREKDGES-CSRSP
DmObp85a/1-144    IGCGYIERLDLANIRTNLQTIAPNESIPFLVDAYRKCELFRSSHGRRFTLHLPD-CNPFA
DmObp46a/1-150    NSTNFLGSLNLNEVKEHLES-DLADIKLLY-DTYVKCDKHALSLMPHKGVKQLS-CHPYP
DmObp58d/4-155    KQKKYIGTINMKMVKLDAEK-TFPKEKDYHIAMFEFCRKDAVGVYNLLKASPGA-CRPYL
DmObp50e/1-153    RETGAMVKIKVNRVKQYLEEHVHQEIVSHIVQSFESCLSNVKGHMKSLNIESYK-CSPFA
DmObp50a/1-144    NASSVLQRLIQAKVRPMLER-AFPT-IDAYESNFAKCSTVVRSKYQELSPLSRQ-CDRHA
DmObp47b/1-147    TSSKYIDKLNLANIRSDLSA-KFTLYVETMTMAFSKCEPQSQRRLAMIMQQQQQQCSPFS
DmObp58b/2-152    DHYNLMETLDMDKVRSYYKR-YHPEYATEMLNAYEKCHTQSEEATEKFLSLPIV-CKPTS
DmObp58c/1-151    SKLNLMKNLDMDAVRSLFTE-RFPEYAKEMINAFDHCHGKSEENTSMFLSKPLF-CDPKS
DmObp49a/2-154    NETGIYQKLDEAKLNAYLQE-VFSDLQTTATQAFTTCATKVADFEANLPPRPAP-CPHDA
DmObp50c/3-148    NKTNTVVAIHPDNARLMLEK-LFQDFEEAYFNGLMGCSDSVQEMISNRRSRPQR-CSPFS
DmObp50d/3-140    RAANALNHLVMENIEKMMKT--IDEFVHVYLDGFRSCGNQEKVLIKAMKRRRVP-CGSMA

DmObp83cd/3-158   KDAMKDCLQDVHWYYPVNEPICFVDKLHIFCATYYKQFTC
GbrObp83cd/1-157  KHVMKECLHKFNWRFPVQEPICFVSKMQLYCAWIYKEMTC
GffObp83cd/1-159  KQAMKECLHKFNWRFPVQEPICYVYKMQLYCAWIYKEMTC
GaObp83cd/1-158   KRAMKECLHKFNWRFPVQEPICFVYKMQLYCAGIYKEMTC
GmmObp83cd/1-158  KRAMKECLHKFNWRFPVQEPICFVYKMQLYCAWIYKEMTC
GpdObp83cd/1-158  KRAMKECLHKFNWRFPVQEPICFVYKMQLYCAWIYKEMTC
DmObp83ef/2-153   NATNVELLQYSK--LKSKEPICFADAMGFYCSWMYHEYKC
GbrObp83ef/1-156  SISMDQLLEYYH--FPQLEHICFADKSHLYCAIMYEEYNC
GffObp83ef/1-158  SISMDQLLEYYH--FPQLEHICFADKSHLYCAIMYEEYNC
GmmObp83ef/28-184 SISMDQLLEYYH--FPQLEHICFADKSHLYCAIMYEEYNC
GaObp83ef/1-157   SISMDQLLEYYH--FPQLEHICFADKSHLYCAIMYEEYNC
GpdObp83ef/1-157  SISMDQLLEYYH--FPQLEHICFADKSHLYCAIMYEEYNC
DmObp50b/1-146    -MLHAQCTMVYLTNWIDDPK-CNSLQKLLSCFLTLMIAKF
DmObp93a/1-152    ATLLA-CVMEKVYKWKNTSD-CTAMWK--YCDDVASNKKK
CcObp49a/1-155    LTFHG-CMWRQFWLRVDSPK-CNKLRERVTCRKSLNLPAH
DmObp85a/1-144    -LQITICVRIHAMFYVDSDE-CRLARE--YCVGDIETNLA
DmObp46a/1-150    GLVLE-CVANEMIRFRQTAQ-CEETRN--HCMQYLKYKS-
DmObp58d/4-155    LMVFM-CISDYHQRWEGTAKACENAKA---CYQIDGI--T
DmObp50e/1-153    GIIYS-CVNAETFMWKNEKP-CNLAKQ--FCNPLPHVPLP
DmObp50a/1-144    -LFYSLCAYARLIMWQRNNRMCQEAKA--YCPWPALKMFM
DmObp47b/1-147    AIVLG-CTYMEYFRWTPNAQ-CTLAKA--YCGLGA-----
DmObp58b/2-152    SIIMS-CVIYNFFRWSNTTE-CVETLA--FCKDVLTTM--
DmObp58c/1-151    SVVLA-CVIRQFFRWSKTKE-CEDTLA--FCQDSLATL--
DmObp49a/2-154    GHLMG-CVFRNMMIRNDSQQ-CTDMKE--FCKPPRGPPPS
DmObp50c/3-148    -LFYGICAQRYVFSWSGTES-CEMARL--QCSKPSRGSSH
DmObp50d/3-140    -IMYGLCAHRYVYVWSKSAT-CNEARE--YCDDM------
